# Supplementary material for: Comparing the transcriptome of developing native and iPSC-derived mouse retinae by single cell RNA sequencing
Source: Sci Rep. 2023 Jan 21;13:1223. doi: 10.1038/s41598-023-28429-y (PMC9867755; doi:10.1038/s41598-023-28429-y)
Supplement: Supplementary file 2 — Supplementary Tables. [file 41598_2023_28429_MOESM2_ESM.xlsx]

## Sheet: Table_S1
Source	Stage/replicate	Number of NaR/RO per replicate	Injected cells	Recovered Cells	Median reads/Cell	Median UMI Counts/Cell	Median Genes/Cell
NaR	E13.1	6	15700	1641	81444	7026	2708
	E13.2	6	10000	1571
	P0.1	4	15700	1456	95390	5781	2588
	P0.2	4	10000	1761
	P5.1	3	15700	4513	47728	3736	1961
	P5.2	3	10000	6212
	P9.1	2	15700	4095	67431	6016	2500
	Average	3	13257.1	3035.57	72998.2	5639.75	2439.25
RO	DD13.1	12	15700	1567	55079	8179	2935
	DD13.2	12	10000	2291
	DD21.1	10	15700	1498	63157	5732	2463
	DD21.2	10	10000	1895
	DD25.1	10	15700	3543	52665	4441	2007
	DD25.2	10	10000	3890
	DD29.1	10	15700	2158	135567	6611	2606
	Average	10	13257.1	2741.77	74606.6	5906.86	2502.75

## Sheet: Table_S2
Table S2: "Most variable" genes selected for CCA alignment of NaR and RO datasets.
Cryba1
Cartpt
Ttr
Crybb1
Crybb3
Pyy
Cryge
Cst3
Pcp2
Cryba2
Malat1
Rho
Sag
Tuba1a
Crygd
Apoe
Dbi
Opn1sw
Fabp7
Pcp4
Fos
Pde6h
Gngt1
Pde6g
Sncg
Cryab
Crabp1
Pmch
Hes5
Crygc
Rom1
Gap43
Crym
Actb
Stmn2
Tfap2b
Pdc
H19
Tma7
Car2
Hmgb2
Tubb3
Nefl
Mt1
Npy
Calb2
Gngt2
Gfap
Cyr61
Meg3
Tubb2b
Sat1
H2afz
Stmn1
Prph2
Nr2e3
Id3
Rcvrn
Tmsb10
Sparc
Hspa1a
Trpm1
Cxcl1
Nnat
Gnb1
Isl1
Ckb
Gadd45g
Eno1
Ccnd1
Tac1
Calm1
Tmsb4x
Rlbp1
Gal
Glul
Ptma
Tubb5
Nefm
Neurod4
Ina
Rtn1
Mgarp
Sfrp2
Ube2c
Prss56
Prkca
Guca1a
Neurod1
Igfbp7
Lhx1os
mt-Co3
Ptf1a
Unc119
Lgals7
H3f3b
Sst
Rpgrip1
Gnb3
Slc1a3
Fgf15
Cenpf
Npvf
Cks2
Xist
Igfbpl1
S100b
1500015O10Rik
Aldoc
Mt2
Sox4
Snhg11
Cxcl14
Rp1
Btg2
Gng13
Otx2
Col9a1
Jun
Pantr1
Tubb4b
Cbln2
Aldh1a1
Pmel
Rd3l
Ccnb1
Cnga1
Isg15
Tulp1
Id2
Egr1
Dkk1
Nrl
Ptn
Grm6
Ier2
Ndufa4l2
mt-Atp6
Dapl1
Sox11
Hes1
Lamp5
S100a10
C1ql2
Neurog2
mt-Co1
Elavl4
Cdc20
Pou4f1
Gm2694
Cldn5
Mir124-2hg
Stmn3
Cdkn1c
Actg1
Hes6
Platr17
Sct
Junb
Crip1
Id1
Tfap2e
Ccnd2
Actc1
Tubb2a
Gsg1
Krt73
Tuba1b
Uchl1
AI593442
Nts
Cd9
Ppia
Hspb1
Fam57b
Mfge8
Sncb
Cplx3
Cd24a
Ptgds
C1ql1
Clu
Atf3
Pde6b
Gm11744
Igf2
Syt4
Top2a
Samd7
Celf4
Rgs5
Nr4a2
Pdgfra
Rbp3
Ebf1
Nr4a1
Cenpa
Gadd45a
Spc25
A930003A15Rik
Meis2
2810417H13Rik
Vim
Mllt11
Eef1a1
Snca
Dpysl2
Cabp5
Calm2
Hmgn2
Stmn4
Gpx4
Tagln2
Ebpl
Car14
Nhlh2
Car8
Dct
Tagln3
Mlc1
Ntng1
Otor
Cngb1
Pcsk1n
mt-Cytb
Synpr
Col8a1
Runx1t1
Gnat1
mt-Nd1
Smc4
Rgs4
Ascl1
Reg1
H2afx
Tpm3
Rps4x
Rrm2
Zfp36
Arl6ip1
Ccna2
Anxa1
Zfp36l1
Cdk1
Map1b
Gas1
Gad1
Plekhb1
Ly6h
Hmgcs1
D930028M14Rik
Lhx9
Fth1
Birc5
Ubb
Chgb
Qpct
Scgn
Mif
Aipl1
Lmo4
Arr3
Tpt1
Rprm
Tfap2a
Lect1
Gm12027
Cp
Rps19
mt-Co2
Maff
Scg2
Ldha
Vcam1
Nfia
Prdm13
Hmgb1
Car10
Chodl
Egr4
Vsx2
Prc1
Rtbdn
Pou6f2
Rpl18a
Ndufa4
Grifin
Samd11
Rgr
Sox9
Mapt
Klhl35
Pbk
Thy1
Fbln5
Pik3r1
Rpl32
Fabp5
Atp2b1
Pax6
Cdca8
Crx
Espn
Nrxn3
C2cd4b
Gm12216
Elavl3
Gng3
Gnat2
Acsl3
Il6
Slit2
Hspa8
Bhlhe23
Pdlim3
H1f0
S100a16
Gm17750
Ftl1
Kcnb1
Krt18
Rplp0
Gm17056
Neurod2
Nsg1
Dek
Cdca3
H2afv
Atp1b1
Nxnl2
Cdhr1
Ppp2r2b
Ccer2
Zfhx3
E130114P18Rik
Rbm3
Rps5
Igfbp5
Glo1
Cirbp
Basp1
Icam1
Ran
Racgap1
Mdk
Gip
Chchd10
Btg1
Spry2
Robo3
Irf1
Gpr37
3110035E14Rik
Pou3f3
Klf6
Hmgn1
Atp1b2
Aldoa
Itm2a
Ttyh2
Rdh12
Marcksl1
Ankrd33b
Hsp90ab1
Fbxo5
Gpr179
Ptp4a3
Ndrg1
Rs1
Atp1a2
Vsx1
Slc1a6
Crmp1
Pfn2
Tagln
Cox8a
Cxcl12
Lmo2
Cbln4
Snap25
Vsnl1
March1
Capn3
Dkk3
Rps27a
Arhgap31
Lhx1
Syt1
Calb1
Ccdc136
Rax
Cenpe
Slc25a4
Gabra2
Tcf4
Lpl
3110004A20Rik
Nme1
Prom1
Adamts1
Islr2
Lrrn3
Gucy1a3
Lmnb1
Cox4i2
Rps3a1
Rpl13
Dusp1
Crhbp
Rps14
Agpat3
Hsp90aa1
Lockd
Nusap1
Ndrg2
E130218I03Rik
Maf
Oaz1
Mest
Ssu72
Tmem158
Cyp26a1
Cnn1
Sebox
Lin7a
Id4
Tpx2
Kdr
Sstr2
6330403K07Rik
Rps23
Lhx4
Dhx32
Fosb
Cbx3
2010107E04Rik
Zfp36l2
Cltb
Tfap2c
Hist3h2ba
Guk1
Stx3
Igf1
Crip3
Nupr1
Fezf1
Wfdc1
Phlda1
Dpysl3
Ddit4l
Tmpo
Shisa8
Rorb
Ier5
Cpne4
Smc2
Cpne9
Rab3a
Ccnb2
Ppp1r15a
Zbtb20
Syt6
Pkm
Rps15a
Klf7
Timp3
Pkib
Rps8
Rbp1
Gabrr1
Tgfb2
Sbspon
Optc
Arc
Tmem215
Pdyn
Rnf152
Fxyd1
Rpl13a
Rps6
Pou4f3
A730046J19Rik
Thrsp
Rps10
Hist1h1a
Dynll1
Rpsa
Ctxn3
Slc17a7
Serf1
Gpm6b
Rbpms
Hn1
Zfp804a
Creb5
Npm1
Olig2
Mgat4c
mt-Nd4
Pde6c
Hist1h1c
Car3
Socs3
Cbln1
Barhl2
Prdx1
Ccdc34
Prox1
Rps3
Aldh1a3
Cited2
Hist2h2bb.1
Cox6c
Tsc22d1
Nrxn2
Ypel3
Rps24
Cplx2
Thra
Mlana
Anp32b
Lhfp
Reep6
Grik1
Pgam1
Rasd1
Rpl14
Casz1
Klf2
Hmgn3
Pdpn
Rgs16
Gm4792
Zfhx4
Rps2
Ptx3
Frzb
Itm2b
Knstrn
Hnrnpa1
Pde6a
Ablim1
Psip1
Mpp4
Mcm6
Tpi1
Rpl3
Rhox5
Mki67
Gad2
Fxyd7
Ebf3
Timp4
Marcks
Eomes
Nxph1
Hmmr
Rgcc
Col2a1
Dmd
Rpl23
Lrp4
Fbxo2
Tnfrsf12a
Rdh5
Pou3f1
Gja1
Pak3
Gnao1
Rps9
Ttyh1
Epas1
Csn3
Mybl1
P2rx1
Kcne2
Bhlhe40
Tuba1c
Mir124a-1hg
Ptms
Gria2
Gm28050
Srsf2
Rpl7
Nrarp
Rps18
Rpl22l1
Dut
Gadd45b
Ccdc88b
Fam64a
Gapdh
Nid1
Kcnma1
Aurkb
Nrp2
Gm1673
Ndnf
Filip1l
Igfbp2
Susd3
Pou4f2
Pmepa1
Dcx
Fn1
Bsg
Slc32a1
Cks1b
Sept4
Kif23
Btbd17
Zcchc12
Ttc3
Sphkap
Pid1
Dlk1
Rps20
Cabp1
Onecut2
Ass1
H3f3a
Ddah1
Emp1
Crabp2
Hist1h1d
A930011G23Rik
Amer2
Txnip
S100a1
Cacng3
Ywhah
Clic1
Slc25a33
Cdh9
Cntnap2
Ceacam10
Dnah10
Kif5c
Cnp
Nfib
Cav1
Abca8a
Wipi1
Sapcd2
Nrn1
Ncald
Cfl1
Cd81
Sostdc1
Neurog1
Tnc
Glra2
Rps11
Pcp4l1
Dlc1
Bmp2
Prdx6
Cdh22
Hist1h2al
Klc3
Rhoc
Crispld2
Gm38112
Eif4a1
Fyco1
Irx3
Cck
Rac3
Mfap2
Elavl2
Srsf3
Rpl26
Ndufv3
Cntn5
Gng8
Ctgf
Lmcd1
Arl6
Nppa
Rps16
Dll3
Spon1
Opn4
Kif22
Impg2
Pcdh7
Aplp1
Jund
Insm2
Cpe
Csrp2
Mt3
Rbpms2
Wscd2
Ranbp1
Rpl12
Ddah2
Rgs2
Hmgb3
Plppr5
Cadm2
H1fx
Nek2
Gm13889
Myl12a
A930017K11Rik
Ywhaq
Ankrd33
Bex2
Syp
Rsrp1
Gstm5
Plk1
Rbfox2
Acp1
Mis18bp1
Hist1h2bc
Irgm1
Snrpn
Mgst3
Dll1
Rps13
Slc6a1
Gem
Hbegf
Sepw1
Ntm
Esco2
Prss23
Tsc22d4
Il33
Lingo2
Nap1l1
Mgll
Ier3
Rpl17
Irx5
Epha7
B3galt2
Ckap2
Rit2
Isl2
Atpif1
Auts2
Rplp1
Lrtm1
Resp18
Rpl39
Cited4
Caln1
Tacc3
Pcdh11x
Zfp503
Hist3h2a
Pcna
Slbp
Htra3
Klc1
Crip2
Pon2
Rpl8
Epb41
Rpl36a
Tipin
Hmx1
Samsn1
Nfkbia
Gm3764
Slc2a1
Irx2
Gnas
Fstl5
Kcng4
Rdh10
Fxyd6
Frmd3
Cald1
Akap7
Rpl27a
Dlgap1
Tcf19
Elovl4
Prdm1
Klf13
Lix1
Ube2s
Gpr22
Aurka
Areg
Rasgef1b
Zeb2
Ezh2
Sox2
Fbxw7
Kcna5
Drd4
Rpl41
Hs3st1
Gmnn
Slc24a1
Ect2
Spc24
Aqp4
Cdk5r1
Nfix
Plk2
Gm26522
Apbb2
Dll4
Cpne5
Spock3
Cdca2
Drd1
Lrp1b
Ppp1r1a
Mtus2
Mmd2
Nkx3-1
Egr2
Hnrnpf
Lhx3
Lmo1
Syt13
Ncam1
Itm2c
Cadm1
Tnfaip6
Incenp
Ndufs2
Lig1
Pcbp4
Dpysl4
St18
Clec18a
Dnm3
Pcdh17
Gas7
Neil3
Cplx4
Podxl2
Gnai2
Impdh1
Nebl
Trnp1
Myb
Nap1l5
Cdkn2c
Hspa5
Tppp3
Tfap2d
Klrk1
Pcdh15
Stxbp1
Gm30382
Otx2os1
Ptprz1
Usp1
Hkdc1
Ndn
Cox4i1
Tceal6
Reln
Ckap2l
Mcm3
Nxnl1
Mfap4
Nrn1l
Rbfox1
Msi1
Trp53i11
Cygb
Dusp26
Mfng
Hist1h4f
Pitpnm1
Dusp16
Ralyl
Insig1
Hsp90b1
Grina
Dlx2
Wdr66
Cntn4
Gm266
Gas2l3
Ctsc
Srrm4
Lcorl
Cited1
Sox8
Nrep
Gpm6a
Hnrnpa2b1
Idi1
Rpl10a
Pgrmc1
Serpinh1
Tpd52
Rpl35a
Lrrfip1
Plagl1
Angptl4
Tyms
Fam171b
Trib1
Bnc1
Six6
2900055J20Rik
Pitpnm3
Slc1a2
Fstl4
Cntnap5a
Stc1
Rplp2
Nde1
Pcbp3
Kcna1
2700094K13Rik
Oprk1
Tmem108
Vamp2
Hnrnpk
Dlg2
Cep290
Map1lc3a
Tkt
Idh1
Gje1
Prdx2
Nrgn
Pmp22
Tubb6
Chga
Pgc
Hap1
Six3
Cpne8
Plpp3
Rsph10b
Ndc80
Dbf4
Olfm1
Ung
Ckmt1
Metrn
Rpl4
Rpl28
Rpl37a
Tnnt1
Hmga2
Grm1
Hcn1
Kirrel3
Ybx1
1700003F12Rik
Spp1
Apod
Gm26772
Pomc
Mgp
Col1a2
Rims1
Ifitm1
Dcn
Rspo3
Olig1
Sparcl1
Rspo1
Prph
Neurod6
Acta2
Vgf
Gpnmb
Col1a1
Iapp
Ednrb
2610528A11Rik
S100a6
Igsf6
Gm28826
Pla2g7
Cdkn1a
Hist4h4
Aqp1
Gm29666
Als2cl
Wif1
Gm16222
B230312C02Rik
Slc25a20
Lgals1
Zfp352
Gm26737
Zbtb8b
Mat2a
Rbp4
Aldh1a7
Krt24
Gm10116
Tbr1
Gm44067
Rab11fip1
Tyr
Grp
Rraga
Rd3
Cfap58
Gm36266
mt-Nd2
Fam162a
Chrna6
Rspo2
Sp5
Ubc
Slc6a15
Guca1b
Higd1a
Serpine2
Kcnk2
Pnoc
Luzp2
Postn
Slc18a3
Wnt7b
Pttg1
Gpi1
Pde10a
Emx2
Ccdc3
Milr1
Tyrp1
Lypd1
Tal1
Opcml
Bst2
Bnip3
A330069E16Rik
Fgfbp3
Gm20594
Slmap
Hsd17b2
Rpl5
Col9a3
Chrna3
Wls
Bhlhe22
Gucy1b3
Arl4c
Cd63
Atp5b
Gsc
Ifitm3
Eef2
Gnb2l1
Rpl18
Laptm4b
Nab2
Rpl31
St6gal2
Ccno
Tax1bp1
Car9
Fam181a
Foxq1
Ctsd
Slc5a1
Rph3a
Rps17
Pou2f2
Rps25
Rpl19
Slc14a1
Sp8
Caly
2900011O08Rik
F3
Nppb
Inpp4b
Npas4
Eef1g
Ubash3b
A430078I02Rik
Hsbp1l1
Higd2a
Sp9
Ero1l
Ppib
Sned1
Fgf14
Prune2
mt-Nd5
Gstm1
Adgrb3
Plat
Rps15
Hmox1
Rpl24
Gbx2
Cnr1
Cxcl5
4732419C18Rik
Trp73
Rps7
Atf4
Gm12280
Sv2a
Syt7
Fabp12
Gm9920
Mab21l2
Pcdh8
Fst
H2-D1
Eef1b2
Alcam
Calm3
Gm9843
Zmat4
Pde4b
Cdk4
Cox6b2
Pfkp
Agt
Lgals3
Apc
Mmp9
Rnf187
Socs2
Gm28578
Sema3a
Bace2
Tmem159
Eif4ebp1
Bcan
Phlda3
Nrxn1
Slc4a4
Acot1
Vopp1
Ddx5
Acat2
Cnn3
Atp6v1g2
Npc2
Plk3
Robo1
Prkcb
A2m
Tspan15
Cngb3
Vdac1
Atf5
Slc38a8
Ermn
Aldh1l1
Gabra1
Vwc2
Nsg2
Tc2n
Cebpb
Dmrta2os
AI847159
Anxa2
Ndrg4
Scrg1
Gabrd
Lgmn
Myt1l
H2-T23
Ankrd12
Nwd2
Bcl11a
H2-Ab1
Cacna2d2
Gabrb1
Grem1
Eif1
Brinp1
Flt1
Chat
Mlf1
Asns
Mn1
Tmem92
Nhs
Hsd17b12
mt-Nd3
Rem2
Fez1
Pnrc1
Fam19a1
Bpifb6
Necab1
Ppp1r14b
Atp6v0e2
Ttc9b
Rab38
Necab2
Fas
Sgk1
Pde3a
Rsad2
Rassf4
Fscn1
Clmp
Nrp1
Osgep
Dner
Rps27l
Tshz1
Tlx3
Calml4
Nudt4
Tmem176a
Ngfrap1
Gsta4
Ccne1
Cldn10
Sptssa
Uqcrb
Zranb1
Grasp
Gng2
Gng5
Serp2
Fam159b
Dlx1
Cdk2ap2
Pxdc1
Pcdh9
Gm21761
Pthlh
Fat3
Dnaic1
Thrb
Slc17a6
Eef1e1
Grb10
Nlk
Sox14
S1pr3
Frmd4a
Adgrl3
Chst2
Carhsp1
Ppp1r17
Grin2b
Kcnip1
Wbp5
Spink2
Naca
Sumo2
Clstn1

## Sheet: Table_S3
Table S3: Gene expression signatures used to differentiate 13 major retinal cell types and subpopulations.
NE	RPE	ERPC	LRPC	NRPC	RGC	HC	AC	PRP	R	C	BP	MC	NI	S PHASE	G2M PHASE	TbrRGC	CMZ	T1	T2	T3
Wfdc1	Foxg1	Sfrp2	Lhx2	Olig2	Pou4f2	Lhx1	Pax6	Crx	Nrl	Thrb	Vsx2	Sox9	Tbr1	Mcm5	Hmgb2	Eomes	Mitf	Atoh7	Prdm13	Otx2
Mitf	Mitf	Fgf15	Ascl1	Neurog2	Nefl	Onecut1	Barhl2	Otx2	Rho	Opn1sw	Grm6	Rlbp1	Reln	Pcna	Cdk1	Tbr1	Wfdc1	Hes6	Ptf1a	Dll3
Ccnd2	Best1	Cdk4	Hes5	Hes6	Thy1	Onecut2	Nhlh2	Neurod1	Rcvrn	Gngt2	Vsx1	Slc1a3		Tyms	Nusap1	Calb2	Zic1	Gal		Fabp7
H19	Mertk	Six6	Hes1	Atoh7	Rbpms	Calb1	Bhlhe22	Prdm1	Prdm1	Prdm1	Isl1	Aqp4		Fen1	Ube2c		Ccnd2	Sox11
Mest	Otx1		Notch1	Ptf1a	Calb2		Tfap2a	Btg2		Crx		Clu		Mcm2	Birc5		H19
Msx1	Rpe65		Nfix	Neurod1	Atoh7		Tfap2b	Rax				Nfia		Mcm4	Tpx2		Mest
			Six3	Hes2			Ccnd1	Nfib				Glul		Rrm1	Top2a		Hmga2
			Id1				Six3					Crym		Ung	Ndc80
			Id2				Calb2							Gins2	Cks2
														Mcm6	Nuf2
														Cdca7	Cks1b
														Dtl	Mki67
														Prim1	Tmpo
														Uhrf1	Cenpf
														Mlf1ip	Tacc3
														Hells	Fam64a
														Rfc2	Smc4
														Rpa2	Ccnb2
														Nasp	Ckap2l
														Rad51ap1	Ckap2
														Gmnn	Aurkb
														Wdr76	Bub1
														Slbp	Kif11
														Ccne2	Anp32e
														Ubr7	Tubb4b
														Pold3	Gtse1
														Msh2	Kif20b
														Atad2	Hjurp
														Rad51	Cdca3
														Rrm2	Hn1
														Cdc45	Cdc20
														Cdc6	Ttk
														Exo1	Cdc25c
														Tipin	Kif2c
														Dscc1	Rangap1
														Blm	Ncapd2
														Casp8ap2	Dlgap5
														Usp1	Cdca2
														Clspn	Cdca8
														Pola1	Ect2
														Chaf1b	Kif23
														Brip1	Hmmr
														E2f8	Aurka
															Psrc1
															Anln
															Lbr
															Ckap5
															Cenpe
															Ctcf
															Nek2
															G2e3
															Gas2l3
															Cbx5
															Cenpa

## Sheet: Table_S4
Table S4: Results of differential expression analyses for each cell-type against all others in NaR. Shown are the genes with p-value =< 0.001 and log-fold change >= 0.25.
CELL TYPE	GENE	LOG(FC)	% EXPR 1	% EXPR 2	P_VALUE	ADJ_P_VALUE	TF
AC	Tfap2b	2.75247	0.851	0.057	0	0	TRUE
AC	Celf4	1.59543	0.951	0.389	0	0	FALSE
AC	Crabp1	1.58132	0.653	0.136	0	0	FALSE
AC	Tfap2a	1.4309	0.664	0.024	0	0	TRUE
AC	Elavl3	1.35677	0.919	0.199	0	0	FALSE
AC	Rd3l	1.30198	0.376	0.087	0	0	FALSE
AC	Runx1t1	1.26894	0.77	0.209	0	0	TRUE
AC	Cxcl14	1.24344	0.426	0.027	0	0	FALSE
AC	Nhlh2	1.20568	0.56	0.106	0	0	TRUE
AC	Pax6	1.16018	0.968	0.608	0	0	TRUE
AC	Meis2	1.1557	0.725	0.352	0	0	TRUE
AC	AI593442	1.14402	0.37	0.047	0	0	FALSE
AC	Nnat	1.13932	0.995	0.817	0	0	FALSE
AC	C1ql2	1.09554	0.293	0.005	0	0	FALSE
AC	Lhx9	1.08063	0.406	0.024	0	0	TRUE
AC	Sox4	1.06747	0.98	0.797	0	0	TRUE
AC	Basp1	1.0441	0.965	0.624	0	0	FALSE
AC	Cbln2	1.0352	0.254	0.023	0	0	FALSE
AC	A930011G23Rik	1.02414	0.656	0.155	0	0	FALSE
AC	Rbfox2	1.02001	0.753	0.202	0	0	FALSE
AC	Barhl2	1.01937	0.565	0.076	0	0	TRUE
AC	Gad2	0.98531	0.563	0.115	0	0	FALSE
AC	Nrxn2	0.971293	0.56	0.133	0	0	FALSE
AC	C1ql1	0.9448	0.256	0.039	0	0	FALSE
AC	Thra	0.943862	0.895	0.516	0	0	TRUE
AC	Nsg1	0.93705	0.89	0.367	0	0	FALSE
AC	Tagln3	0.928527	0.961	0.442	0	0	FALSE
AC	Lrrn3	0.924854	0.448	0.094	0	0	FALSE
AC	Cdk5r1	0.922174	0.751	0.265	0	0	FALSE
AC	Sncb	0.918996	0.682	0.229	0	0	FALSE
AC	Prdm13	0.901878	0.312	0.023	0	0	TRUE
AC	Gm28050	0.890938	0.48	0.052	0	0	FALSE
AC	Cacng3	0.88601	0.484	0.023	0	0	FALSE
AC	Slc32a1	0.882785	0.463	0.014	0	0	FALSE
AC	Gria2	0.854326	0.546	0.128	0	0	FALSE
AC	Slc1a6	0.849761	0.364	0.024	0	0	FALSE
AC	Rasgef1b	0.836348	0.485	0.095	0	0	FALSE
AC	Atp1b1	0.812451	0.384	0.078	0	0	FALSE
AC	Sh3bp1	0.80915	0.665	0.247	0	0	FALSE
AC	Meg3	0.805321	0.902	0.539	0	0	FALSE
AC	Gad1	0.803388	0.281	0.009	0	0	FALSE
AC	Rtn1	0.803262	0.976	0.553	0	0	FALSE
AC	Neurod2	0.799987	0.307	0.034	0	0	TRUE
AC	Cd24a	0.789198	0.93	0.561	0	0	FALSE
AC	Dlg2	0.78324	0.453	0.053	0	0	FALSE
AC	Cygb	0.782666	0.499	0.109	0	0	FALSE
AC	Cabp1	0.782323	0.471	0.131	0	0	FALSE
AC	6330403K07Rik	0.777857	0.777	0.309	0	0	FALSE
AC	Slc6a1	0.772962	0.533	0.193	0	0	FALSE
AC	Crmp1	0.751684	0.827	0.293	0	0	FALSE
AC	Lhfp	0.75037	0.371	0.068	0	0	FALSE
AC	Pcbp3	0.740021	0.812	0.455	0	0	TRUE
AC	Gabra2	0.737896	0.331	0.026	0	0	FALSE
AC	Glra2	0.729777	0.362	0.029	0	0	FALSE
AC	Kcna5	0.717318	0.395	0.041	0	0	FALSE
AC	Tsc22d1	0.711677	0.953	0.753	0	0	TRUE
AC	Ttc3	0.709337	0.989	0.812	0	0	FALSE
AC	Syt6	0.705448	0.308	0.017	0	0	FALSE
AC	Aplp1	0.694305	0.771	0.311	0	0	FALSE
AC	Pcsk1n	0.689486	0.755	0.341	0	0	FALSE
AC	Mapt	0.686187	0.68	0.263	0	0	FALSE
AC	Plppr5	0.677083	0.34	0.059	0	0	FALSE
AC	Adgrl3	0.673302	0.547	0.185	0	0	FALSE
AC	Mgat4c	0.663819	0.289	0.033	0	0	FALSE
AC	Kif5c	0.657765	0.741	0.331	0	0	FALSE
AC	Pacsin1	0.657545	0.506	0.147	0	0	FALSE
AC	Actl6b	0.650121	0.533	0.17	0	0	FALSE
AC	Nsg2	0.645162	0.507	0.147	0	0	FALSE
AC	Zfp804a	0.637896	0.289	0.045	0	0	TRUE
AC	Tubb2a	0.636158	0.802	0.342	0	0	FALSE
AC	Nrxn3	0.624433	0.777	0.3	0	0	FALSE
AC	Tfap2c	0.623562	0.273	0.015	0	0	TRUE
AC	Nav1	0.612507	0.472	0.133	0	0	FALSE
AC	Marcksl1	0.599695	1	0.938	0	0	FALSE
AC	Zfp503	0.586861	0.271	0.034	0	0	TRUE
AC	Ptms	0.565183	0.97	0.81	0	0	FALSE
AC	Dlgap1	0.543041	0.264	0.039	0	0	FALSE
AC	Mllt11	0.538845	0.855	0.387	0	0	TRUE
AC	Csdc2	0.534093	0.402	0.098	0	0	FALSE
AC	Tubb2b	0.528	0.981	0.719	0	0	FALSE
AC	Stmn3	0.522625	0.846	0.361	0	0	FALSE
AC	Cacng2	0.481053	0.293	0.036	0	0	FALSE
AC	Scrt2	0.429261	0.265	0.029	0	0	TRUE
AC	H3f3a	0.402085	1	1	0	0	FALSE
AC	Tubb3	0.385611	0.912	0.417	0	0	FALSE
AC	Ina	0.300347	0.731	0.2	0	0	FALSE
AC	Stmn2	0.27012	0.798	0.248	0	0	FALSE
AC	Tnrc6c	0.665169	0.732	0.402	8.60305e-308	1.53556e-303	FALSE
AC	Iqsec3	0.474217	0.35	0.082	1.21771e-304	2.17349e-300	FALSE
AC	Cadm4	0.520326	0.423	0.121	5.14648e-303	9.18595e-299	FALSE
AC	Evl	0.607336	0.786	0.432	8.61818e-303	1.53826e-298	FALSE
AC	E130218I03Rik	0.580091	0.849	0.451	1.38791e-290	2.47729e-286	FALSE
AC	Rnf187	0.612881	0.914	0.701	4.62128e-290	8.24852e-286	FALSE
AC	Kctd8	0.660301	0.516	0.19	4.50061e-287	8.03313e-283	FALSE
AC	Samd14	0.646513	0.683	0.341	3.02595e-285	5.40101e-281	FALSE
AC	Serp2	0.599574	0.411	0.123	6.1255e-283	1.09334e-278	FALSE
AC	Chd3	0.667844	0.595	0.267	9.14926e-282	1.63305e-277	FALSE
AC	Gng3	0.646976	0.628	0.252	2.2998e-278	4.10491e-274	FALSE
AC	Rab3a	0.584426	0.809	0.424	1.53841e-275	2.74592e-271	FALSE
AC	Myt1l	0.435013	0.3	0.064	7.46576e-275	1.33256e-270	TRUE
AC	Mab21l1	0.70809	0.705	0.4	2.075e-273	3.70367e-269	FALSE
AC	Ndrg4	0.58017	0.411	0.125	4.73599e-273	8.45326e-269	FALSE
AC	Apc	0.689282	0.618	0.304	6.36334e-271	1.13579e-266	FALSE
AC	Hmx1	0.684433	0.364	0.103	1.04394e-268	1.86334e-264	TRUE
AC	Auts2	0.57347	0.69	0.341	1.71641e-268	3.06362e-264	FALSE
AC	Chd3os	0.658695	0.548	0.231	1.02707e-267	1.83323e-263	FALSE
AC	Sbk1	0.569658	0.665	0.325	1.98856e-265	3.54938e-261	FALSE
AC	Phlda1	0.702632	0.445	0.152	5.98303e-264	1.06791e-259	FALSE
AC	Lmo4	0.909402	0.655	0.34	6.7139e-264	1.19836e-259	FALSE
AC	Gm13889	0.581129	0.293	0.066	3.4111e-263	6.08847e-259	FALSE
AC	Tkt	0.742928	0.802	0.546	2.00768e-261	3.5835e-257	FALSE
AC	Tnik	0.566204	0.523	0.209	4.58816e-261	8.18941e-257	FALSE
AC	Ptma	0.372889	1	0.999	6.69494e-260	1.19498e-255	FALSE
AC	Gria4	0.402202	0.277	0.059	1.22472e-256	2.186e-252	FALSE
AC	Bcl11a	0.596347	0.4	0.127	2.15956e-256	3.8546e-252	TRUE
AC	Pid1	0.627941	0.372	0.11	1.13201e-254	2.02053e-250	FALSE
AC	Snrpn	0.618141	0.738	0.399	8.13983e-252	1.45288e-247	FALSE
AC	Rundc3a	0.547961	0.597	0.268	2.52677e-251	4.51003e-247	FALSE
AC	Mir124-2hg	0.323015	0.945	0.646	1.52102e-244	2.71486e-240	FALSE
AC	H2afy2	0.56067	0.825	0.527	2.31039e-241	4.12381e-237	FALSE
AC	Efnb3	0.47594	0.345	0.099	2.49985e-241	4.46198e-237	FALSE
AC	Shank1	0.401388	0.271	0.059	7.83047e-241	1.39766e-236	FALSE
AC	Fez1	0.60494	0.616	0.299	2.22423e-240	3.97003e-236	FALSE
AC	Ier5	0.86694	0.602	0.318	2.32773e-240	4.15476e-236	FALSE
AC	Sh3bp5	0.431482	0.342	0.094	5.54836e-240	9.90327e-236	FALSE
AC	Tmsb10	0.457659	0.988	0.962	6.58778e-235	1.17585e-230	FALSE
AC	Rimklb	0.50298	0.479	0.186	1.79552e-234	3.20482e-230	FALSE
AC	Cacng4	0.53275	0.474	0.186	1.80307e-230	3.21831e-226	FALSE
AC	Hist3h2ba	0.517207	0.894	0.63	3.8001e-226	6.7828e-222	FALSE
AC	Dtx1	0.499809	0.445	0.167	9.10748e-226	1.62559e-221	FALSE
AC	Dusp26	0.540498	0.736	0.406	4.12587e-224	7.36427e-220	FALSE
AC	Rnf165	0.556593	0.601	0.306	1.10455e-223	1.97151e-219	FALSE
AC	Rab3c	0.452118	0.297	0.077	1.10334e-222	1.96935e-218	FALSE
AC	Dpysl4	0.653083	0.746	0.48	4.55135e-221	8.12371e-217	FALSE
AC	Cited2	0.66982	0.698	0.431	9.16184e-218	1.6353e-213	FALSE
AC	Gm1673	0.539914	0.817	0.506	2.26191e-217	4.03728e-213	FALSE
AC	Pnmal2	0.459803	0.362	0.117	3.00717e-216	5.36749e-212	FALSE
AC	Ube2e3	0.416793	0.958	0.879	7.27124e-216	1.29784e-211	FALSE
AC	Nrxn1	0.44639	0.343	0.105	1.65468e-211	2.95343e-207	FALSE
AC	Hsd17b12	0.619146	0.761	0.519	3.24126e-211	5.78533e-207	FALSE
AC	Cfl1	0.352923	0.998	0.969	2.11828e-207	3.78091e-203	FALSE
AC	Frmd5	0.420359	0.324	0.097	8.85393e-206	1.58034e-201	FALSE
AC	Cadm3	0.558165	0.503	0.224	1.22852e-205	2.19278e-201	FALSE
AC	Fabp5	0.39871	0.921	0.683	2.1904e-204	3.90965e-200	FALSE
AC	Nhs	0.543744	0.467	0.199	2.28483e-204	4.0782e-200	FALSE
AC	Gsk3b	0.473937	0.919	0.756	5.6119e-200	1.00167e-195	FALSE
AC	C1qtnf4	0.567184	0.584	0.294	1.63644e-198	2.92089e-194	FALSE
AC	Zfp428	0.505389	0.776	0.501	1.7894e-197	3.1939e-193	TRUE
AC	Gng2	0.44236	0.431	0.159	1.15666e-196	2.06451e-192	FALSE
AC	A430106G13Rik	0.479325	0.387	0.14	9.56862e-195	1.7079e-190	FALSE
AC	Cirbp	0.381314	0.985	0.879	3.8214e-194	6.82082e-190	FALSE
AC	Prkcb	0.489001	0.258	0.068	2.87204e-191	5.12631e-187	FALSE
AC	Frmd4a	0.561218	0.631	0.35	4.87199e-191	8.69602e-187	FALSE
AC	Apc2	0.361076	0.28	0.08	8.25971e-185	1.47428e-180	FALSE
AC	Sobp	0.422781	0.318	0.102	2.41207e-184	4.3053e-180	FALSE
AC	Dclk1	0.457486	0.453	0.191	3.05397e-183	5.45103e-179	FALSE
AC	6430548M08Rik	0.382556	0.289	0.087	7.8749e-180	1.40559e-175	FALSE
AC	Gm2694	0.939526	0.291	0.093	1.55258e-178	2.7712e-174	FALSE
AC	Flrt3	0.501536	0.412	0.166	3.24611e-178	5.79399e-174	FALSE
AC	Pcdh19	0.360366	0.253	0.069	6.12907e-177	1.09398e-172	FALSE
AC	Tmem35	0.42568	0.355	0.127	1.53373e-175	2.73756e-171	FALSE
AC	Pbx1	0.641046	0.729	0.515	3.45481e-175	6.16648e-171	TRUE
AC	Nr2f2	0.41804	0.342	0.118	7.29354e-175	1.30182e-170	TRUE
AC	Pgrmc1	0.494148	0.863	0.648	8.38617e-174	1.49685e-169	FALSE
AC	Tspan9	0.472705	0.502	0.241	1.81193e-173	3.23411e-169	FALSE
AC	Fxyd6	0.530328	0.671	0.398	2.12188e-173	3.78735e-169	FALSE
AC	Sv2a	0.478953	0.406	0.166	2.24825e-170	4.01289e-166	FALSE
AC	Trp53i11	0.552468	0.488	0.232	4.96908e-168	8.86932e-164	FALSE
AC	Traf4	0.487669	0.539	0.28	9.13704e-167	1.63087e-162	FALSE
AC	2003-09-01	0.434797	0.486	0.223	1.05435e-166	1.88191e-162	FALSE
AC	Plekha1	0.517399	0.564	0.311	5.80578e-166	1.03627e-161	FALSE
AC	Fam110b	0.420619	0.395	0.158	7.89455e-166	1.4091e-161	FALSE
AC	Sox11	0.738578	0.8	0.546	8.57025e-164	1.5297e-159	TRUE
AC	Cnih2	0.407696	0.378	0.145	4.70012e-162	8.38924e-158	FALSE
AC	Cttnbp2	0.40274	0.329	0.118	2.45382e-160	4.37983e-156	FALSE
AC	Syt1	0.556928	0.751	0.46	9.82172e-160	1.75308e-155	FALSE
AC	Ttc28	0.521703	0.524	0.277	5.94133e-159	1.06047e-154	FALSE
AC	Snhg11	0.503296	0.276	0.083	4.10549e-158	7.32789e-154	FALSE
AC	Dpysl2	0.407363	0.832	0.586	4.30545e-158	7.6848e-154	FALSE
AC	Stmn4	0.403709	0.563	0.276	3.28123e-156	5.85667e-152	FALSE
AC	Atcay	0.317736	0.266	0.081	8.15726e-156	1.45599e-151	FALSE
AC	Dpf3	0.391641	0.329	0.12	4.33723e-155	7.74153e-151	TRUE
AC	Tbx3	0.458976	0.362	0.144	1.22673e-150	2.18959e-146	TRUE
AC	Plppr3	0.423392	0.475	0.232	1.30253e-150	2.32489e-146	FALSE
AC	Csrnp3	0.386864	0.325	0.122	7.04677e-150	1.25778e-145	TRUE
AC	Malat1	0.278959	1	1	2.37975e-148	4.24762e-144	FALSE
AC	Nap1l5	0.47738	0.322	0.12	2.57058e-147	4.58823e-143	FALSE
AC	Snap47	0.481127	0.53	0.284	3.08001e-147	5.4975e-143	FALSE
AC	Celf3	0.369398	0.57	0.3	9.97557e-146	1.78054e-141	FALSE
AC	Cmip	0.436279	0.53	0.292	3.46947e-142	6.19265e-138	FALSE
AC	Nrep	0.384516	0.779	0.529	2.24115e-140	4.00022e-136	FALSE
AC	Podxl2	0.393791	0.835	0.588	5.61521e-140	1.00226e-135	FALSE
AC	Tanc2	0.306296	0.262	0.087	2.02867e-139	3.62098e-135	FALSE
AC	Fscn1	0.418531	0.814	0.621	1.57567e-138	2.81242e-134	FALSE
AC	Tmeff1	0.339558	0.493	0.244	1.11176e-134	1.98438e-130	FALSE
AC	PISD	0.454363	0.48	0.252	3.06293e-134	5.46703e-130	FALSE
AC	Stxbp1	0.501898	0.686	0.457	9.46879e-132	1.69008e-127	FALSE
AC	Bex2	0.369007	0.915	0.747	1.58924e-131	2.83663e-127	FALSE
AC	Klc1	0.379619	0.751	0.501	2.07565e-131	3.70483e-127	FALSE
AC	Ackr1	0.363156	0.325	0.131	8.35588e-131	1.49144e-126	FALSE
AC	Vamp2	0.389717	0.689	0.42	9.42068e-131	1.6815e-126	FALSE
AC	Ttc9b	0.344179	0.325	0.125	3.28862e-130	5.86985e-126	FALSE
AC	Mtss1	0.399618	0.454	0.229	9.37048e-130	1.67254e-125	FALSE
AC	Plxna2	0.37396	0.39	0.172	9.09629e-129	1.6236e-124	FALSE
AC	Vash2	0.327232	0.296	0.113	1.37357e-126	2.45168e-122	FALSE
AC	Parp6	0.353136	0.555	0.312	3.38277e-126	6.03792e-122	FALSE
AC	Mex3a	0.425716	0.572	0.354	5.21895e-126	9.31531e-122	FALSE
AC	Mpped2	0.374831	0.698	0.454	4.43817e-125	7.92169e-121	FALSE
AC	2900011O08Rik	0.389478	0.308	0.121	8.35254e-125	1.49084e-120	FALSE
AC	Nlk	0.426045	0.678	0.445	1.22802e-124	2.1919e-120	FALSE
AC	Ephb2	0.344047	0.368	0.167	5.13494e-123	9.16536e-119	FALSE
AC	Hdgfrp3	0.415839	0.703	0.497	7.82044e-123	1.39587e-118	FALSE
AC	Zcchc18	0.420703	0.438	0.226	1.51371e-122	2.70182e-118	FALSE
AC	Ube2m	0.341155	0.414	0.2	2.22163e-122	3.96538e-118	FALSE
AC	4430402I18Rik	0.359649	0.32	0.131	6.46836e-122	1.15454e-117	FALSE
AC	Rnd3	0.469967	0.548	0.329	1.65648e-121	2.95666e-117	FALSE
AC	Plk2	0.461166	0.371	0.171	6.10355e-121	1.08942e-116	FALSE
AC	Nlgn2	0.326677	0.306	0.124	5.17406e-120	9.23517e-116	FALSE
AC	Dbn1	0.379497	0.753	0.559	1.38964e-119	2.48038e-115	FALSE
AC	Tspyl4	0.401721	0.471	0.254	2.11166e-119	3.7691e-115	FALSE
AC	Atxn7l3b	0.278162	0.972	0.923	2.48892e-119	4.44247e-115	FALSE
AC	Add2	0.298337	0.252	0.09	2.5669e-118	4.58166e-114	FALSE
AC	Ptov1	0.304639	0.921	0.803	4.47055e-117	7.97949e-113	FALSE
AC	Dnajb6	0.335968	0.891	0.759	1.65927e-116	2.96163e-112	FALSE
AC	Fam69b	0.336325	0.379	0.176	1.97199e-116	3.51981e-112	FALSE
AC	Bmi1	0.373646	0.425	0.22	3.10438e-116	5.54101e-112	FALSE
AC	Grip1	0.359865	0.347	0.155	8.76341e-116	1.56418e-111	FALSE
AC	Gm10116	0.370245	0.738	0.543	1.37251e-114	2.44979e-110	FALSE
AC	Blcap	0.404097	0.514	0.299	1.61057e-114	2.87471e-110	FALSE
AC	Gm9844	0.418474	0.605	0.376	4.01383e-113	7.16428e-109	FALSE
AC	Hn1	0.284562	0.941	0.792	3.04062e-112	5.42721e-108	FALSE
AC	Zfos1	0.348848	0.821	0.681	4.62531e-112	8.25572e-108	FALSE
AC	Pja1	0.415544	0.605	0.4	4.25491e-111	7.59458e-107	FALSE
AC	Soga3	0.366896	0.5	0.283	1.36988e-110	2.4451e-106	FALSE
AC	Rac3	0.380827	0.364	0.167	2.22243e-110	3.96681e-106	FALSE
AC	Rufy3	0.359864	0.699	0.466	2.27816e-110	4.06629e-106	FALSE
AC	Gnas	0.28929	0.965	0.898	1.40674e-108	2.51089e-104	FALSE
AC	Pou2f2	0.318204	0.335	0.148	5.36649e-108	9.57865e-104	TRUE
AC	Bzw2	0.3723	0.764	0.592	1.09897e-107	1.96155e-103	FALSE
AC	Hist3h2a	0.388113	0.624	0.396	1.96486e-107	3.50708e-103	FALSE
AC	Map2	0.404985	0.602	0.383	4.93232e-107	8.8037e-103	FALSE
AC	Kifap3	0.406384	0.584	0.383	1.19095e-106	2.12572e-102	FALSE
AC	Chgb	0.562704	0.613	0.37	1.67259e-106	2.98541e-102	FALSE
AC	Cxx1a	0.371288	0.585	0.367	8.20064e-106	1.46373e-101	FALSE
AC	Dlgap4	0.374304	0.599	0.39	1.45843e-105	2.60315e-101	FALSE
AC	Ogt	0.37978	0.701	0.506	2.89738e-105	5.17153e-101	FALSE
AC	Sgip1	0.340668	0.508	0.294	9.13736e-105	1.63093e-100	FALSE
AC	Hnrnpab	0.293195	0.925	0.821	3.2359e-104	5.77577e-100	FALSE
AC	Gramd1a	0.359846	0.47	0.264	6.7737e-104	1.20904e-99	FALSE
AC	Wbp5	0.366638	0.9	0.781	5.15266e-103	9.19698e-99	FALSE
AC	Pak7	0.301277	0.266	0.107	9.53206e-103	1.70138e-98	FALSE
AC	Commd3	0.327944	0.745	0.571	1.00513e-101	1.79405e-97	FALSE
AC	Klhdc8a	0.417057	0.373	0.19	1.14531e-101	2.04427e-97	FALSE
AC	Zmiz1	0.377662	0.574	0.371	1.33059e-101	2.37497e-97	FALSE
AC	Npdc1	0.332508	0.607	0.384	3.78135e-99	6.74933e-95	FALSE
AC	Arl4c	0.398632	0.306	0.14	6.92338e-99	1.23575e-94	FALSE
AC	Dnm3	0.346208	0.456	0.243	1.25721e-98	2.244e-94	FALSE
AC	Khdrbs2	0.445245	0.315	0.148	1.73297e-98	3.09317e-94	FALSE
AC	Slc38a1	0.355153	0.629	0.435	2.15396e-98	3.8446e-94	FALSE
AC	Shd	0.333292	0.322	0.148	4.19518e-98	7.48798e-94	FALSE
AC	Tia1	0.292475	0.879	0.766	1.25153e-97	2.23386e-93	FALSE
AC	Mapre2	0.359546	0.474	0.277	2.12194e-97	3.78745e-93	FALSE
AC	Ppdpf	0.342242	0.821	0.675	3.34612e-97	5.97249e-93	FALSE
AC	Gdi1	0.35925	0.67	0.465	5.12823e-97	9.15339e-93	FALSE
AC	Xpr1	0.365238	0.432	0.238	2.68124e-96	4.78574e-92	FALSE
AC	Pafah1b3	0.295105	0.816	0.627	6.66815e-96	1.1902e-91	FALSE
AC	Csnk1e	0.346969	0.695	0.527	1.99193e-95	3.5554e-91	FALSE
AC	Itm2c	0.342499	0.459	0.262	1.77755e-93	3.17275e-89	FALSE
AC	Eef1e1	0.425797	0.733	0.572	3.33093e-93	5.94537e-89	FALSE
AC	Dynll2	0.332227	0.779	0.625	3.61599e-93	6.45418e-89	FALSE
AC	Wasf1	0.319605	0.359	0.183	4.53276e-93	8.09052e-89	FALSE
AC	Gabrg2	0.302652	0.251	0.101	4.56672e-93	8.15114e-89	FALSE
AC	Gpr85	0.325153	0.26	0.11	4.94709e-93	8.83006e-89	FALSE
AC	Mycbp2	0.344762	0.671	0.483	7.3637e-93	1.31435e-88	FALSE
AC	Prkaca	0.373602	0.482	0.294	8.9471e-93	1.59697e-88	FALSE
AC	Sec14l1	0.370973	0.524	0.332	2.23764e-92	3.99396e-88	FALSE
AC	Mllt4	0.331103	0.417	0.232	8.05102e-92	1.43703e-87	TRUE
AC	Bend5	0.299128	0.362	0.183	2.74127e-91	4.89289e-87	FALSE
AC	Gdpd1	0.329057	0.645	0.453	3.15672e-91	5.63443e-87	FALSE
AC	Srrm3	0.311335	0.42	0.23	1.31604e-90	2.349e-86	FALSE
AC	Dennd5b	0.328917	0.428	0.24	1.51669e-90	2.70714e-86	FALSE
AC	Tubb4a	0.279872	0.348	0.166	1.76161e-90	3.14429e-86	FALSE
AC	Gdap1	0.286528	0.304	0.14	2.50416e-89	4.46967e-85	FALSE
AC	Atp6v1g2	0.33941	0.256	0.109	2.95983e-89	5.283e-85	FALSE
AC	Ldhb	0.313822	0.795	0.633	9.22444e-89	1.64647e-84	FALSE
AC	Snn	0.315621	0.446	0.256	4.34154e-88	7.74922e-84	FALSE
AC	Mab21l2	0.349543	0.537	0.333	8.59166e-88	1.53353e-83	FALSE
AC	Gprasp2	0.275738	0.278	0.124	5.65739e-87	1.00979e-82	FALSE
AC	B230219D22Rik	0.342906	0.705	0.534	1.35984e-86	2.42717e-82	FALSE
AC	Kctd13	0.308304	0.393	0.214	1.34825e-85	2.40649e-81	FALSE
AC	Gapdh	0.320351	0.927	0.879	1.24504e-84	2.22227e-80	FALSE
AC	Ngfrap1	0.291069	0.925	0.815	3.80197e-84	6.78613e-80	FALSE
AC	Fubp1	0.263829	0.918	0.828	1.1359e-83	2.02746e-79	TRUE
AC	Uchl3	0.312683	0.581	0.399	2.51622e-83	4.4912e-79	FALSE
AC	Pcgf2	0.278371	0.273	0.125	5.57044e-83	9.94268e-79	FALSE
AC	Mtus1	0.307773	0.349	0.183	5.83884e-83	1.04217e-78	FALSE
AC	Adgrb3	0.310546	0.303	0.147	6.72967e-83	1.20118e-78	FALSE
AC	Atp6v0b	0.257643	0.875	0.723	3.40103e-82	6.0705e-78	FALSE
AC	Akap9	0.312736	0.717	0.566	4.18952e-82	7.47788e-78	FALSE
AC	Nbea	0.324821	0.477	0.294	1.3435e-81	2.39802e-77	FALSE
AC	Cep170	0.302581	0.41	0.232	1.95769e-81	3.49429e-77	FALSE
AC	Tecr	0.29021	0.894	0.788	2.07699e-81	3.70721e-77	FALSE
AC	Ncs1	0.309455	0.369	0.198	4.84631e-81	8.65018e-77	FALSE
AC	Lrrc58	0.345569	0.714	0.563	1.80557e-80	3.22275e-76	FALSE
AC	Prkacb	0.311908	0.462	0.28	3.08005e-80	5.49757e-76	FALSE
AC	Cd200	0.294779	0.266	0.118	6.93606e-80	1.23802e-75	FALSE
AC	Nt5c3	0.314557	0.586	0.405	1.80581e-79	3.2232e-75	FALSE
AC	Rtf1	0.282116	0.759	0.627	1.84526e-79	3.2936e-75	FALSE
AC	Adgrl1	0.309985	0.379	0.213	3.44829e-79	6.15485e-75	FALSE
AC	Zfp157	0.299628	0.552	0.361	3.46318e-79	6.18143e-75	FALSE
AC	Socs2	0.394424	0.377	0.21	3.7763e-79	6.74031e-75	FALSE
AC	Cyth2	0.296856	0.747	0.608	2.21939e-78	3.9614e-74	FALSE
AC	Gabbr1	0.315243	0.4	0.231	9.67078e-78	1.72614e-73	FALSE
AC	Gucy1a3	0.309295	0.254	0.112	1.4855e-77	2.65147e-73	FALSE
AC	Zbtb12	0.264477	0.27	0.128	1.52489e-75	2.72177e-71	TRUE
AC	Dner	0.329819	0.28	0.135	2.36867e-75	4.22784e-71	FALSE
AC	Tmx4	0.315828	0.413	0.244	4.43188e-75	7.91047e-71	FALSE
AC	Ank2	0.36707	0.644	0.457	6.64463e-75	1.186e-70	FALSE
AC	Dtnbp1	0.314726	0.373	0.211	1.00937e-74	1.80162e-70	FALSE
AC	Nol4	0.253024	0.328	0.166	1.03605e-74	1.84924e-70	FALSE
AC	Tcf25	0.305136	0.793	0.647	2.53315e-74	4.52143e-70	TRUE
AC	Sfxn1	0.343537	0.487	0.315	3.58798e-74	6.40419e-70	FALSE
AC	2006-09-01	0.287053	0.327	0.17	4.79503e-74	8.55866e-70	FALSE
AC	Srrm4	0.276561	0.669	0.468	1.7842e-73	3.18461e-69	FALSE
AC	Pik3r3	0.252192	0.267	0.126	5.65106e-73	1.00866e-68	FALSE
AC	Mapk8ip2	0.277724	0.292	0.147	8.96174e-73	1.59958e-68	FALSE
AC	Usp22	0.318914	0.59	0.425	2.09511e-72	3.73956e-68	FALSE
AC	Bex1	0.375232	0.635	0.471	1.26271e-71	2.25381e-67	FALSE
AC	Spsb4	0.462192	0.347	0.2	2.40905e-71	4.29992e-67	FALSE
AC	Meis1	0.369701	0.592	0.44	2.43033e-71	4.33789e-67	TRUE
AC	Pak1	0.26601	0.312	0.163	2.87348e-71	5.12887e-67	FALSE
AC	Tmem132a	0.268298	0.355	0.196	3.99493e-71	7.13056e-67	FALSE
AC	Arl8a	0.293935	0.356	0.2	4.71589e-71	8.41739e-67	FALSE
AC	Map3k1	0.325649	0.402	0.237	1.68926e-70	3.01516e-66	FALSE
AC	Phyhipl	0.282617	0.334	0.179	2.47277e-70	4.41364e-66	FALSE
AC	Prkar1a	0.323296	0.786	0.647	3.33475e-70	5.95219e-66	FALSE
AC	Ccdc88a	0.29188	0.703	0.56	3.05664e-69	5.4558e-65	FALSE
AC	Abracl	0.288978	0.6	0.42	4.23394e-69	7.55716e-65	FALSE
AC	Zeb2	0.3385	0.659	0.501	6.59703e-69	1.1775e-64	TRUE
AC	Gm9493	0.250569	0.805	0.682	7.92665e-69	1.41483e-64	FALSE
AC	Znrf1	0.262907	0.364	0.208	1.2659e-68	2.2595e-64	FALSE
AC	Rbm4b	0.25154	0.853	0.752	2.5865e-67	4.61664e-63	FALSE
AC	Asap1	0.326078	0.441	0.282	1.3999e-66	2.49868e-62	FALSE
AC	Qdpr	0.328018	0.431	0.273	7.60702e-66	1.35778e-61	FALSE
AC	Ctbp2	0.285808	0.623	0.46	1.18192e-65	2.10962e-61	FALSE
AC	Atp6v0e2	0.301014	0.656	0.489	1.72111e-65	3.072e-61	FALSE
AC	Ndn	0.297349	0.727	0.579	1.72476e-65	3.07852e-61	FALSE
AC	Smarcd1	0.290271	0.581	0.423	8.74704e-65	1.56126e-60	TRUE
AC	Map1lc3a	0.253069	0.84	0.68	2.56429e-63	4.57701e-59	FALSE
AC	Plekho1	0.294441	0.438	0.28	7.14764e-63	1.27578e-58	FALSE
AC	Pcmtd1	0.300553	0.494	0.334	1.07936e-62	1.92655e-58	FALSE
AC	2210013O21Rik	0.32042	0.445	0.291	1.75918e-62	3.13995e-58	FALSE
AC	Srgap3	0.258836	0.377	0.226	5.78718e-61	1.03295e-56	FALSE
AC	Bdh1	0.252351	0.289	0.155	3.63245e-60	6.48356e-56	FALSE
AC	Hif1a	0.332193	0.747	0.647	4.0546e-60	7.23706e-56	TRUE
AC	Clcn4	0.273868	0.606	0.449	4.51908e-60	8.0661e-56	FALSE
AC	Tulp4	0.271362	0.578	0.426	5.46173e-60	9.74864e-56	FALSE
AC	Tmem57	0.267664	0.48	0.325	9.31629e-60	1.66286e-55	FALSE
AC	Prmt2	0.282781	0.416	0.259	1.13701e-59	2.02944e-55	FALSE
AC	Six6	0.376013	0.713	0.623	1.68247e-59	3.00303e-55	TRUE
AC	Cnot2	0.291895	0.526	0.375	2.39985e-59	4.28349e-55	FALSE
AC	Rbm18	0.264115	0.642	0.493	3.07034e-59	5.48025e-55	FALSE
AC	Kdm6b	0.274488	0.503	0.343	1.10979e-57	1.98086e-53	FALSE
AC	Xist	0.268149	0.737	0.776	1.25231e-57	2.23525e-53	FALSE
AC	Qk	0.309812	0.552	0.405	3.13932e-57	5.60338e-53	FALSE
AC	Mn1	0.344325	0.349	0.209	9.46516e-56	1.68944e-51	FALSE
AC	Smarce1	0.251823	0.749	0.649	1.42055e-55	2.53554e-51	TRUE
AC	Elavl2	0.297774	0.272	0.141	2.33165e-55	4.16176e-51	FALSE
AC	Hp1bp3	0.250495	0.708	0.573	2.8256e-55	5.04342e-51	FALSE
AC	Amn1	0.263668	0.557	0.415	3.16281e-54	5.6453e-50	FALSE
AC	Prkar2b	0.274529	0.306	0.178	1.32234e-53	2.36025e-49	FALSE
AC	Ly6h	0.311876	0.339	0.19	6.13082e-53	1.09429e-48	FALSE
AC	Tspan6	0.269672	0.413	0.268	7.42139e-53	1.32464e-48	FALSE
AC	Gprasp1	0.27441	0.318	0.188	8.41096e-53	1.50127e-48	FALSE
AC	Cplx3	0.357733	0.532	0.368	1.88654e-52	3.36728e-48	FALSE
AC	Cmpk1	0.253454	0.738	0.598	1.03027e-51	1.83894e-47	FALSE
AC	Fbxw7	0.373114	0.525	0.383	2.48401e-51	4.43371e-47	FALSE
AC	Vdac3	0.255424	0.69	0.548	3.32743e-51	5.93913e-47	FALSE
AC	Peli1	0.260105	0.601	0.474	6.74191e-51	1.20336e-46	FALSE
AC	Enah	0.26147	0.565	0.429	1.71987e-50	3.06979e-46	FALSE
AC	Flywch1	0.265376	0.393	0.26	2.94727e-50	5.26058e-46	FALSE
AC	Tcaf1	0.25755	0.495	0.353	3.05792e-50	5.45809e-46	FALSE
AC	Syt4	0.277463	0.303	0.167	3.17825e-50	5.67286e-46	FALSE
AC	Brwd1	0.25229	0.504	0.366	1.02226e-49	1.82463e-45	FALSE
AC	Dda1	0.255977	0.605	0.474	5.4563e-49	9.73895e-45	FALSE
AC	Cxxc5	0.338085	0.638	0.554	2.3088e-48	4.12099e-44	FALSE
AC	Camk2g	0.251165	0.322	0.197	7.23163e-48	1.29077e-43	FALSE
AC	Slc24a5	0.302493	0.577	0.446	1.9139e-47	3.41611e-43	FALSE
AC	Prkra	0.250455	0.505	0.371	2.1835e-46	3.89732e-42	FALSE
AC	Flywch2	0.256247	0.301	0.182	1.21929e-45	2.1763e-41	FALSE
AC	Pja2	0.251135	0.501	0.38	1.80914e-39	3.22914e-35	FALSE
AC	Tle4	0.261696	0.327	0.214	2.1351e-39	3.81094e-35	FALSE
AC	Smarca2	0.265459	0.308	0.206	2.06015e-35	3.67716e-31	TRUE
AC	Six3	0.314678	0.677	0.674	1.54852e-23	2.76396e-19	TRUE
BP	Pcp2	3.48933	0.803	0.099	0	0	FALSE
BP	Pcp4	3.04164	0.851	0.081	0	0	FALSE
BP	Isl1	2.12924	0.904	0.158	0	0	TRUE
BP	Trpm1	2.05137	0.562	0.021	0	0	FALSE
BP	Grm6	1.98577	0.796	0.023	0	0	FALSE
BP	Prkca	1.98459	0.669	0.194	0	0	FALSE
BP	Gnb3	1.82761	0.983	0.358	0	0	FALSE
BP	Car10	1.65981	0.828	0.05	0	0	FALSE
BP	Cabp5	1.6504	0.718	0.038	0	0	FALSE
BP	Gng13	1.62243	0.537	0.029	0	0	FALSE
BP	Cplx3	1.61471	0.959	0.334	0	0	FALSE
BP	Sncb	1.51695	0.863	0.233	0	0	FALSE
BP	Nrxn3	1.48713	0.917	0.309	0	0	FALSE
BP	Ntng1	1.46901	0.571	0.054	0	0	FALSE
BP	Mir124-2hg	1.45187	0.997	0.655	0	0	FALSE
BP	Bhlhe23	1.44245	0.7	0.02	0	0	TRUE
BP	Vsx2	1.39606	0.847	0.371	0	0	TRUE
BP	Lin7a	1.36777	0.754	0.16	0	0	FALSE
BP	Gpr179	1.33592	0.649	0.027	0	0	FALSE
BP	Gsg1	1.30794	0.42	0.011	0	0	FALSE
BP	Car8	1.2625	0.459	0.019	0	0	FALSE
BP	Gnao1	1.2573	0.801	0.224	0	0	FALSE
BP	Qpct	1.25646	0.515	0.051	0	0	FALSE
BP	Scg2	1.24882	0.607	0.069	0	0	FALSE
BP	Tmem215	1.23131	0.647	0.03	0	0	FALSE
BP	Lhx4	1.21073	0.662	0.132	0	0	TRUE
BP	Prox1	1.20898	0.791	0.26	0	0	TRUE
BP	Gabrr1	1.15985	0.588	0.011	0	0	FALSE
BP	Kcnma1	1.14526	0.618	0.049	0	0	FALSE
BP	Gm17750	1.12063	0.639	0.153	0	0	FALSE
BP	Rab3a	1.09732	0.931	0.43	0	0	FALSE
BP	Scgn	1.07246	0.435	0.013	0	0	FALSE
BP	Gucy1a3	1.0488	0.519	0.093	0	0	FALSE
BP	Otx2os1	1.02931	0.598	0.089	0	0	FALSE
BP	Nme1	1.02526	0.988	0.851	0	0	FALSE
BP	Ndnf	1.00194	0.542	0.094	0	0	FALSE
BP	Auts2	0.992745	0.782	0.349	0	0	FALSE
BP	Frmd3	0.988956	0.566	0.103	0	0	FALSE
BP	Ablim1	0.966757	0.442	0.108	0	0	FALSE
BP	Cirbp	0.964979	1	0.883	0	0	FALSE
BP	Hmgn3	0.963925	0.95	0.691	0	0	FALSE
BP	Rnf152	0.959569	0.432	0.03	0	0	FALSE
BP	Ndufv3	0.95879	0.983	0.782	0	0	FALSE
BP	Ly6h	0.956775	0.707	0.162	0	0	FALSE
BP	Rpap3	0.956507	0.623	0.192	0	0	FALSE
BP	Zfhx3	0.939547	0.555	0.145	0	0	TRUE
BP	Syt1	0.923898	0.882	0.461	0	0	FALSE
BP	Celf3	0.920698	0.742	0.296	0	0	FALSE
BP	Epha7	0.919547	0.508	0.069	0	0	FALSE
BP	Sphkap	0.90004	0.465	0.084	0	0	FALSE
BP	Aplp2	0.898855	0.846	0.574	0	0	FALSE
BP	Foxn3	0.89516	0.684	0.281	0	0	TRUE
BP	Rit2	0.893446	0.496	0.064	0	0	FALSE
BP	Nrn1l	0.892955	0.498	0.042	0	0	FALSE
BP	Slc25a4	0.88848	0.999	0.936	0	0	FALSE
BP	B3galt2	0.883434	0.501	0.085	0	0	FALSE
BP	Hap1	0.880582	0.554	0.126	0	0	FALSE
BP	2010107E04Rik	0.87714	0.955	0.863	0	0	FALSE
BP	Chga	0.874869	0.567	0.152	0	0	FALSE
BP	Thsd7a	0.859544	0.592	0.155	0	0	FALSE
BP	Samsn1	0.851884	0.474	0.08	0	0	FALSE
BP	Hist3h2a	0.839463	0.783	0.392	0	0	FALSE
BP	Xist	0.831215	1	0.749	0	0	FALSE
BP	Nyap2	0.827445	0.487	0.064	0	0	FALSE
BP	Fstl5	0.818577	0.467	0.064	0	0	FALSE
BP	Otor	0.804076	0.294	0.007	0	0	FALSE
BP	Trnp1	0.802972	0.414	0.02	0	0	FALSE
BP	Wscd2	0.798733	0.385	0.032	0	0	FALSE
BP	Amph	0.78975	0.537	0.139	0	0	FALSE
BP	Platr17	0.789737	0.846	0.294	0	0	FALSE
BP	Vdac1	0.787249	0.973	0.845	0	0	FALSE
BP	Atp6v0e2	0.786286	0.824	0.481	0	0	FALSE
BP	Pgam1	0.777848	0.981	0.879	0	0	FALSE
BP	Cadps	0.777269	0.493	0.125	0	0	FALSE
BP	E130218I03Rik	0.76606	0.896	0.466	0	0	FALSE
BP	Gm12027	0.760997	0.276	0.022	0	0	FALSE
BP	Gucy1b3	0.74659	0.483	0.106	0	0	FALSE
BP	Cacna2d4	0.722259	0.503	0.127	0	0	FALSE
BP	St18	0.721351	0.395	0.047	0	0	TRUE
BP	Ndufa4	0.721348	0.995	0.915	0	0	FALSE
BP	Stom	0.720385	0.466	0.083	0	0	FALSE
BP	Prkce	0.718751	0.465	0.11	0	0	FALSE
BP	Pcsk1n	0.702683	0.827	0.354	0	0	FALSE
BP	Drd1	0.683415	0.366	0.045	0	0	FALSE
BP	Sebox	0.675158	0.261	0.008	0	0	TRUE
BP	Vsx1	0.674129	0.253	0.006	0	0	TRUE
BP	Gabrb3	0.649482	0.441	0.104	0	0	FALSE
BP	Mllt11	0.639341	0.911	0.404	0	0	TRUE
BP	Syt9	0.638162	0.354	0.067	0	0	FALSE
BP	mt-Co3	0.61274	1	1	0	0	FALSE
BP	Asic4	0.605016	0.359	0.049	0	0	FALSE
BP	Cox6c	0.604412	0.997	0.963	0	0	FALSE
BP	Mdga2	0.600344	0.366	0.062	0	0	FALSE
BP	Rgs11	0.600225	0.32	0.018	0	0	FALSE
BP	Cntn4	0.597318	0.291	0.021	0	0	FALSE
BP	Gm30382	0.592898	0.279	0.023	0	0	FALSE
BP	H3f3b	0.586673	1	1	0	0	FALSE
BP	Hecw1	0.58226	0.376	0.074	0	0	FALSE
BP	mt-Co1	0.581892	1	1	0	0	FALSE
BP	Clstn3	0.575393	0.342	0.051	0	0	FALSE
BP	A730046J19Rik	0.563504	0.254	0.007	0	0	FALSE
BP	Gabra1	0.559126	0.306	0.012	0	0	FALSE
BP	Rsph10b	0.554506	0.302	0.037	0	0	FALSE
BP	Slc4a10	0.514673	0.277	0.009	0	0	FALSE
BP	A830039N20Rik	0.513246	0.291	0.022	0	0	FALSE
BP	Oaz1	0.47115	1	0.994	0	0	FALSE
BP	mt-Co2	0.468318	1	1	0	0	FALSE
BP	Cox4i1	0.45495	1	0.994	0	0	FALSE
BP	mt-Nd1	0.448511	1	1	0	0	FALSE
BP	Igf1	0.442332	0.271	0.024	0	0	FALSE
BP	mt-Cytb	0.404984	1	1	0	0	FALSE
BP	Rho	0.397355	0.691	0.189	0	0	FALSE
BP	mt-Atp6	0.339067	1	1	0	0	FALSE
BP	Ptprd	0.827852	0.641	0.258	1.75001e-306	3.1236e-302	FALSE
BP	Kcnk3	0.447896	0.263	0.034	1.38394e-304	2.4702e-300	FALSE
BP	Meg3	0.982536	0.893	0.557	3.32081e-304	5.92731e-300	FALSE
BP	Flywch2	0.704943	0.534	0.165	6.43355e-302	1.14832e-297	FALSE
BP	Vamp2	0.807022	0.784	0.424	1.09045e-300	1.94634e-296	FALSE
BP	Cox8a	0.528049	0.995	0.977	2.83549e-299	5.06106e-295	FALSE
BP	Fam171b	0.858719	0.68	0.306	6.63147e-298	1.18365e-293	FALSE
BP	Unc119	0.604233	0.931	0.513	1.44958e-295	2.58736e-291	FALSE
BP	Slc12a5	0.560986	0.363	0.073	1.83826e-294	3.28111e-290	FALSE
BP	Zfhx4	0.860472	0.399	0.095	8.65628e-290	1.54506e-285	TRUE
BP	Stx3	0.694422	0.729	0.302	8.94188e-288	1.59604e-283	FALSE
BP	Tubb4a	0.685928	0.524	0.158	4.61531e-285	8.23787e-281	FALSE
BP	Atp5g1	0.60798	0.965	0.851	1.56607e-283	2.79529e-279	FALSE
BP	Slit2	1.05862	0.434	0.119	3.32012e-283	5.92608e-279	FALSE
BP	Hist3h2ba	0.729166	0.931	0.639	2.45527e-282	4.38242e-278	FALSE
BP	Spock2	0.546963	0.343	0.068	1.79521e-281	3.20427e-277	FALSE
BP	Aldoa	0.666086	0.979	0.85	2.55867e-281	4.56697e-277	FALSE
BP	Bex2	0.657447	0.961	0.75	2.11585e-280	3.77659e-276	FALSE
BP	Ppp1r1a	0.87523	0.766	0.424	3.22622e-278	5.75849e-274	FALSE
BP	Stmn3	0.437141	0.866	0.382	3.32611e-277	5.93677e-273	FALSE
BP	Nrep	0.750344	0.845	0.534	3.48607e-276	6.22229e-272	FALSE
BP	Aplp1	0.726545	0.739	0.336	1.54003e-273	2.7488e-269	FALSE
BP	Ppp2r2b	0.861985	0.656	0.257	3.24828e-273	5.79786e-269	FALSE
BP	Rogdi	0.815216	0.577	0.222	9.7947e-272	1.74826e-267	FALSE
BP	Dcaf7	0.774403	0.651	0.304	7.41421e-271	1.32336e-266	FALSE
BP	Nap1l5	0.591614	0.449	0.118	9.04334e-271	1.61415e-266	FALSE
BP	Sepw1	0.55473	0.984	0.918	5.14059e-269	9.17543e-265	FALSE
BP	Gpi1	0.724467	0.877	0.642	5.3916e-268	9.62347e-264	FALSE
BP	Hmgn1	0.445798	0.999	0.987	6.74969e-267	1.20475e-262	FALSE
BP	Gabrg2	0.60893	0.392	0.094	8.58802e-267	1.53288e-262	FALSE
BP	Cox7c	0.475299	0.997	0.976	2.28832e-265	4.08443e-261	FALSE
BP	Cox7a2	0.517384	0.982	0.923	1.14496e-262	2.04363e-258	FALSE
BP	Gngt1	0.359486	0.766	0.288	7.90887e-258	1.41165e-253	FALSE
BP	Edil3	0.604364	0.348	0.076	1.8812e-256	3.35775e-252	FALSE
BP	Tpi1	0.643076	0.957	0.82	3.57614e-250	6.38305e-246	FALSE
BP	Gjd2	0.542777	0.319	0.065	7.52906e-250	1.34386e-245	FALSE
BP	Nsf	0.773633	0.614	0.278	3.22959e-249	5.7645e-245	FALSE
BP	Cpe	0.631928	0.907	0.652	3.65388e-249	6.52181e-245	FALSE
BP	Map4	0.727551	0.604	0.261	7.36298e-248	1.31422e-243	FALSE
BP	Cisd1	0.664825	0.865	0.613	1.32881e-247	2.37178e-243	FALSE
BP	Atp2b1	0.873631	0.809	0.553	1.95712e-246	3.49326e-242	FALSE
BP	Pcbp4	0.569315	0.955	0.825	2.30151e-245	4.10797e-241	TRUE
BP	Rpa1	0.809664	0.513	0.185	3.57865e-242	6.38753e-238	FALSE
BP	Atp5l	0.485089	0.984	0.949	3.38217e-241	6.03683e-237	FALSE
BP	mt-Nd4	0.34343	1	0.998	4.27558e-241	7.63148e-237	FALSE
BP	Ubb	0.366326	1	1	3.0738e-240	5.48643e-236	FALSE
BP	Tubg2	0.449354	0.285	0.053	4.06669e-240	7.25863e-236	FALSE
BP	Itm2c	0.840437	0.593	0.258	4.13381e-232	7.37844e-228	FALSE
BP	Pcbp3	0.665189	0.785	0.475	2.40953e-230	4.30077e-226	TRUE
BP	Zfp385a	0.675618	0.707	0.374	4.42937e-228	7.90599e-224	TRUE
BP	Syp	0.661669	0.68	0.316	1.03939e-226	1.85521e-222	FALSE
BP	Elmo1	0.488597	0.342	0.08	1.79727e-226	3.20796e-222	FALSE
BP	Macf1	0.735215	0.742	0.463	1.94191e-225	3.46612e-221	FALSE
BP	Ankrd37	0.62577	0.451	0.147	1.00507e-224	1.79395e-220	FALSE
BP	Ywhab	0.58811	0.904	0.732	6.00665e-222	1.07213e-217	FALSE
BP	Runx1t1	0.546025	0.641	0.248	6.09713e-222	1.08828e-217	TRUE
BP	Zfp385b	0.605442	0.506	0.179	8.32805e-222	1.48647e-217	TRUE
BP	Map1lc3a	0.600959	0.885	0.684	4.83165e-220	8.62401e-216	FALSE
BP	Sh3gl2	0.626109	0.468	0.159	9.8172e-219	1.75227e-214	FALSE
BP	Asap2	0.659827	0.53	0.213	8.23023e-217	1.46901e-212	FALSE
BP	Snap91	0.654603	0.522	0.207	1.83636e-216	3.27773e-212	FALSE
BP	Ndufb9	0.496422	0.955	0.858	3.23874e-215	5.78083e-211	FALSE
BP	Atp5g3	0.561175	0.941	0.838	3.80009e-214	6.78277e-210	FALSE
BP	Atp6v1b2	0.652271	0.755	0.466	1.33347e-213	2.38012e-209	FALSE
BP	Tubb2a	0.554228	0.768	0.367	1.5871e-212	2.83282e-208	FALSE
BP	2003-09-01	0.639872	0.555	0.229	4.91291e-212	8.76906e-208	FALSE
BP	Mlf2	0.56329	0.891	0.735	1.47995e-211	2.64157e-207	FALSE
BP	Atp6v1g2	0.547347	0.377	0.104	5.11737e-211	9.13399e-207	FALSE
BP	Abr	0.535204	0.392	0.116	2.15529e-210	3.84697e-206	FALSE
BP	Snrpn	0.611198	0.749	0.414	1.74842e-205	3.12076e-201	FALSE
BP	Ddah1	0.634286	0.551	0.225	6.72093e-200	1.19962e-195	FALSE
BP	Gng3	0.472038	0.661	0.266	7.14635e-199	1.27555e-194	FALSE
BP	Fyco1	0.58487	0.618	0.266	9.73241e-199	1.73714e-194	FALSE
BP	Kif1a	0.641722	0.66	0.362	1.33043e-198	2.37468e-194	FALSE
BP	Gdap1	0.531883	0.421	0.137	6.78756e-197	1.21151e-192	FALSE
BP	Klhl5	0.491774	0.291	0.067	7.57e-197	1.35117e-192	FALSE
BP	Ensa	0.64314	0.744	0.483	9.62984e-197	1.71883e-192	FALSE
BP	Tgfb2	0.614909	0.726	0.39	1.19903e-195	2.14015e-191	FALSE
BP	Tle2	0.406977	0.254	0.051	3.72226e-194	6.64387e-190	FALSE
BP	Ndufs5	0.482965	0.944	0.839	1.39e-192	2.48101e-188	FALSE
BP	Slc17a7	0.495737	0.395	0.113	1.50185e-191	2.68065e-187	FALSE
BP	Lmo4	0.759387	0.665	0.355	1.71839e-190	3.06715e-186	FALSE
BP	Atp6v1a	0.633153	0.716	0.444	2.25212e-190	4.01981e-186	FALSE
BP	Abhd14b	0.510057	0.387	0.119	1.7963e-188	3.20622e-184	FALSE
BP	Nlk	0.612343	0.746	0.45	1.12356e-186	2.00544e-182	FALSE
BP	Haghl	0.637494	0.562	0.258	1.90951e-186	3.40828e-182	FALSE
BP	Sat2	0.479962	0.337	0.094	1.68012e-185	2.99885e-181	FALSE
BP	Syt4	0.370686	0.477	0.156	7.59916e-185	1.35637e-180	FALSE
BP	Gria2	0.588094	0.447	0.158	4.48229e-183	8.00044e-179	FALSE
BP	Ndufa5	0.557985	0.854	0.673	4.14083e-181	7.39096e-177	FALSE
BP	Gls	0.57557	0.462	0.182	4.34992e-181	7.76418e-177	FALSE
BP	Unc13c	0.467959	0.26	0.057	1.23926e-180	2.21195e-176	FALSE
BP	Cnrip1	0.59461	0.733	0.466	1.97185e-180	3.51956e-176	FALSE
BP	Mif	0.466471	0.994	0.937	1.17792e-176	2.10246e-172	FALSE
BP	Thra	0.519742	0.805	0.543	1.32914e-176	2.37239e-172	TRUE
BP	Dynlrb1	0.480018	0.937	0.833	1.09646e-175	1.95707e-171	FALSE
BP	Arhgdig	0.447117	0.33	0.092	3.82814e-175	6.83285e-171	FALSE
BP	Pgrmc1	0.549526	0.865	0.659	7.20039e-172	1.2852e-167	FALSE
BP	Snap25	0.559741	0.845	0.524	1.39942e-171	2.49783e-167	FALSE
BP	Slc22a17	0.62356	0.52	0.237	1.56149e-169	2.78711e-165	FALSE
BP	Cox6a1	0.423712	0.965	0.889	1.65895e-168	2.96106e-164	FALSE
BP	Chchd10	0.57002	0.657	0.333	2.27341e-168	4.05782e-164	FALSE
BP	Napb	0.532599	0.515	0.228	1.53825e-167	2.74562e-163	FALSE
BP	Rtn4rl1	0.455364	0.36	0.116	7.92272e-166	1.41413e-161	FALSE
BP	Pnisr	0.487523	0.898	0.794	1.56156e-161	2.78722e-157	FALSE
BP	Cox6b1	0.410089	0.97	0.922	9.08084e-161	1.62084e-156	FALSE
BP	Igsf21	0.507014	0.522	0.226	2.27612e-160	4.06265e-156	FALSE
BP	Ntm	0.629203	0.595	0.308	9.4851e-159	1.69299e-154	FALSE
BP	Calm1	1.15499	0.982	0.975	2.37263e-158	4.23491e-154	FALSE
BP	Guk1	0.525602	0.724	0.454	1.78085e-157	3.17864e-153	FALSE
BP	Prdm8	0.429776	0.266	0.068	2.08726e-155	3.72555e-151	TRUE
BP	Atp1b2	0.441116	0.757	0.415	2.28562e-152	4.07961e-148	FALSE
BP	Camk4	0.389227	0.26	0.066	1.84415e-151	3.29163e-147	FALSE
BP	Prox1os	0.497099	0.358	0.12	6.26823e-151	1.11882e-146	FALSE
BP	Rpl3	0.255202	1	0.998	7.00566e-151	1.25044e-146	FALSE
BP	Slc1a2	0.509363	0.598	0.289	2.258e-150	4.03031e-146	FALSE
BP	Malat1	0.312318	1	1	7.89186e-150	1.40862e-145	FALSE
BP	Khdrbs3	0.547994	0.494	0.225	2.54158e-149	4.53647e-145	FALSE
BP	Tro	0.43834	0.306	0.092	7.00359e-149	1.25007e-144	FALSE
BP	Scg3	0.516736	0.535	0.251	2.04109e-147	3.64314e-143	FALSE
BP	Atp1a3	0.488708	0.515	0.229	3.7216e-147	6.64269e-143	FALSE
BP	Maged2	0.628435	0.59	0.32	4.92463e-147	8.78996e-143	FALSE
BP	Klc3	0.484184	0.619	0.297	6.50589e-147	1.16124e-142	FALSE
BP	Rev3l	0.550187	0.44	0.187	3.5322e-145	6.30463e-141	FALSE
BP	Atp6v1g1	0.392623	0.955	0.884	5.7592e-145	1.02796e-140	FALSE
BP	Rundc3a	0.512066	0.565	0.287	7.66508e-145	1.36814e-140	FALSE
BP	Uqcrb	0.429051	0.958	0.895	1.88125e-142	3.35785e-138	FALSE
BP	Atp6v0b	0.434542	0.911	0.727	7.76594e-141	1.38614e-136	FALSE
BP	Sv2a	0.467075	0.432	0.175	1.30578e-140	2.33068e-136	FALSE
BP	Hsbp1	0.434191	0.911	0.835	1.51269e-138	2.7e-134	FALSE
BP	Uqcrq	0.399108	0.957	0.886	2.87873e-138	5.13825e-134	FALSE
BP	Ptprz1	0.640842	0.47	0.213	3.10941e-138	5.54999e-134	FALSE
BP	Atp5o	0.406928	0.954	0.899	3.26401e-138	5.82593e-134	FALSE
BP	Rgs8	0.392138	0.256	0.069	1.67541e-137	2.99043e-133	FALSE
BP	Slc25a22	0.415591	0.349	0.124	1.05147e-135	1.87676e-131	FALSE
BP	Pkm	0.329355	0.994	0.983	1.4621e-135	2.6097e-131	FALSE
BP	Tmem35	0.46838	0.37	0.137	2.21964e-135	3.96183e-131	FALSE
BP	Usmg5	0.455098	0.9	0.802	1.04531e-134	1.86578e-130	FALSE
BP	Bsg	0.412341	0.923	0.85	7.11811e-133	1.27051e-128	FALSE
BP	Madd	0.505158	0.512	0.248	4.10996e-132	7.33586e-128	FALSE
BP	Tmem145	0.359743	0.252	0.07	6.35249e-132	1.13386e-127	FALSE
BP	Tagln3	0.312594	0.84	0.479	6.6525e-132	1.1874e-127	FALSE
BP	Fam173a	0.528196	0.551	0.295	2.12359e-131	3.7904e-127	FALSE
BP	Crmp1	0.355329	0.682	0.333	2.918e-131	5.20834e-127	FALSE
BP	Nfasc	0.43109	0.337	0.12	3.07146e-130	5.48225e-126	FALSE
BP	Ndufa1	0.445407	0.814	0.64	6.40515e-130	1.14326e-125	FALSE
BP	Fam71e1	0.403641	0.276	0.085	9.07727e-129	1.6202e-124	FALSE
BP	Scg5	0.533043	0.735	0.517	3.93199e-128	7.01821e-124	FALSE
BP	Speg	0.426165	0.301	0.099	4.02925e-128	7.1918e-124	FALSE
BP	Fam132a	0.488631	0.612	0.336	4.90422e-128	8.75355e-124	FALSE
BP	Gm4792	0.464651	0.382	0.143	1.61348e-127	2.8799e-123	FALSE
BP	Atp6v1f	0.444238	0.856	0.742	1.65733e-125	2.95817e-121	FALSE
BP	Kcna5	0.316058	0.256	0.071	1.76895e-125	3.1574e-121	FALSE
BP	Tmem169	0.373192	0.252	0.073	5.81481e-124	1.03788e-119	FALSE
BP	Ap2m1	0.388738	0.9	0.81	8.22614e-124	1.46828e-119	FALSE
BP	Agap1	0.525867	0.559	0.329	2.36348e-123	4.21858e-119	FALSE
BP	Adgrb3	0.441451	0.372	0.147	3.13548e-123	5.59652e-119	FALSE
BP	Atp5b	0.326254	0.991	0.982	4.44851e-123	7.94015e-119	FALSE
BP	Kcnc3	0.332753	0.267	0.081	1.33702e-122	2.38645e-118	FALSE
BP	Tmcc3	0.409454	0.32	0.112	1.65475e-122	2.95357e-118	FALSE
BP	Atpif1	0.330324	0.973	0.92	3.07493e-121	5.48844e-117	FALSE
BP	Zbtb20	0.845764	0.714	0.569	6.94691e-121	1.23995e-116	TRUE
BP	Higd1a	0.451194	0.83	0.693	1.94194e-118	3.46617e-114	FALSE
BP	Gstm7	0.557205	0.466	0.231	3.71815e-118	6.63653e-114	FALSE
BP	Cltb	0.433811	0.839	0.634	6.43261e-118	1.14816e-113	FALSE
BP	Fth1	0.26268	0.996	0.984	2.18405e-117	3.89831e-113	FALSE
BP	Hk1	0.459338	0.444	0.204	3.82707e-117	6.83094e-113	FALSE
BP	Ppm1e	0.374168	0.263	0.083	1.84604e-116	3.295e-112	FALSE
BP	Cntnap2	0.497528	0.412	0.177	2.39915e-116	4.28224e-112	FALSE
BP	Tspyl4	0.48666	0.5	0.261	1.24856e-115	2.22856e-111	FALSE
BP	2900011O08Rik	0.410108	0.342	0.127	2.90977e-115	5.19364e-111	FALSE
BP	Araf	0.493782	0.633	0.419	2.78349e-114	4.96826e-110	FALSE
BP	Purb	0.509737	0.61	0.39	7.2378e-113	1.29187e-108	TRUE
BP	Ndufa13	0.392154	0.891	0.807	1.17842e-112	2.10336e-108	FALSE
BP	Ndufb8	0.381019	0.888	0.792	1.22692e-112	2.18992e-108	FALSE
BP	Ccdc28b	0.498315	0.545	0.315	1.52078e-112	2.71443e-108	FALSE
BP	Pcdh7	0.41749	0.261	0.084	5.00353e-111	8.9308e-107	FALSE
BP	Podxl2	0.387119	0.835	0.6	2.9786e-110	5.31651e-106	FALSE
BP	Cntn1	0.442087	0.434	0.201	4.16831e-109	7.44002e-105	FALSE
BP	Tceb2	0.296691	0.978	0.946	4.6318e-109	8.2673e-105	FALSE
BP	Mtus2	0.433948	0.304	0.112	5.36662e-109	9.57888e-105	FALSE
BP	Pnck	0.375277	0.305	0.11	8.27216e-109	1.4765e-104	FALSE
BP	Dnajc12	0.492677	0.462	0.239	8.61428e-109	1.53756e-104	FALSE
BP	Riiad1	0.389409	0.362	0.145	2.12523e-108	3.79333e-104	FALSE
BP	Wbp2	0.458217	0.715	0.534	3.09676e-108	5.52741e-104	FALSE
BP	Ttyh1	0.407445	0.671	0.393	6.02891e-108	1.0761e-103	FALSE
BP	Atp6ap1	0.495153	0.52	0.293	8.78101e-108	1.56732e-103	FALSE
BP	Fam57b	0.315132	0.613	0.339	3.0552e-107	5.45324e-103	FALSE
BP	Tonsl	0.471102	0.739	0.559	4.53514e-107	8.09477e-103	FALSE
BP	Atcay	0.34323	0.269	0.09	7.58752e-107	1.3543e-102	FALSE
BP	Prdx5	0.443016	0.78	0.632	8.73861e-107	1.55976e-102	FALSE
BP	Atp5j2	0.351149	0.942	0.888	2.54506e-106	4.54268e-102	FALSE
BP	Hcn1	0.449752	0.434	0.196	4.49892e-106	8.03013e-102	FALSE
BP	Sez6	0.327123	0.269	0.091	7.09617e-105	1.2666e-100	FALSE
BP	Ndufa7	0.35518	0.913	0.849	1.43841e-103	2.56741e-99	FALSE
BP	Pea15a	0.420761	0.831	0.734	2.80537e-103	5.00731e-99	FALSE
BP	Hagh	0.461373	0.554	0.329	5.90666e-103	1.05428e-98	FALSE
BP	Ubl5	0.368566	0.882	0.814	5.91991e-103	1.05664e-98	FALSE
BP	Tmem38a	0.38099	0.275	0.098	1.423e-101	2.53991e-97	FALSE
BP	Ift20	0.544147	0.667	0.498	6.40317e-99	1.1429e-94	FALSE
BP	Coprs	0.462182	0.458	0.245	7.90644e-99	1.41122e-94	FALSE
BP	Rims2	0.355699	0.265	0.092	9.65903e-99	1.72404e-94	FALSE
BP	Ttc9b	0.351562	0.338	0.134	1.06619e-98	1.90305e-94	FALSE
BP	Samd14	0.454314	0.586	0.367	1.88953e-97	3.37261e-93	FALSE
BP	Mdh1	0.408532	0.877	0.783	4.18969e-97	7.47817e-93	FALSE
BP	Ormdl3	0.477597	0.61	0.406	5.787e-97	1.03292e-92	FALSE
BP	Cox7b	0.379052	0.882	0.804	1.2572e-96	2.24398e-92	FALSE
BP	Unc13b	0.404219	0.342	0.146	2.02928e-96	3.62207e-92	FALSE
BP	Slc6a6	0.428538	0.556	0.324	2.59236e-96	4.62711e-92	FALSE
BP	Itpk1	0.442214	0.367	0.168	4.30358e-96	7.68145e-92	FALSE
BP	Rprm	0.643415	0.338	0.145	8.16313e-96	1.45704e-91	FALSE
BP	Tmem229b	0.323879	0.27	0.096	9.99757e-96	1.78447e-91	FALSE
BP	Camk2b	0.393004	0.394	0.182	1.27232e-94	2.27097e-90	FALSE
BP	Kif5c	0.446785	0.612	0.363	1.85785e-93	3.31608e-89	FALSE
BP	Camsap2	0.440068	0.395	0.193	2.26916e-93	4.05022e-89	FALSE
BP	Tmem9	0.432424	0.655	0.469	9.51413e-93	1.69818e-88	FALSE
BP	Napa	0.432057	0.718	0.57	1.26748e-91	2.26232e-87	FALSE
BP	Ngfrap1	0.350108	0.931	0.82	1.32644e-91	2.36757e-87	FALSE
BP	Abhd17a	0.420821	0.599	0.383	1.43106e-91	2.5543e-87	FALSE
BP	Ndufb5	0.325881	0.909	0.855	1.20208e-90	2.1456e-86	FALSE
BP	Snhg20	0.425008	0.478	0.269	1.36275e-90	2.43238e-86	FALSE
BP	Negr1	0.411417	0.351	0.158	2.6695e-90	4.7648e-86	FALSE
BP	Grina	0.366492	0.716	0.492	3.69367e-90	6.59283e-86	FALSE
BP	Ndufa6	0.368334	0.843	0.754	5.78038e-90	1.03174e-85	FALSE
BP	Praf2	0.457519	0.451	0.25	1.58237e-89	2.82437e-85	FALSE
BP	Dab1	0.492418	0.382	0.184	2.36106e-89	4.21426e-85	FALSE
BP	Cyfip2	0.369406	0.371	0.175	1.24048e-87	2.21412e-83	FALSE
BP	Gdi1	0.417059	0.673	0.475	5.15747e-87	9.20556e-83	FALSE
BP	Tpd52	0.388144	0.843	0.716	1.29596e-86	2.31317e-82	FALSE
BP	Ttc3	0.318419	0.929	0.826	2.08035e-86	3.71322e-82	FALSE
BP	Kif1b	0.377586	0.751	0.61	3.55246e-86	6.34078e-82	FALSE
BP	1190005I06Rik	0.37983	0.368	0.169	7.06913e-86	1.26177e-81	FALSE
BP	Anp32a	0.372639	0.863	0.775	8.20014e-86	1.46364e-81	FALSE
BP	BC034090	0.328063	0.309	0.128	1.46274e-85	2.61085e-81	FALSE
BP	A930003A15Rik	0.287441	0.362	0.154	5.07158e-85	9.05226e-81	FALSE
BP	Fam213b	0.397066	0.318	0.14	7.27707e-85	1.29889e-80	FALSE
BP	Atp5c1	0.329925	0.916	0.885	8.55676e-84	1.5273e-79	FALSE
BP	Ndufa11	0.366866	0.802	0.686	1.0712e-83	1.91198e-79	FALSE
BP	Ndufb2	0.414346	0.707	0.555	5.29318e-82	9.4478e-78	FALSE
BP	Ndufb7	0.338253	0.851	0.76	1.37155e-81	2.44808e-77	FALSE
BP	Mtfp1	0.388293	0.367	0.175	1.65855e-81	2.96035e-77	FALSE
BP	Timm8b	0.368791	0.837	0.741	3.37964e-81	6.03231e-77	FALSE
BP	Mycbp2	0.409099	0.658	0.493	7.9898e-81	1.4261e-76	FALSE
BP	Camk2d	0.399236	0.619	0.436	1.77817e-79	3.17385e-75	FALSE
BP	Cox5a	0.308543	0.935	0.865	2.27582e-79	4.0621e-75	FALSE
BP	Apbb1	0.378345	0.707	0.538	5.19437e-79	9.27143e-75	FALSE
BP	Edf1	0.337855	0.843	0.762	5.54661e-79	9.90015e-75	FALSE
BP	Ahi1	0.439921	0.621	0.45	1.57507e-78	2.81135e-74	FALSE
BP	Trappc6a	0.431168	0.516	0.324	1.58663e-78	2.83197e-74	FALSE
BP	Ldb2	0.376252	0.258	0.101	3.45639e-78	6.16931e-74	FALSE
BP	Eno2	0.307947	0.282	0.116	6.87627e-78	1.22735e-73	FALSE
BP	Tspan13	0.426485	0.737	0.61	3.01948e-77	5.38947e-73	FALSE
BP	Park7	0.283577	0.925	0.879	1.1558e-76	2.06299e-72	FALSE
BP	Zdhhc17	0.367037	0.346	0.169	1.69973e-76	3.03385e-72	FALSE
BP	Cygb	0.316669	0.326	0.144	1.94246e-76	3.46711e-72	FALSE
BP	Wdr6	0.426384	0.493	0.312	3.36788e-76	6.01133e-72	FALSE
BP	Ndufc2	0.339521	0.909	0.858	1.97073e-75	3.51756e-71	FALSE
BP	Per3	0.32938	0.31	0.137	2.61431e-75	4.66628e-71	FALSE
BP	Mdh2	0.316795	0.885	0.825	7.00952e-75	1.25113e-70	FALSE
BP	Sdhaf4	0.418445	0.507	0.327	5.5205e-74	9.85354e-70	FALSE
BP	Prnp	0.413514	0.564	0.387	6.41407e-74	1.14485e-69	FALSE
BP	Adgrl2	0.404062	0.335	0.165	7.3927e-74	1.31952e-69	FALSE
BP	Cltc	0.408688	0.558	0.394	1.10731e-73	1.97643e-69	FALSE
BP	Uqcr11	0.315796	0.863	0.791	1.24186e-72	2.2166e-68	FALSE
BP	Yeats4	0.342561	0.776	0.671	6.05561e-72	1.08087e-67	TRUE
BP	Ndufc1	0.32921	0.831	0.754	6.97259e-72	1.24454e-67	FALSE
BP	Tecr	0.302426	0.88	0.795	1.77084e-71	3.16078e-67	FALSE
BP	Pfdn5	0.257731	0.943	0.916	3.50963e-71	6.26434e-67	FALSE
BP	2300009A05Rik	0.38576	0.501	0.319	7.6873e-71	1.37211e-66	FALSE
BP	Atp5j	0.270591	0.949	0.928	1.25442e-69	2.23901e-65	FALSE
BP	Taok3	0.333574	0.395	0.209	1.508e-69	2.69162e-65	FALSE
BP	Hcfc1r1	0.376965	0.552	0.369	2.90526e-69	5.18559e-65	FALSE
BP	Wbp5	0.305283	0.872	0.789	9.01656e-68	1.60937e-63	FALSE
BP	Ndufb6	0.358181	0.762	0.666	1.21971e-67	2.17706e-63	FALSE
BP	Phyhipl	0.377259	0.354	0.184	1.29986e-67	2.32012e-63	FALSE
BP	Pura	0.386158	0.52	0.345	1.40587e-67	2.50934e-63	TRUE
BP	Stk25	0.38032	0.616	0.463	2.8819e-67	5.14391e-63	FALSE
BP	Cacna2d1	0.343412	0.26	0.112	3.09915e-67	5.53168e-63	FALSE
BP	Ndufb3	0.350879	0.722	0.612	1.56082e-66	2.7859e-62	FALSE
BP	Zfp428	0.34222	0.682	0.523	1.82822e-66	3.26319e-62	TRUE
BP	Got1	0.365889	0.478	0.294	2.01133e-66	3.59003e-62	FALSE
BP	Ackr1	0.319763	0.302	0.142	2.2808e-66	4.071e-62	FALSE
BP	Iqsec3	0.281708	0.252	0.104	3.34684e-66	5.97377e-62	FALSE
BP	Cttnbp2	0.292511	0.29	0.131	1.06098e-65	1.89375e-61	FALSE
BP	Ptgds	0.405253	0.289	0.129	1.3305e-65	2.3748e-61	FALSE
BP	Ip6k2	0.380134	0.612	0.457	2.58954e-65	4.62207e-61	FALSE
BP	Sv2b	0.305944	0.425	0.23	3.25081e-65	5.80236e-61	FALSE
BP	Stx7	0.350644	0.557	0.363	2.98403e-64	5.32619e-60	FALSE
BP	Bpgm	0.411121	0.506	0.344	5.67175e-64	1.01235e-59	FALSE
BP	Gpc6	0.488342	0.339	0.181	6.6176e-64	1.18118e-59	FALSE
BP	Bex1	0.359988	0.634	0.479	4.27652e-63	7.63316e-59	FALSE
BP	Fkbp4	0.32127	0.847	0.779	7.32978e-63	1.30829e-58	FALSE
BP	Ric3	0.320849	0.308	0.151	7.35866e-63	1.31345e-58	FALSE
BP	Rora	0.331842	0.566	0.385	2.11802e-62	3.78045e-58	TRUE
BP	Zfp467	0.326455	0.297	0.142	3.63375e-62	6.48587e-58	TRUE
BP	Fam69b	0.332436	0.355	0.188	7.32414e-62	1.30729e-57	FALSE
BP	Spop	0.343702	0.668	0.55	8.47682e-62	1.51303e-57	FALSE
BP	Dtd1	0.349732	0.341	0.181	1.29522e-61	2.31183e-57	FALSE
BP	Klc1	0.269561	0.685	0.519	2.56561e-61	4.57935e-57	FALSE
BP	Pabpn1	0.3837	0.5	0.338	3.19371e-61	5.70045e-57	FALSE
BP	Myo10	0.334828	0.276	0.129	3.88049e-61	6.92629e-57	FALSE
BP	Ndufs4	0.332603	0.798	0.714	6.72668e-61	1.20064e-56	FALSE
BP	Cox5b	0.275754	0.897	0.865	1.16463e-60	2.07875e-56	FALSE
BP	Mpc2	0.334853	0.709	0.61	2.65761e-60	4.74357e-56	FALSE
BP	Mpnd	0.389921	0.464	0.307	4.23427e-60	7.55774e-56	FALSE
BP	Tbx2	0.405859	0.4	0.235	8.60914e-60	1.53664e-55	TRUE
BP	Srrm3	0.333158	0.413	0.24	1.21558e-59	2.16968e-55	FALSE
BP	Rnf187	0.270204	0.825	0.72	2.96895e-59	5.29929e-55	FALSE
BP	Sptbn1	0.387919	0.56	0.415	3.0655e-59	5.47161e-55	FALSE
BP	Dmxl2	0.300931	0.357	0.189	4.12138e-59	7.35625e-55	FALSE
BP	Bscl2	0.353187	0.371	0.21	5.80955e-59	1.03695e-54	FALSE
BP	Ccdc107	0.350322	0.502	0.335	2.33706e-58	4.17142e-54	FALSE
BP	Higd2a	0.283016	0.809	0.698	2.5228e-58	4.50294e-54	FALSE
BP	Ndufb10	0.293662	0.846	0.785	2.87883e-58	5.13842e-54	FALSE
BP	Agtpbp1	0.320069	0.318	0.164	4.39289e-58	7.84086e-54	FALSE
BP	Smdt1	0.267528	0.876	0.825	4.78915e-58	8.54815e-54	FALSE
BP	Mapre3	0.301074	0.348	0.188	1.25736e-57	2.24426e-53	FALSE
BP	Ndufb11	0.277411	0.853	0.815	2.34908e-57	4.19288e-53	FALSE
BP	Pitpnm1	0.335745	0.515	0.346	3.44932e-57	6.15669e-53	FALSE
BP	Ndufa12	0.28867	0.885	0.832	3.73402e-57	6.66485e-53	FALSE
BP	Tmx1	0.367007	0.669	0.561	3.79449e-57	6.77279e-53	FALSE
BP	Cnih2	0.252098	0.326	0.161	3.79845e-57	6.77984e-53	FALSE
BP	Stxbp1	0.280103	0.651	0.472	3.88112e-57	6.92741e-53	FALSE
BP	Bax	0.309748	0.771	0.684	8.06635e-57	1.43976e-52	FALSE
BP	Rab3ip	0.398246	0.469	0.313	8.74318e-57	1.56057e-52	FALSE
BP	Gprasp1	0.33028	0.348	0.191	1.82216e-56	3.25237e-52	FALSE
BP	Gm15417	0.287322	0.282	0.136	2.00269e-56	3.5746e-52	FALSE
BP	Atp6v0a1	0.311218	0.328	0.174	2.67969e-56	4.78298e-52	FALSE
BP	Map7	0.370424	0.53	0.377	3.02546e-56	5.40014e-52	FALSE
BP	Pacsin1	0.297486	0.342	0.181	4.41456e-56	7.87954e-52	FALSE
BP	Bin1	0.305202	0.542	0.372	4.43858e-56	7.92243e-52	FALSE
BP	Uqcc2	0.35414	0.698	0.584	5.14716e-56	9.18717e-52	FALSE
BP	Ndufb4	0.334888	0.741	0.65	2.97725e-55	5.31409e-51	FALSE
BP	Tmem147	0.31215	0.693	0.598	6.32794e-55	1.12947e-50	FALSE
BP	Gm5914	0.310687	0.372	0.212	6.42501e-55	1.1468e-50	FALSE
BP	Akr1a1	0.267162	0.874	0.827	7.55561e-55	1.3486e-50	FALSE
BP	Abcc5	0.287561	0.254	0.118	9.33225e-55	1.66571e-50	FALSE
BP	Arf1	0.262853	0.887	0.858	1.2062e-54	2.15295e-50	FALSE
BP	Romo1	0.313749	0.727	0.619	1.74534e-54	3.11525e-50	FALSE
BP	Map6	0.326674	0.34	0.186	2.73185e-54	4.87608e-50	FALSE
BP	Ndrg3	0.316872	0.532	0.37	4.16234e-54	7.42937e-50	FALSE
BP	Arid5b	0.373704	0.405	0.247	1.52799e-53	2.72732e-49	TRUE
BP	Trappc2l	0.358194	0.593	0.456	1.59279e-53	2.84297e-49	FALSE
BP	BC031181	0.294542	0.82	0.763	1.31117e-52	2.34031e-48	FALSE
BP	Gnl3l	0.330538	0.326	0.18	1.57437e-52	2.81009e-48	FALSE
BP	Dhx30	0.3375	0.599	0.471	2.64215e-52	4.71597e-48	FALSE
BP	Socs2	0.360602	0.37	0.219	6.86797e-52	1.22586e-47	FALSE
BP	1110001J03Rik	0.359523	0.586	0.453	7.24164e-52	1.29256e-47	FALSE
BP	1110065P20Rik	0.36016	0.467	0.323	1.2074e-51	2.15509e-47	FALSE
BP	Habp4	0.301392	0.285	0.146	3.11453e-51	5.55913e-47	FALSE
BP	Pld3	0.30964	0.278	0.143	3.30871e-51	5.90572e-47	FALSE
BP	Npdc1	0.312127	0.553	0.4	5.37312e-51	9.59048e-47	FALSE
BP	Lhfpl4	0.281605	0.307	0.163	1.5371e-50	2.74357e-46	FALSE
BP	Cnpy3	0.328231	0.361	0.216	9.88459e-50	1.7643e-45	FALSE
BP	B3gat3	0.301028	0.321	0.179	2.8837e-49	5.14711e-45	FALSE
BP	Cyc1	0.2857	0.766	0.693	3.24403e-49	5.79026e-45	FALSE
BP	C1qtnf4	0.300628	0.483	0.318	3.56044e-49	6.35503e-45	FALSE
BP	Ctsf	0.313895	0.496	0.337	1.30395e-48	2.32742e-44	FALSE
BP	Smap2	0.264782	0.254	0.126	1.4742e-48	2.6313e-44	FALSE
BP	Chd3	0.302492	0.451	0.297	1.91753e-48	3.4226e-44	FALSE
BP	Rbm4b	0.287803	0.819	0.76	3.32982e-48	5.9434e-44	FALSE
BP	Sptan1	0.328709	0.449	0.302	6.4243e-48	1.14667e-43	FALSE
BP	Csdc2	0.25431	0.26	0.127	2.18151e-47	3.89378e-43	FALSE
BP	Ahcyl2	0.298249	0.282	0.15	2.58233e-47	4.6092e-43	FALSE
BP	Acbd6	0.357697	0.579	0.465	3.02789e-47	5.40447e-43	FALSE
BP	Nisch	0.26698	0.751	0.682	5.32999e-47	9.51351e-43	FALSE
BP	Dpysl5	0.275922	0.324	0.18	6.44053e-47	1.14957e-42	FALSE
BP	Pvrl1	0.279969	0.284	0.15	7.67045e-47	1.3691e-42	FALSE
BP	Hif1a	0.288578	0.722	0.654	1.39204e-46	2.48465e-42	TRUE
BP	2410015M20Rik	0.308621	0.729	0.633	1.3935e-46	2.48727e-42	FALSE
BP	Rimklb	0.308685	0.355	0.212	1.42626e-46	2.54572e-42	FALSE
BP	Ndufa8	0.296153	0.724	0.646	1.56027e-46	2.78493e-42	FALSE
BP	Clip3	0.351846	0.481	0.346	2.4142e-46	4.3091e-42	FALSE
BP	Smarcc2	0.335959	0.458	0.319	2.87971e-46	5.14e-42	TRUE
BP	Tcp11l2	0.327853	0.271	0.142	4.94918e-46	8.8338e-42	FALSE
BP	Pfkp	0.256941	0.353	0.202	7.39998e-46	1.32082e-41	FALSE
BP	Dpcd	0.335104	0.452	0.312	9.06018e-46	1.61715e-41	FALSE
BP	Reep2	0.274559	0.268	0.139	1.02941e-45	1.8374e-41	FALSE
BP	Ccndbp1	0.336128	0.494	0.354	1.26827e-45	2.26373e-41	FALSE
BP	Srrm4	0.256758	0.649	0.479	1.63846e-45	2.92449e-41	FALSE
BP	Maged1	0.304181	0.799	0.732	1.84713e-45	3.29695e-41	FALSE
BP	Vax2os	0.29304	0.289	0.152	2.69506e-45	4.81041e-41	FALSE
BP	Kif21b	0.253587	0.315	0.172	5.27686e-45	9.41866e-41	FALSE
BP	Chd4	0.30213	0.691	0.598	9.55811e-45	1.70603e-40	FALSE
BP	Top2b	0.280092	0.644	0.546	4.3814e-44	7.82036e-40	FALSE
BP	Cuedc2	0.292751	0.685	0.596	4.51881e-44	8.06563e-40	FALSE
BP	Rrp1	0.307945	0.704	0.634	5.92852e-44	1.05818e-39	FALSE
BP	Cask	0.358219	0.364	0.229	9.1251e-44	1.62874e-39	FALSE
BP	Zwint	0.286476	0.699	0.591	1.44852e-43	2.58547e-39	FALSE
BP	Srpk2	0.291079	0.678	0.597	1.58659e-43	2.83191e-39	FALSE
BP	Bnip3	0.324936	0.474	0.327	2.14735e-43	3.8328e-39	FALSE
BP	Abi2	0.313673	0.46	0.329	4.4489e-43	7.94083e-39	FALSE
BP	Gtpbp2	0.302033	0.359	0.222	4.68841e-43	8.36835e-39	FALSE
BP	Atrx	0.28266	0.743	0.67	4.90877e-43	8.76167e-39	TRUE
BP	Afap1	0.306364	0.371	0.23	5.84139e-43	1.04263e-38	FALSE
BP	1110008P14Rik	0.289409	0.401	0.256	7.73932e-43	1.38139e-38	FALSE
BP	Sulf2	0.345378	0.261	0.141	1.53846e-42	2.74599e-38	FALSE
BP	Mtss1	0.300893	0.388	0.246	1.93832e-42	3.45971e-38	FALSE
BP	Bex4	0.323226	0.58	0.466	5.30046e-42	9.4608e-38	FALSE
BP	Nktr	0.273705	0.71	0.644	1.59405e-41	2.84521e-37	FALSE
BP	Smpd1	0.295538	0.403	0.264	1.87337e-41	3.34378e-37	FALSE
BP	Snrpd3	0.283795	0.76	0.694	2.7414e-41	4.89312e-37	FALSE
BP	Cers4	0.265885	0.42	0.271	3.19082e-41	5.69529e-37	FALSE
BP	Pnn	0.276426	0.737	0.66	4.02092e-41	7.17694e-37	FALSE
BP	Ap2a2	0.290311	0.477	0.344	5.01082e-41	8.94381e-37	FALSE
BP	Dtx3	0.295685	0.432	0.295	6.54614e-41	1.16842e-36	FALSE
BP	Man2a2	0.26413	0.35	0.212	7.4285e-41	1.32591e-36	FALSE
BP	Atox1	0.281337	0.669	0.574	7.81532e-41	1.39496e-36	FALSE
BP	Fibp	0.301576	0.476	0.351	2.7555e-40	4.91829e-36	FALSE
BP	Pik3r2	0.280018	0.326	0.195	8.01868e-40	1.43125e-35	FALSE
BP	Rnf14	0.294745	0.53	0.406	1.08743e-39	1.94096e-35	FALSE
BP	Pitpna	0.301033	0.388	0.262	4.61628e-39	8.23959e-35	FALSE
BP	BC029214	0.278254	0.473	0.336	6.13848e-39	1.09566e-34	FALSE
BP	Ankrd12	0.250232	0.606	0.468	9.55434e-39	1.70535e-34	FALSE
BP	Abhd8	0.303001	0.523	0.409	1.92077e-38	3.42838e-34	FALSE
BP	Dnajc5	0.264865	0.647	0.57	2.20778e-38	3.94067e-34	FALSE
BP	Vps29	0.299245	0.652	0.557	5.0366e-38	8.98983e-34	FALSE
BP	Pigt	0.258205	0.29	0.166	5.99391e-38	1.06985e-33	FALSE
BP	Ndufv2	0.255999	0.781	0.754	1.2223e-37	2.18168e-33	FALSE
BP	Rexo2	0.326631	0.394	0.268	1.76747e-37	3.15476e-33	FALSE
BP	Ppfia2	0.263659	0.351	0.216	2.62163e-37	4.67934e-33	FALSE
BP	Atp2c1	0.291132	0.395	0.266	3.96091e-37	7.06984e-33	FALSE
BP	Taldo1	0.264898	0.753	0.685	4.12019e-37	7.35412e-33	FALSE
BP	Mark4	0.25615	0.266	0.149	1.50297e-36	2.68265e-32	FALSE
BP	Irf2bpl	0.283775	0.436	0.303	3.11349e-36	5.55727e-32	FALSE
BP	Parp6	0.27779	0.463	0.333	3.53795e-36	6.31488e-32	FALSE
BP	Lasp1	0.286056	0.369	0.241	6.25808e-36	1.117e-31	FALSE
BP	Med28	0.25263	0.747	0.7	8.57882e-36	1.53123e-31	FALSE
BP	Ier3ip1	0.259932	0.695	0.623	1.12433e-35	2.00681e-31	FALSE
BP	Prr3	0.271979	0.366	0.24	1.1904e-35	2.12475e-31	FALSE
BP	Txn2	0.257578	0.662	0.588	1.64758e-35	2.94077e-31	FALSE
BP	Aes	0.282005	0.572	0.479	2.48222e-35	4.43052e-31	FALSE
BP	Pcif1	0.293105	0.537	0.435	5.03948e-35	8.99498e-31	FALSE
BP	Bcl9	0.318338	0.331	0.217	1.43598e-34	2.56308e-30	FALSE
BP	Rufy3	0.251844	0.613	0.486	2.66584e-34	4.75826e-30	FALSE
BP	Dennd5b	0.30427	0.375	0.254	3.18966e-34	5.69323e-30	FALSE
BP	Klhdc8b	0.251959	0.374	0.249	4.78469e-34	8.5402e-30	FALSE
BP	Selm	0.310847	0.314	0.196	8.68766e-34	1.55066e-29	FALSE
BP	Hprt	0.298666	0.595	0.501	1.29723e-33	2.31542e-29	FALSE
BP	Pten	0.292708	0.425	0.311	1.95451e-33	3.48861e-29	FALSE
BP	Cbx6	0.277249	0.358	0.241	3.3522e-33	5.98334e-29	FALSE
BP	Snap47	0.259454	0.433	0.305	3.67284e-33	6.55565e-29	FALSE
BP	Ank3	0.286859	0.557	0.464	8.11274e-33	1.44804e-28	FALSE
BP	Nfia	0.642151	0.336	0.226	9.91006e-33	1.76885e-28	TRUE
BP	Clock	0.279118	0.496	0.389	1.10867e-32	1.97887e-28	TRUE
BP	Aco2	0.283401	0.568	0.478	2.45383e-32	4.37983e-28	FALSE
BP	Commd3	0.279603	0.657	0.588	3.61663e-32	6.45532e-28	FALSE
BP	Ppme1	0.29983	0.382	0.269	4.91864e-32	8.77929e-28	FALSE
BP	Nudt14	0.271032	0.283	0.172	5.43437e-32	9.6998e-28	FALSE
BP	Arxes2	0.262562	0.383	0.264	5.54163e-32	9.89126e-28	FALSE
BP	Dnajc8	0.257288	0.749	0.706	8.66369e-32	1.54638e-27	FALSE
BP	Snx15	0.257969	0.329	0.214	9.74285e-32	1.739e-27	FALSE
BP	Drap1	0.28556	0.511	0.423	1.384e-31	2.4703e-27	TRUE
BP	Chmp2a	0.250701	0.69	0.627	3.3906e-31	6.05188e-27	FALSE
BP	Prrc2b	0.281424	0.488	0.396	4.13622e-31	7.38274e-27	FALSE
BP	Dcaf11	0.282498	0.418	0.306	5.31263e-31	9.48252e-27	FALSE
BP	mt-Nd5	0.253566	0.675	0.618	7.08002e-31	1.26371e-26	FALSE
BP	1500011B03Rik	0.250708	0.539	0.426	2.50128e-30	4.46453e-26	FALSE
BP	Tceal1	0.26321	0.318	0.207	2.96553e-30	5.29318e-26	FALSE
BP	Eid1	0.264771	0.537	0.441	3.01322e-30	5.3783e-26	FALSE
BP	Sdhc	0.254737	0.557	0.466	3.01582e-30	5.38294e-26	FALSE
BP	Desi1	0.259833	0.343	0.23	4.1126e-30	7.34059e-26	FALSE
BP	Tmem80	0.261604	0.346	0.234	6.78618e-30	1.21127e-25	FALSE
BP	Ing2	0.268834	0.385	0.274	8.03696e-30	1.43452e-25	FALSE
BP	Atp6v0d1	0.252667	0.647	0.561	8.46616e-30	1.51112e-25	FALSE
BP	Txndc15	0.295435	0.5	0.406	1.00405e-29	1.79213e-25	FALSE
BP	Akap11	0.263409	0.378	0.272	9.57663e-29	1.70933e-24	FALSE
BP	Sdha	0.25325	0.638	0.574	3.53901e-28	6.31677e-24	FALSE
BP	Nudt19	0.254534	0.338	0.232	7.11887e-28	1.27065e-23	FALSE
BP	Gyg	0.267049	0.28	0.181	1.21562e-27	2.16976e-23	FALSE
BP	Pcdh9	0.253796	0.3	0.19	2.15772e-27	3.85132e-23	FALSE
BP	Zdhhc16	0.267183	0.436	0.333	2.88189e-27	5.14388e-23	FALSE
BP	Nabp2	0.272094	0.52	0.438	4.375e-27	7.80894e-23	FALSE
BP	Zfp580	0.256646	0.393	0.292	5.28879e-27	9.43995e-23	TRUE
BP	Zfp414	0.251038	0.324	0.219	7.90271e-27	1.41055e-22	TRUE
BP	Eif4g3	0.262039	0.482	0.394	2.15792e-25	3.85167e-21	FALSE
BP	Surf1	0.250652	0.342	0.241	2.50592e-25	4.47282e-21	FALSE
BP	Dnmt3a	0.250812	0.419	0.331	4.41419e-23	7.87889e-19	TRUE
BP	Vma21	0.252445	0.456	0.385	2.17847e-19	3.88835e-15	FALSE
C	Opn1sw	3.10393	0.967	0.119	0	0	FALSE
C	Pde6h	3.0085	1	0.085	0	0	FALSE
C	Guca1a	2.46669	1	0.042	0	0	FALSE
C	Rcvrn	2.24856	1	0.164	0	0	FALSE
C	Aipl1	1.85971	1	0.154	0	0	FALSE
C	A930003A15Rik	1.80141	0.993	0.158	0	0	FALSE
C	Rtbdn	1.77593	1	0.132	0	0	FALSE
C	Gnat2	1.71933	0.974	0.069	0	0	FALSE
C	Cnga1	1.63857	0.974	0.146	0	0	FALSE
C	Slc17a7	1.5196	0.963	0.124	0	0	FALSE
C	Kcnb1	1.50553	0.959	0.146	0	0	FALSE
C	Arr3	1.48015	0.904	0.017	0	0	FALSE
C	Ankrd33	1.37672	0.963	0.107	0	0	FALSE
C	Rs1	1.37019	0.923	0.091	0	0	FALSE
C	Pde6c	1.37007	0.886	0.023	0	0	FALSE
C	Rdh12	1.33443	0.956	0.12	0	0	FALSE
C	Mpp4	1.28542	0.959	0.116	0	0	FALSE
C	Krt18	1.27284	0.889	0.047	0	0	FALSE
C	Kcne2	1.26356	0.849	0.02	0	0	FALSE
C	Gnat1	1.23991	0.812	0.068	0	0	FALSE
C	Ckmt1	1.17054	0.93	0.121	0	0	FALSE
C	Opn1mw	1.14011	0.373	0.003	0	0	FALSE
C	Reep6	1.13874	0.897	0.116	0	0	FALSE
C	Cabp4	1.13587	0.897	0.052	0	0	FALSE
C	Susd3	1.06435	0.86	0.089	0	0	FALSE
C	Pde6a	1.05349	0.834	0.075	0	0	FALSE
C	Tnfsf12	1.04818	0.845	0.084	0	0	FALSE
C	Fabp12	1.00154	0.915	0.129	0	0	FALSE
C	Cplx4	0.9837	0.878	0.097	0	0	FALSE
C	Osbp2	0.929964	0.867	0.098	0	0	FALSE
C	Vtn	0.925836	0.815	0.058	0	0	FALSE
C	Pgc	0.921366	0.679	0.052	0	0	FALSE
C	AI847159	0.918024	0.808	0.077	0	0	FALSE
C	Ppm1n	0.871371	0.815	0.087	0	0	FALSE
C	Slc24a1	0.844362	0.738	0.051	0	0	FALSE
C	Syndig1l	0.844166	0.686	0.027	0	0	FALSE
C	Gucy2e	0.78682	0.745	0.075	0	0	FALSE
C	Grk1	0.777794	0.72	0.059	0	0	FALSE
C	Hsbp1l1	0.773244	0.756	0.074	0	0	FALSE
C	Drd4	0.651038	0.565	0.039	0	0	FALSE
C	Fscn2	0.607226	0.642	0.055	0	0	FALSE
C	Guca1b	0.577982	0.554	0.03	0	0	FALSE
C	Gzmm	0.546178	0.583	0.044	0	0	FALSE
C	Ppm1j	0.538454	0.509	0.017	0	0	FALSE
C	Alpl	0.505128	0.546	0.039	0	0	FALSE
C	Gckr	0.439282	0.406	0.004	0	0	FALSE
C	Jchain	0.380236	0.365	0.014	0	0	FALSE
C	Nxnl1	0.9646	0.819	0.102	1.47171e-303	2.62686e-299	FALSE
C	Mylk	0.729159	0.734	0.082	1.39832e-296	2.49587e-292	FALSE
C	Fam19a3	0.515224	0.498	0.036	3.77909e-296	6.7453e-292	FALSE
C	Wdr17	0.571801	0.653	0.062	1.58884e-295	2.83591e-291	FALSE
C	Rgs9bp	0.495052	0.554	0.045	5.2256e-291	9.32717e-287	FALSE
C	Otop3	0.538699	0.554	0.046	2.09523e-285	3.73978e-281	FALSE
C	Hspb6	0.973728	0.889	0.132	5.68713e-285	1.0151e-280	FALSE
C	Ubtd1	0.632961	0.701	0.076	6.01255e-283	1.07318e-278	FALSE
C	Kcnv2	0.6575	0.686	0.073	6.41229e-281	1.14453e-276	FALSE
C	Plk5	0.540747	0.579	0.051	6.5107e-278	1.1621e-273	FALSE
C	Pde6b	1.54503	0.985	0.192	1.645e-275	2.93616e-271	FALSE
C	Fam161a	0.851894	0.823	0.113	5.18214e-274	9.2496e-270	FALSE
C	Ppargc1b	0.731091	0.742	0.088	6.05102e-273	1.08005e-268	FALSE
C	Plpp2	0.806951	0.768	0.097	1.73487e-272	3.09658e-268	FALSE
C	Tdrd7	0.821232	0.79	0.105	7.45305e-268	1.3303e-263	FALSE
C	Cngb1	1.49984	0.974	0.196	7.28534e-265	1.30036e-260	FALSE
C	Rho	2.13447	0.996	0.22	1.36688e-262	2.43975e-258	FALSE
C	Cdhr1	1.52593	0.982	0.216	1.39959e-260	2.49812e-256	FALSE
C	Riiad1	1.00307	0.908	0.151	1.43656e-259	2.56411e-255	FALSE
C	Rd3l	0.960192	0.819	0.114	6.12269e-259	1.09284e-254	FALSE
C	Rgs9	0.81018	0.779	0.106	1.37592e-257	2.45588e-253	FALSE
C	Ahr	0.875599	0.812	0.118	7.56009e-257	1.3494e-252	TRUE
C	Cacna1f	0.49637	0.568	0.055	4.72044e-251	8.42552e-247	FALSE
C	Tmem108	0.869797	0.863	0.137	8.32681e-247	1.48625e-242	FALSE
C	Gm19667	0.332634	0.402	0.027	1.32393e-246	2.36309e-242	FALSE
C	Llgl2	0.587111	0.683	0.081	2.7837e-245	4.96862e-241	FALSE
C	Uckl1os	0.411565	0.439	0.033	4.45652e-245	7.95444e-241	FALSE
C	Slc1a7	0.676807	0.716	0.091	5.75848e-245	1.02783e-240	FALSE
C	Pla2r1	0.54642	0.546	0.053	1.38796e-244	2.47737e-240	FALSE
C	Pygm	0.468035	0.45	0.036	3.62566e-242	6.47144e-238	FALSE
C	Ush2a	0.330918	0.395	0.027	6.05485e-242	1.08073e-237	FALSE
C	Slc16a6	0.561805	0.627	0.07	2.06022e-241	3.67728e-237	FALSE
C	Gm11744	1.76716	1	0.275	1.47592e-240	2.63436e-236	FALSE
C	Rp1	1.59878	0.985	0.227	3.92119e-239	6.99893e-235	FALSE
C	Impg2	1.09024	0.882	0.161	1.34399e-236	2.39889e-232	FALSE
C	Camk1d	0.646962	0.716	0.094	1.42329e-236	2.54042e-232	FALSE
C	Gm4792	1.10035	0.875	0.152	4.49755e-234	8.02768e-230	FALSE
C	Pitpnm3	0.958355	0.841	0.141	1.31308e-232	2.34373e-228	FALSE
C	C2cd2l	1.08711	0.897	0.175	3.06978e-231	5.47926e-227	FALSE
C	Plch2	0.612246	0.712	0.094	1.4129e-230	2.52188e-226	FALSE
C	Nxnl2	1.34325	0.989	0.238	5.48296e-230	9.78653e-226	FALSE
C	Lrit1	0.392957	0.502	0.046	1.16664e-229	2.08234e-225	FALSE
C	March1	1.27076	0.967	0.222	2.77178e-228	4.94735e-224	FALSE
C	Slc24a2	0.304244	0.328	0.02	8.41408e-227	1.50183e-222	FALSE
C	Pde6g	2.28593	1	0.313	3.5057e-226	6.25732e-222	FALSE
C	Slco4a1	0.534938	0.613	0.071	1.208e-224	2.15616e-220	FALSE
C	Prph2	1.92199	0.996	0.288	1.05211e-223	1.8779e-219	FALSE
C	Rnf207	0.377508	0.432	0.036	5.38721e-219	9.61563e-215	FALSE
C	Pex5l	0.893658	0.856	0.155	6.51613e-219	1.16306e-214	FALSE
C	Gramd1b	0.622415	0.668	0.088	7.48412e-219	1.33584e-214	FALSE
C	Rbp3	1.65175	1	0.306	6.48921e-218	1.15826e-213	FALSE
C	Plekhb1	1.64856	0.996	0.308	1.4373e-217	2.56543e-213	FALSE
C	Gngt1	2.14187	1	0.319	2.37318e-217	4.23589e-213	FALSE
C	Rd3	0.984642	0.915	0.184	2.91836e-217	5.20898e-213	FALSE
C	A330094K24Rik	0.387227	0.439	0.038	4.16474e-214	7.43364e-210	FALSE
C	Serinc4	0.436616	0.469	0.044	1.58079e-213	2.82155e-209	FALSE
C	Gpsm3	0.565169	0.594	0.071	3.35705e-213	5.99199e-209	FALSE
C	Wdr31	0.781413	0.838	0.145	1.44991e-212	2.58794e-208	FALSE
C	BC027072	0.589023	0.624	0.079	1.02544e-211	1.8303e-207	FALSE
C	BC065403	0.258124	0.332	0.022	1.38077e-211	2.46453e-207	FALSE
C	Ano2	0.546525	0.635	0.081	3.3216e-211	5.92871e-207	FALSE
C	Herc3	0.585953	0.697	0.097	5.25279e-211	9.3757e-207	FALSE
C	Cpt1a	0.550054	0.583	0.07	1.88876e-210	3.37125e-206	FALSE
C	Slc26a2	0.563797	0.627	0.08	4.42481e-209	7.89784e-205	FALSE
C	Platr17	1.68974	0.996	0.332	2.96728e-208	5.2963e-204	FALSE
C	Tulp1	1.62322	1	0.322	3.2612e-205	5.82092e-201	FALSE
C	Ppp3cc	0.791181	0.86	0.16	4.39184e-204	7.839e-200	FALSE
C	Fam57b	1.72324	1	0.353	1.40272e-203	2.50372e-199	FALSE
C	Klhl18	0.731499	0.808	0.139	3.10175e-202	5.53631e-198	FALSE
C	Tmem229b	0.62562	0.697	0.102	1.12997e-201	2.01688e-197	FALSE
C	Cacnb2	0.488612	0.528	0.059	8.35013e-200	1.49042e-195	FALSE
C	Sag	2.06967	1	0.362	9.67858e-199	1.72753e-194	FALSE
C	Impg1	0.266054	0.299	0.019	1.52944e-196	2.72991e-192	FALSE
C	Nfic	1.05926	0.948	0.242	2.0184e-194	3.60263e-190	TRUE
C	Prom1	1.29512	0.963	0.281	1.01056e-193	1.80374e-189	FALSE
C	Chchd10	1.4289	1	0.351	3.34201e-193	5.96515e-189	FALSE
C	Abca4	0.70548	0.797	0.14	1.23343e-191	2.20155e-187	FALSE
C	Tbc1d8	0.619725	0.705	0.109	6.6666e-191	1.18992e-186	FALSE
C	Impdh1	1.22464	0.978	0.306	5.95105e-190	1.0622e-185	FALSE
C	Psd	0.47752	0.572	0.072	2.86317e-189	5.11046e-185	FALSE
C	Nt5e	0.560748	0.683	0.101	7.48056e-189	1.3352e-184	FALSE
C	Card19	0.728413	0.76	0.132	1.21357e-188	2.1661e-184	FALSE
C	Rasgrf2	0.535968	0.638	0.091	3.87411e-187	6.91489e-183	FALSE
C	Stx3	1.29149	0.985	0.329	1.41634e-186	2.52802e-182	FALSE
C	Camk2b	0.897764	0.886	0.19	5.05888e-186	9.02959e-182	FALSE
C	Samd7	1.22808	0.967	0.247	5.16319e-186	9.21577e-182	FALSE
C	Tub	0.831698	0.804	0.158	6.44334e-186	1.15007e-181	TRUE
C	Dlg4	0.699638	0.749	0.13	3.8156e-184	6.81046e-180	FALSE
C	Eno2	0.610201	0.734	0.121	1.23277e-183	2.20037e-179	FALSE
C	Dixdc1	0.656296	0.756	0.133	2.95166e-182	5.26843e-178	FALSE
C	Rp1l1	0.356996	0.443	0.045	1.78081e-181	3.17858e-177	FALSE
C	Gulo	0.482564	0.472	0.052	6.90767e-181	1.23295e-176	FALSE
C	Pla2g5	0.442004	0.576	0.075	1.15271e-180	2.05748e-176	FALSE
C	Guk1	1.51288	0.996	0.47	3.20542e-180	5.72135e-176	FALSE
C	Ppp2r2b	1.10427	0.982	0.28	4.26966e-178	7.62092e-174	FALSE
C	FRMPD2	0.317825	0.384	0.035	2.11232e-177	3.77028e-173	FALSE
C	Adcy1	0.546908	0.62	0.09	2.78176e-177	4.96516e-173	FALSE
C	C1ql3	0.344398	0.413	0.041	3.95932e-177	7.067e-173	FALSE
C	Rom1	1.85035	1	0.427	7.7981e-176	1.39188e-171	FALSE
C	Gas6	0.610903	0.686	0.111	5.50858e-175	9.83227e-171	FALSE
C	Unc119	1.73222	1	0.543	1.15649e-172	2.06423e-168	FALSE
C	Adrb1	0.280032	0.325	0.026	2.1531e-171	3.84306e-167	FALSE
C	Nr2e3	1.46612	0.996	0.336	2.3079e-171	4.11938e-167	TRUE
C	Pde8b	0.354678	0.443	0.048	5.97524e-170	1.06652e-165	FALSE
C	Unc80	0.644164	0.771	0.144	1.4278e-169	2.54847e-165	FALSE
C	Icmt	0.793368	0.815	0.175	2.463e-169	4.39621e-165	FALSE
C	Pdc	1.58295	1	0.397	3.02034e-169	5.391e-165	FALSE
C	Thrb	0.625487	0.649	0.104	7.11491e-169	1.26994e-164	TRUE
C	Cers4	1.0134	0.934	0.273	8.62635e-169	1.53972e-164	FALSE
C	1190005I06Rik	0.74718	0.838	0.176	2.71484e-167	4.84573e-163	FALSE
C	Cdk5r2	0.421356	0.502	0.063	3.10722e-167	5.54607e-163	FALSE
C	Mak	0.756652	0.801	0.163	3.18005e-167	5.67607e-163	FALSE
C	RP24-267C3.3	0.385508	0.458	0.053	2.30348e-166	4.11148e-162	FALSE
C	Ccdc64	0.489917	0.579	0.084	2.9924e-166	5.34114e-162	FALSE
C	Hcn1	0.853655	0.886	0.206	5.91447e-166	1.05567e-161	FALSE
C	Pla2g7	0.522637	0.683	0.112	1.01995e-165	1.82051e-161	FALSE
C	Atp1b2	1.30243	1	0.436	1.23824e-165	2.21013e-161	FALSE
C	Slc6a6	1.12271	0.967	0.334	3.49676e-165	6.24136e-161	FALSE
C	Cerkl	0.406413	0.502	0.063	5.11604e-165	9.13161e-161	FALSE
C	Pdzd2	0.62893	0.738	0.138	3.83668e-164	6.84809e-160	FALSE
C	Ccdc126	0.694963	0.819	0.17	1.56422e-163	2.79198e-159	FALSE
C	Nrl	1.27567	0.989	0.329	5.00644e-163	8.93599e-159	TRUE
C	Ptp4a3	1.21009	0.989	0.379	2.01932e-161	3.60428e-157	FALSE
C	Ttll3	0.374642	0.48	0.059	2.29376e-161	4.09413e-157	FALSE
C	Gm16062	0.369519	0.424	0.047	1.17636e-160	2.09969e-156	FALSE
C	St6galnac2	0.436661	0.542	0.075	1.26605e-160	2.25978e-156	FALSE
C	Gnb3	1.4071	1	0.404	5.87841e-160	1.04924e-155	FALSE
C	Ppef2	0.569868	0.697	0.123	3.04006e-159	5.4262e-155	FALSE
C	Plekhb2	0.868859	0.926	0.257	5.61196e-159	1.00168e-154	FALSE
C	Atp8a2	0.523796	0.598	0.093	9.94951e-159	1.77589e-154	FALSE
C	Dhrs3	0.355399	0.465	0.056	1.25415e-157	2.23853e-153	FALSE
C	Crx	1.22565	0.996	0.404	3.6318e-157	6.4824e-153	TRUE
C	Pitpnm1	1.12965	0.952	0.351	3.05506e-156	5.45297e-152	FALSE
C	Laptm4b	1.01126	0.967	0.323	2.90657e-154	5.18794e-150	FALSE
C	Ccdc113	0.276217	0.336	0.031	4.83708e-154	8.63371e-150	FALSE
C	Samd11	1.09524	0.97	0.306	8.96183e-153	1.5996e-148	FALSE
C	Fyco1	0.982552	0.941	0.286	1.07477e-152	1.91835e-148	FALSE
C	Rpgrip1	1.47378	0.996	0.488	1.35852e-152	2.42483e-148	FALSE
C	Syp	1.05486	0.963	0.338	1.35999e-152	2.42745e-148	FALSE
C	Nat14	0.406681	0.542	0.078	1.453e-152	2.59345e-148	FALSE
C	Zbtb4	0.461408	0.627	0.103	1.6927e-152	3.0213e-148	TRUE
C	Cacna2d4	0.614928	0.764	0.15	6.60456e-152	1.17885e-147	FALSE
C	Sv2b	0.805254	0.904	0.237	9.61288e-152	1.7158e-147	FALSE
C	Atp1a3	0.823848	0.915	0.243	1.25303e-151	2.23654e-147	FALSE
C	Me1	0.449213	0.579	0.09	5.74887e-151	1.02612e-146	FALSE
C	Dscaml1	0.399757	0.524	0.073	1.41596e-150	2.52735e-146	FALSE
C	Kif21b	0.745647	0.779	0.174	4.67194e-150	8.33894e-146	FALSE
C	Syngr1	0.662833	0.786	0.169	7.6399e-150	1.36365e-145	FALSE
C	Pcdh15	0.803716	0.893	0.223	2.09578e-149	3.74076e-145	FALSE
C	Gm12802	0.682757	0.782	0.168	1.52198e-148	2.71659e-144	FALSE
C	Klc3	0.9487	0.974	0.314	3.37516e-148	6.02433e-144	FALSE
C	Adcy6	0.368096	0.491	0.066	3.50025e-148	6.2476e-144	FALSE
C	Ndrg3	0.988056	0.978	0.374	3.83291e-148	6.84135e-144	FALSE
C	Fam53b	0.769838	0.841	0.203	2.00507e-147	3.57885e-143	FALSE
C	Tma7	1.49883	1	0.935	3.03366e-146	5.41478e-142	FALSE
C	Fth1	0.942174	1	0.985	4.9476e-146	8.83097e-142	FALSE
C	Stom	0.482582	0.642	0.108	6.23686e-146	1.11322e-141	FALSE
C	A930033H14Rik	0.306153	0.343	0.034	2.49404e-145	4.45161e-141	FALSE
C	Lbhd1	0.491396	0.616	0.105	8.19793e-145	1.46325e-140	FALSE
C	Dnm3	0.843817	0.911	0.261	1.32529e-144	2.3655e-140	FALSE
C	Slc1a2	0.901159	0.967	0.305	8.02645e-144	1.43264e-139	FALSE
C	Gpx4	1.06096	1	0.964	1.89618e-143	3.38449e-139	FALSE
C	Zdhhc2	0.478616	0.605	0.103	2.40595e-143	4.29439e-139	FALSE
C	Ipmk	0.596055	0.768	0.161	7.78817e-143	1.39011e-138	FALSE
C	Ccdc136	0.911848	0.915	0.254	2.31696e-142	4.13554e-138	FALSE
C	Otud7b	0.874682	0.882	0.258	1.08093e-141	1.92936e-137	FALSE
C	Egflam	0.541278	0.697	0.135	9.88359e-141	1.76412e-136	FALSE
C	Nme5	0.37668	0.491	0.069	9.92387e-141	1.77131e-136	FALSE
C	Mbnl1	0.638901	0.76	0.166	1.2764e-140	2.27824e-136	FALSE
C	Nrtn	0.767215	0.819	0.196	2.49448e-140	4.45241e-136	FALSE
C	Cdk2ap2	0.999384	0.978	0.405	7.4535e-140	1.33038e-135	FALSE
C	Hk1	0.72525	0.845	0.215	1.73812e-139	3.10237e-135	FALSE
C	Ndufa4	1.00401	1	0.921	4.1699e-139	7.44285e-135	FALSE
C	Hmgn1	0.823416	1	0.988	1.05223e-138	1.87812e-134	FALSE
C	Cox8a	0.873607	1	0.978	1.07458e-138	1.91802e-134	FALSE
C	Dnaja4	0.302436	0.435	0.056	1.23884e-138	2.21121e-134	FALSE
C	Ccdc107	0.890606	0.956	0.34	4.90542e-138	8.75568e-134	FALSE
C	Gm16124	0.263739	0.343	0.036	1.84311e-137	3.28976e-133	FALSE
C	Acadvl	0.678595	0.827	0.203	2.84808e-136	5.08354e-132	FALSE
C	Arhgap24	0.306542	0.417	0.052	3.0685e-136	5.47696e-132	FALSE
C	Ddhd1	0.341828	0.528	0.08	7.82291e-136	1.39631e-131	FALSE
C	Slc31a2	0.335228	0.472	0.066	1.38059e-135	2.46422e-131	FALSE
C	Dmxl2	0.69581	0.797	0.194	2.23175e-135	3.98346e-131	FALSE
C	Gngt2	1.2407	1	0.401	3.2717e-135	5.83967e-131	FALSE
C	Prob1	0.291429	0.41	0.051	4.47161e-135	7.98137e-131	FALSE
C	Pnpla3	0.407439	0.498	0.074	9.46454e-135	1.68933e-130	FALSE
C	Ybx3	0.809989	0.893	0.267	1.26138e-134	2.25144e-130	FALSE
C	Ntm	0.898809	0.952	0.323	2.29226e-134	4.09146e-130	FALSE
C	Ssu72	1.13298	0.993	0.674	2.80985e-134	5.0153e-130	FALSE
C	Elfn1	0.382004	0.502	0.075	4.236e-134	7.56083e-130	FALSE
C	Rab27b	0.317297	0.317	0.032	7.64372e-134	1.36433e-129	FALSE
C	Cadm2	0.952357	0.937	0.323	3.80628e-133	6.79384e-129	FALSE
C	Mir124a-1hg	0.914644	0.945	0.312	8.80857e-133	1.57224e-128	FALSE
C	Ifitm10	0.294885	0.362	0.041	1.09949e-132	1.96248e-128	FALSE
C	Uckl1	0.61256	0.782	0.179	2.19793e-132	3.92309e-128	FALSE
C	Bbs5	0.524446	0.708	0.145	1.63929e-131	2.92597e-127	FALSE
C	Hipk3	0.475992	0.613	0.112	1.83036e-131	3.267e-127	FALSE
C	Sncb	0.724365	0.97	0.278	1.43549e-130	2.56221e-126	FALSE
C	Madd	0.804888	0.882	0.261	7.06621e-130	1.26125e-125	FALSE
C	Slc25a33	0.938765	0.967	0.389	6.36828e-129	1.13667e-124	FALSE
C	Dusp22	0.44193	0.583	0.103	1.59023e-128	2.8384e-124	FALSE
C	Negr1	0.548688	0.749	0.165	3.11048e-127	5.55189e-123	FALSE
C	Mef2d	0.789493	0.86	0.25	5.50108e-127	9.81887e-123	TRUE
C	Sema7a	0.256967	0.369	0.044	1.43193e-126	2.55585e-122	FALSE
C	Oaz1	0.676169	1	0.994	1.53858e-126	2.74621e-122	FALSE
C	Heg1	0.410727	0.565	0.098	2.07419e-126	3.70221e-122	FALSE
C	Tmem150c	0.405406	0.539	0.09	2.07573e-126	3.70498e-122	FALSE
C	Elovl2	0.547786	0.731	0.161	3.28087e-126	5.85602e-122	FALSE
C	Camkk1	0.344059	0.469	0.07	2.42627e-125	4.33065e-121	FALSE
C	Dpf3	0.568333	0.668	0.139	6.77021e-125	1.20841e-120	TRUE
C	Arl6	0.948186	0.985	0.472	1.01464e-124	1.81102e-120	FALSE
C	Got1	0.875391	0.908	0.301	6.37657e-124	1.13815e-119	FALSE
C	Cep290	0.848016	0.919	0.315	1.27515e-123	2.27602e-119	FALSE
C	Arhgef26	0.542858	0.712	0.154	1.36397e-123	2.43455e-119	FALSE
C	Phlpp2	0.430291	0.576	0.105	2.56501e-123	4.57828e-119	FALSE
C	Purb	0.921875	0.941	0.401	3.10853e-123	5.54842e-119	TRUE
C	Pacrg	0.284153	0.399	0.052	5.16462e-123	9.21834e-119	FALSE
C	Slc12a5	0.357224	0.546	0.091	6.97151e-123	1.24434e-118	FALSE
C	Cdc42ep3	0.620118	0.801	0.203	1.33969e-122	2.39122e-118	FALSE
C	Fam89a	0.435375	0.601	0.113	1.35138e-122	2.41207e-118	FALSE
C	Atp11a	0.364818	0.531	0.09	8.75843e-122	1.56329e-117	FALSE
C	Paqr4	0.508679	0.653	0.135	1.30491e-121	2.32914e-117	FALSE
C	Doc2b	0.470404	0.62	0.121	4.49925e-121	8.03071e-117	FALSE
C	Epb41	0.968902	0.97	0.469	2.56564e-120	4.57941e-116	FALSE
C	Grina	0.919133	0.996	0.504	3.6702e-120	6.55095e-116	FALSE
C	Whrn	0.373649	0.502	0.083	1.8689e-119	3.33579e-115	FALSE
C	Dmd	0.789902	0.93	0.315	1.96362e-119	3.50487e-115	FALSE
C	Mllt6	0.501667	0.694	0.152	1.74771e-118	3.11948e-114	TRUE
C	Osgep	0.927062	0.963	0.447	9.45952e-118	1.68843e-113	FALSE
C	Ebpl	1.04548	0.978	0.463	9.74581e-118	1.73953e-113	FALSE
C	Cox6c	0.739346	1	0.966	2.15002e-117	3.83756e-113	FALSE
C	Tmem237	0.803192	0.926	0.34	2.7628e-117	4.93132e-113	FALSE
C	Eps8	0.271653	0.387	0.052	3.48987e-117	6.22908e-113	FALSE
C	Tmem9	0.861522	0.985	0.477	4.15043e-117	7.4081e-113	FALSE
C	Pip4k2c	0.474967	0.672	0.142	4.82565e-117	8.61331e-113	FALSE
C	Gnaz	0.566095	0.753	0.184	7.28825e-117	1.30088e-112	FALSE
C	Agpat3	0.89368	0.959	0.372	4.51088e-116	8.05147e-112	FALSE
C	Klf9	0.702106	0.875	0.261	7.92163e-116	1.41393e-111	TRUE
C	Acsl1	0.448941	0.664	0.138	9.24412e-116	1.64998e-111	FALSE
C	Ier3	0.453032	0.613	0.121	2.06926e-115	3.69343e-111	FALSE
C	Vax2os	0.659425	0.675	0.156	4.39844e-115	7.85078e-111	FALSE
C	Lrit2	0.31627	0.439	0.066	4.79559e-115	8.55966e-111	FALSE
C	Tmem86a	0.505778	0.731	0.169	2.27148e-114	4.05436e-110	FALSE
C	Tob2	0.726998	0.871	0.272	2.99993e-114	5.35457e-110	FALSE
C	Acsl6	0.626606	0.808	0.217	3.41925e-114	6.10301e-110	FALSE
C	Lgalsl	0.707936	0.923	0.298	5.09701e-114	9.09766e-110	FALSE
C	Podxl	0.417114	0.587	0.113	6.98209e-114	1.24623e-109	FALSE
C	Gm16104	0.316768	0.454	0.071	9.53001e-114	1.70101e-109	FALSE
C	Crxos	0.301746	0.38	0.051	2.53907e-113	4.53198e-109	FALSE
C	Chgb	0.836059	0.97	0.393	5.19048e-113	9.26448e-109	FALSE
C	Taok3	0.620598	0.801	0.216	7.74644e-113	1.38266e-108	FALSE
C	Cst3	0.705418	0.996	0.866	2.32125e-112	4.1432e-108	FALSE
C	Mmd2	0.389853	0.635	0.127	2.88226e-112	5.14454e-108	FALSE
C	Jarid2	0.751449	0.875	0.28	2.99207e-112	5.34055e-108	TRUE
C	Abhd14b	0.505927	0.638	0.135	3.65968e-112	6.53217e-108	FALSE
C	Plxna2	0.60028	0.764	0.191	6.38495e-112	1.13965e-107	FALSE
C	Ubap1l	0.304485	0.413	0.061	1.09112e-111	1.94754e-107	FALSE
C	Ap2a2	0.839938	0.904	0.347	1.69829e-111	3.03129e-107	FALSE
C	Vamp2	0.833616	0.967	0.447	2.00875e-111	3.58541e-107	FALSE
C	Mtfp1	0.482807	0.768	0.183	3.13861e-111	5.60211e-107	FALSE
C	Ppargc1a	0.261199	0.406	0.058	5.38081e-111	9.6042e-107	FALSE
C	Dnm1	0.358859	0.52	0.093	1.43381e-110	2.55921e-106	FALSE
C	Ndufs2	0.849309	0.985	0.74	4.18838e-110	7.47583e-106	FALSE
C	Sys1	0.849271	0.993	0.609	9.88049e-110	1.76357e-105	FALSE
C	Crb2	0.3684	0.483	0.085	2.22477e-109	3.97099e-105	FALSE
C	Clstn1	0.859965	0.978	0.484	3.76071e-109	6.71249e-105	FALSE
C	Atp5g1	0.7648	0.996	0.859	5.98664e-109	1.06855e-104	FALSE
C	Rora	0.799734	0.956	0.391	7.19975e-109	1.28508e-104	TRUE
C	Zfp385a	0.805876	0.952	0.394	1.83891e-108	3.28226e-104	TRUE
C	Ndufb9	0.750742	1	0.865	2.28668e-108	4.0815e-104	FALSE
C	5930430L01Rik	0.326685	0.413	0.063	5.59371e-108	9.98421e-104	FALSE
C	Dyrk2	0.327704	0.424	0.066	1.156e-107	2.06334e-103	FALSE
C	Elovl4	0.826136	0.978	0.476	1.67477e-107	2.98929e-103	FALSE
C	Hs3st3b1	0.279294	0.41	0.062	2.33349e-107	4.16505e-103	FALSE
C	Pias3	0.615713	0.83	0.237	2.44102e-107	4.35697e-103	FALSE
C	Mir124-2hg	0.997523	1	0.68	1.13718e-106	2.02976e-102	FALSE
C	Dgke	0.409691	0.59	0.12	4.47468e-106	7.98686e-102	FALSE
C	Uhmk1	0.403286	0.546	0.107	1.96148e-105	3.50105e-101	FALSE
C	Gpr180	0.576741	0.808	0.23	1.36517e-104	2.43669e-100	FALSE
C	Ap1b1	0.446732	0.649	0.147	2.18417e-104	3.89853e-100	FALSE
C	Man2a2	0.579973	0.779	0.214	2.86264e-104	5.10953e-100	FALSE
C	Tuba4a	0.341239	0.373	0.054	5.5886e-104	9.97509e-100	FALSE
C	Ric8b	0.378432	0.502	0.093	3.34216e-103	5.96542e-99	FALSE
C	Rhpn1	0.307888	0.45	0.076	1.34551e-102	2.4016e-98	FALSE
C	Cngb3	0.417773	0.568	0.116	4.11192e-102	7.33937e-98	FALSE
C	Lpgat1	0.552185	0.753	0.204	5.80967e-102	1.03697e-97	FALSE
C	Ehd4	0.304754	0.432	0.071	2.54463e-101	4.54191e-97	FALSE
C	Prkcz	0.370315	0.594	0.124	2.75471e-101	4.91688e-97	FALSE
C	Trak2	0.539005	0.801	0.219	3.18399e-101	5.6831e-97	FALSE
C	Casz1	0.879702	0.941	0.448	8.45848e-101	1.50975e-96	TRUE
C	Scamp5	0.451323	0.624	0.139	1.50521e-100	2.68665e-96	FALSE
C	Ndufb11	0.717105	0.989	0.815	1.52924e-100	2.72954e-96	FALSE
C	Gnb1	1.06411	0.993	0.777	1.92614e-100	3.43797e-96	FALSE
C	Fbxo36	0.265231	0.428	0.07	3.35816e-100	5.99397e-96	FALSE
C	Lhfpl3	0.31324	0.402	0.063	3.85883e-100	6.88763e-96	FALSE
C	Abcg4	0.264723	0.373	0.055	4.30556e-100	7.68499e-96	FALSE
C	Gm16586	0.426565	0.638	0.146	1.61181e-99	2.87691e-95	FALSE
C	Cuedc1	0.69765	0.878	0.308	3.40517e-99	6.07789e-95	FALSE
C	Lrrc73	0.397703	0.535	0.108	5.7209e-99	1.02112e-94	FALSE
C	Bbs9	0.372065	0.52	0.101	5.79734e-99	1.03477e-94	FALSE
C	Sphkap	0.387856	0.55	0.11	9.47793e-99	1.69172e-94	FALSE
C	Kank1	0.288481	0.376	0.057	1.54665e-98	2.76062e-94	FALSE
C	Otx2os1	0.394622	0.598	0.127	1.98299e-98	3.53945e-94	FALSE
C	Dusp7	0.305373	0.454	0.08	6.55448e-98	1.16991e-93	FALSE
C	Egr1	0.914412	0.989	0.458	1.73559e-97	3.09785e-93	TRUE
C	2010107E04Rik	0.703243	0.993	0.869	3.33583e-97	5.95412e-93	FALSE
C	Syt1	0.781136	0.985	0.49	3.47187e-97	6.19694e-93	FALSE
C	Plekha2	0.302601	0.406	0.066	4.63608e-97	8.27494e-93	FALSE
C	Wdtc1	0.574386	0.801	0.236	4.64395e-97	8.28899e-93	FALSE
C	Trak1	0.320252	0.45	0.08	1.01788e-96	1.81682e-92	FALSE
C	Fance	0.593196	0.801	0.242	2.28915e-96	4.0859e-92	FALSE
C	Vopp1	0.774561	0.934	0.426	2.48032e-96	4.42711e-92	FALSE
C	Dscam	0.329222	0.487	0.092	2.60373e-96	4.64739e-92	FALSE
C	Bbs4	0.506099	0.742	0.196	3.73844e-96	6.67274e-92	FALSE
C	Tecpr1	0.698725	0.897	0.338	6.08746e-96	1.08655e-91	FALSE
C	Ppp1r13b	0.316355	0.45	0.08	2.16324e-95	3.86117e-91	FALSE
C	Dalrd3	0.555096	0.753	0.212	6.34321e-95	1.1322e-90	FALSE
C	Rassf8	0.399604	0.605	0.137	1.28423e-94	2.29223e-90	FALSE
C	Cplx3	0.664003	0.978	0.38	1.53453e-94	2.73898e-90	FALSE
C	Ndufb8	0.699101	1	0.797	2.78914e-94	4.97834e-90	FALSE
C	Sntb2	0.303568	0.461	0.085	7.85167e-94	1.40144e-89	FALSE
C	Cpe	0.824451	0.993	0.669	2.11492e-93	3.77491e-89	FALSE
C	Abhd17a	0.788088	0.9	0.394	2.12659e-93	3.79575e-89	FALSE
C	Fryl	0.697666	0.838	0.295	4.29189e-93	7.6606e-89	FALSE
C	Fam149a	0.301828	0.435	0.077	6.4334e-93	1.1483e-88	FALSE
C	Snrk	0.660633	0.923	0.344	8.18778e-93	1.46144e-88	FALSE
C	Pacsin2	0.452669	0.712	0.187	1.28535e-92	2.29422e-88	FALSE
C	P4htm	0.315428	0.513	0.101	1.98518e-92	3.54335e-88	FALSE
C	Camk2d	0.71176	0.956	0.444	4.43647e-92	7.91866e-88	FALSE
C	Klhdc8b	0.603462	0.793	0.251	5.53782e-92	9.88445e-88	FALSE
C	Crocc	0.454317	0.62	0.15	5.65933e-92	1.01013e-87	FALSE
C	Pacsin1	0.485994	0.72	0.186	1.0394e-91	1.85522e-87	FALSE
C	Tspan7	0.672593	0.963	0.398	1.05242e-91	1.87846e-87	FALSE
C	Ankrd33b	0.729647	0.967	0.384	1.31301e-91	2.34358e-87	FALSE
C	Mpp6	0.535605	0.646	0.167	1.81049e-91	3.23154e-87	FALSE
C	Arhgap31	0.619572	0.915	0.313	1.98244e-91	3.53845e-87	FALSE
C	Plcxd2	0.286949	0.432	0.076	2.2519e-91	4.01942e-87	FALSE
C	Prkab1	0.625009	0.867	0.304	4.79073e-91	8.55098e-87	FALSE
C	Cox4i1	0.473923	1	0.995	8.7772e-91	1.56664e-86	FALSE
C	Htra1	0.392384	0.635	0.149	2.09652e-90	3.74209e-86	FALSE
C	BC022687	0.413124	0.601	0.141	2.622e-90	4.68e-86	FALSE
C	Bin1	0.671288	0.926	0.378	3.47033e-90	6.1942e-86	FALSE
C	Bbs1	0.280992	0.387	0.065	4.66469e-90	8.32601e-86	FALSE
C	Pde6d	0.730179	0.934	0.481	4.96943e-90	8.86993e-86	FALSE
C	Atp6v0b	0.706121	0.996	0.739	6.30011e-90	1.12451e-85	FALSE
C	Sec14l2	0.302099	0.494	0.098	1.1147e-89	1.98963e-85	FALSE
C	Cecr2	0.603968	0.841	0.283	1.26262e-89	2.25365e-85	FALSE
C	Erlec1	0.5764	0.86	0.294	1.79925e-89	3.21149e-85	FALSE
C	Tbc1d24	0.425288	0.601	0.143	2.50724e-89	4.47518e-85	FALSE
C	Ap2m1	0.65604	0.996	0.815	4.40599e-89	7.86424e-85	FALSE
C	Ankrd12	0.7159	0.963	0.472	8.56107e-89	1.52806e-84	FALSE
C	Eml3	0.389291	0.565	0.128	9.42597e-89	1.68244e-84	FALSE
C	Prr14	0.491349	0.675	0.18	1.28119e-88	2.2868e-84	FALSE
C	Dohh	0.690589	0.915	0.396	1.8701e-88	3.33794e-84	FALSE
C	Scarb1	0.592488	0.852	0.291	1.96579e-88	3.50873e-84	FALSE
C	Uqcrq	0.605983	1	0.891	2.23447e-88	3.98831e-84	FALSE
C	Gstp1	0.277903	0.483	0.094	1.37741e-87	2.45855e-83	FALSE
C	Gpr162	0.506983	0.745	0.217	2.33258e-87	4.16342e-83	FALSE
C	Snhg20	0.594143	0.827	0.278	2.5299e-87	4.51563e-83	FALSE
C	Slc25a22	0.396683	0.587	0.137	2.9526e-87	5.2701e-83	FALSE
C	Unc13b	0.480599	0.62	0.156	3.1872e-87	5.68884e-83	FALSE
C	Arid3b	0.362423	0.487	0.101	1.47398e-86	2.63091e-82	TRUE
C	Hagh	0.628163	0.897	0.34	3.98858e-86	7.11922e-82	FALSE
C	Slc38a3	0.475502	0.742	0.209	4.19709e-86	7.49138e-82	FALSE
C	Scand1	0.679237	0.982	0.712	5.47671e-86	9.77538e-82	FALSE
C	Mapre3	0.457301	0.705	0.193	7.85196e-86	1.4015e-81	FALSE
C	Glo1	0.740088	1	0.754	8.49959e-86	1.51709e-81	FALSE
C	Atxn1	0.325933	0.498	0.103	1.2807e-85	2.28592e-81	FALSE
C	Gm15706	0.306372	0.424	0.079	1.46311e-85	2.61151e-81	FALSE
C	Zfp385b	0.430826	0.734	0.199	2.31186e-85	4.12645e-81	TRUE
C	Cds2	0.384571	0.568	0.133	2.78952e-85	4.97901e-81	FALSE
C	Nfasc	0.373083	0.572	0.132	3.19968e-85	5.7111e-81	FALSE
C	Tmem230	0.679696	0.934	0.414	3.61861e-85	6.45885e-81	FALSE
C	B4galt1	0.267025	0.424	0.078	4.53647e-85	8.09714e-81	FALSE
C	Aak1	0.468251	0.701	0.194	4.95261e-85	8.83992e-81	FALSE
C	Map4k3	0.386742	0.576	0.137	6.00585e-85	1.07198e-80	FALSE
C	Ddrgk1	0.668375	0.934	0.439	6.30267e-85	1.12496e-80	FALSE
C	Ppard	0.291086	0.435	0.082	9.53106e-85	1.7012e-80	TRUE
C	Zfp654	0.36441	0.561	0.129	1.78282e-84	3.18215e-80	TRUE
C	Cep170b	0.302857	0.41	0.076	5.04372e-84	9.00253e-80	FALSE
C	Mdm1	0.583583	0.827	0.282	6.35431e-84	1.13418e-79	FALSE
C	Snap25	0.724463	0.996	0.545	6.56419e-84	1.17164e-79	FALSE
C	Scap	0.477183	0.649	0.175	8.50932e-84	1.51883e-79	FALSE
C	Crb1	0.408365	0.616	0.152	1.08362e-83	1.93415e-79	FALSE
C	Wwc2	0.295951	0.476	0.097	1.48484e-83	2.65029e-79	FALSE
C	Tapt1	0.299974	0.469	0.095	2.67294e-83	4.77093e-79	FALSE
C	Lyar	0.703716	0.937	0.51	4.33069e-83	7.72985e-79	TRUE
C	Parvb	0.307931	0.395	0.071	5.86619e-83	1.04706e-78	FALSE
C	Arfgef1	0.458719	0.72	0.205	7.09783e-83	1.26689e-78	FALSE
C	Nr4a1	0.275483	0.72	0.194	1.11966e-82	1.99849e-78	TRUE
C	Rhot2	0.34905	0.542	0.123	1.4283e-82	2.54937e-78	FALSE
C	Pcbp2	0.555501	1	0.928	1.57798e-82	2.81654e-78	TRUE
C	4932438A13Rik	0.422381	0.72	0.201	1.8769e-82	3.35008e-78	FALSE
C	Kif1b	0.698074	0.97	0.617	5.37157e-82	9.58772e-78	FALSE
C	Ppip5k1	0.279674	0.399	0.073	5.71031e-82	1.01923e-77	FALSE
C	Eml5	0.517684	0.786	0.251	6.73691e-82	1.20247e-77	FALSE
C	Slc4a7	0.632703	0.849	0.327	8.61769e-82	1.53817e-77	FALSE
C	Aldoa	0.641707	1	0.859	2.31276e-81	4.12805e-77	FALSE
C	Arhgap10	0.315466	0.469	0.097	2.88002e-81	5.14054e-77	FALSE
C	Tax1bp1	0.680489	0.993	0.639	4.17283e-81	7.44809e-77	TRUE
C	Tceanc2	0.461377	0.631	0.166	7.79989e-81	1.3922e-76	FALSE
C	Nol4l	0.420781	0.675	0.184	1.60724e-80	2.86877e-76	FALSE
C	Mat2a	0.697023	0.985	0.721	2.33412e-80	4.16616e-76	FALSE
C	Rnf157	0.415504	0.624	0.163	4.79095e-80	8.55137e-76	FALSE
C	Fam229b	0.350623	0.565	0.135	3.02369e-79	5.39698e-75	FALSE
C	Prnp	0.64114	0.934	0.394	4.73323e-79	8.44834e-75	FALSE
C	Grtp1	0.303623	0.391	0.073	1.03424e-78	1.84602e-74	FALSE
C	E130218I03Rik	0.671179	0.985	0.496	1.64748e-78	2.94059e-74	FALSE
C	Gabrb3	0.358365	0.542	0.127	2.08361e-78	3.71904e-74	FALSE
C	Crtc3	0.503218	0.76	0.239	2.17982e-78	3.89075e-74	FALSE
C	Tmem106c	0.570535	0.86	0.317	3.17083e-78	5.65962e-74	FALSE
C	Ttc8	0.476787	0.745	0.226	9.02385e-78	1.61067e-73	FALSE
C	Tpp1	0.453389	0.72	0.212	1.30077e-77	2.32175e-73	FALSE
C	Smpd1	0.53395	0.793	0.267	1.46677e-77	2.61804e-73	FALSE
C	Lca5	0.463991	0.675	0.196	3.90589e-77	6.97163e-73	FALSE
C	mt-Cytb	0.391368	1	1	5.18028e-77	9.24629e-73	FALSE
C	Rims2	0.323684	0.472	0.102	6.2635e-77	1.11797e-72	FALSE
C	Atp5b	0.477387	1	0.983	7.24392e-77	1.29297e-72	FALSE
C	2510009E07Rik	0.487583	0.76	0.243	7.25687e-77	1.29528e-72	FALSE
C	Snta1	0.312373	0.509	0.115	1.62954e-76	2.90857e-72	FALSE
C	Stxbp5	0.274083	0.45	0.094	1.84477e-76	3.29273e-72	FALSE
C	Dlc1	0.499483	0.79	0.255	3.60451e-76	6.43369e-72	FALSE
C	H3f3b	0.401089	1	1	4.12183e-76	7.35705e-72	FALSE
C	Armc9	0.339999	0.542	0.13	4.16237e-76	7.42942e-72	FALSE
C	Nsf	0.503194	0.852	0.299	4.66281e-76	8.32265e-72	FALSE
C	Napb	0.504146	0.76	0.245	5.48003e-76	9.78131e-72	FALSE
C	Kcnc3	0.310098	0.439	0.091	1.2714e-75	2.26931e-71	FALSE
C	Nudt8	0.304067	0.491	0.109	1.34494e-75	2.40058e-71	FALSE
C	Ndufaf5	0.397602	0.594	0.156	1.58304e-75	2.82557e-71	FALSE
C	Tomm20	0.554746	1	0.878	1.79316e-75	3.2006e-71	FALSE
C	Cox6a1	0.550389	0.996	0.894	1.83007e-75	3.2665e-71	FALSE
C	mt-Co3	0.372739	1	1	2.10769e-75	3.76201e-71	FALSE
C	2310061I04Rik	0.338763	0.535	0.129	2.15129e-75	3.83983e-71	FALSE
C	Cul9	0.278235	0.446	0.093	5.64781e-75	1.00808e-70	FALSE
C	Dctn1	0.615512	0.915	0.427	1.20261e-74	2.14654e-70	FALSE
C	Ormdl3	0.613165	0.911	0.416	1.69638e-74	3.02787e-70	FALSE
C	Ift122	0.338021	0.542	0.133	2.32381e-74	4.14776e-70	FALSE
C	2300009A05Rik	0.55141	0.849	0.327	5.53827e-74	9.88526e-70	FALSE
C	Ext1	0.366602	0.542	0.136	6.3072e-74	1.12577e-69	FALSE
C	Acox1	0.410319	0.675	0.193	6.42407e-74	1.14663e-69	FALSE
C	Snap91	0.456125	0.731	0.227	6.72706e-74	1.20071e-69	FALSE
C	Cerk	0.343183	0.627	0.164	6.96122e-74	1.24251e-69	FALSE
C	Pink1	0.623495	0.937	0.457	9.24653e-74	1.65041e-69	FALSE
C	Lpin1	0.328717	0.476	0.108	1.04503e-73	1.86527e-69	FALSE
C	Dpcd	0.54442	0.834	0.316	1.38833e-73	2.47802e-69	FALSE
C	Usp6nl	0.309733	0.506	0.118	2.00806e-73	3.58418e-69	FALSE
C	Fam132a	0.547711	0.889	0.351	2.37368e-73	4.23678e-69	FALSE
C	Clcn3	0.626326	0.919	0.421	2.38976e-73	4.26549e-69	FALSE
C	Akap11	0.522676	0.782	0.273	2.6561e-73	4.74087e-69	FALSE
C	Dgkd	0.429999	0.734	0.227	3.7825e-73	6.75138e-69	FALSE
C	Epb41l2	0.628449	0.923	0.44	1.16431e-72	2.07817e-68	FALSE
C	Cflar	0.361829	0.587	0.152	1.38744e-72	2.47644e-68	FALSE
C	Ldha	0.552646	1	0.921	1.41926e-72	2.53324e-68	FALSE
C	Kansl1l	0.351694	0.649	0.178	3.94149e-72	7.03516e-68	FALSE
C	Xiap	0.462423	0.749	0.244	5.89417e-72	1.05205e-67	FALSE
C	AW549877	0.407053	0.624	0.174	6.0691e-72	1.08327e-67	FALSE
C	Stk40	0.298534	0.506	0.119	6.40476e-72	1.14319e-67	FALSE
C	Rab3a	0.603062	0.974	0.466	8.82775e-72	1.57566e-67	FALSE
C	Ncoa2	0.501472	0.742	0.252	1.04814e-71	1.87083e-67	TRUE
C	Cystm1	0.387946	0.649	0.183	1.18734e-71	2.11929e-67	FALSE
C	Ndrg1	0.706592	0.948	0.536	1.19906e-71	2.1402e-67	FALSE
C	Tet3	0.623541	0.863	0.391	1.48114e-71	2.64369e-67	TRUE
C	Xrcc6	0.380887	0.531	0.133	1.54813e-71	2.76326e-67	FALSE
C	Zfp787	0.60255	0.889	0.4	1.6704e-71	2.98149e-67	TRUE
C	Ercc3	0.396193	0.601	0.164	1.76564e-71	3.1515e-67	FALSE
C	Mok	0.311084	0.483	0.112	2.54737e-71	4.5468e-67	FALSE
C	Trappc9	0.315287	0.535	0.131	4.23619e-71	7.56117e-67	FALSE
C	4430402I18Rik	0.381568	0.572	0.149	6.37582e-71	1.13802e-66	FALSE
C	Ndufv3	0.556036	0.996	0.797	6.39808e-71	1.14199e-66	FALSE
C	Uqcc3	0.583647	0.893	0.394	7.10229e-71	1.26769e-66	FALSE
C	Slc25a25	0.316859	0.524	0.128	1.54624e-70	2.75989e-66	FALSE
C	Vldlr	0.457151	0.745	0.24	1.73234e-70	3.09205e-66	FALSE
C	Chrnb4	0.29899	0.399	0.081	1.76321e-70	3.14716e-66	FALSE
C	Mtcl1	0.407439	0.653	0.192	2.96375e-70	5.28999e-66	FALSE
C	Cln3	0.379818	0.657	0.189	3.85406e-70	6.87912e-66	FALSE
C	Rasa2	0.463946	0.712	0.23	4.66206e-70	8.32132e-66	FALSE
C	Nr3c1	0.405737	0.694	0.208	1.05991e-69	1.89183e-65	TRUE
C	BC034090	0.302386	0.546	0.137	1.37486e-69	2.45399e-65	FALSE
C	Fam107b	0.400074	0.701	0.212	2.15007e-69	3.83766e-65	FALSE
C	Lifr	0.321935	0.576	0.15	3.58071e-69	6.39121e-65	FALSE
C	Gm15417	0.328425	0.557	0.142	5.07726e-69	9.0624e-65	FALSE
C	Stxbp1	0.620252	0.934	0.48	7.48562e-69	1.33611e-64	FALSE
C	Apbb1	0.624403	0.959	0.546	8.72135e-69	1.55667e-64	FALSE
C	Ric3	0.347584	0.583	0.157	1.20313e-68	2.14746e-64	FALSE
C	D430042O09Rik	0.39749	0.694	0.211	1.30765e-68	2.33403e-64	FALSE
C	Rsrp1	0.569861	1	0.826	3.09413e-68	5.52271e-64	FALSE
C	Tnrc6b	0.624474	0.911	0.465	3.15069e-68	5.62367e-64	FALSE
C	Pmm1	0.600522	0.941	0.493	4.36426e-68	7.78977e-64	FALSE
C	Pigt	0.367483	0.609	0.169	4.99616e-68	8.91765e-64	FALSE
C	Kcnab2	0.268837	0.391	0.08	5.5574e-68	9.91941e-64	FALSE
C	Slc12a6	0.353759	0.594	0.165	5.99415e-68	1.0699e-63	FALSE
C	Epb41l5	0.45395	0.797	0.278	1.39007e-67	2.48114e-63	FALSE
C	BC023829	0.413551	0.727	0.232	1.77541e-67	3.16894e-63	FALSE
C	Usp12	0.299617	0.487	0.117	2.70779e-67	4.83313e-63	FALSE
C	Rhot1	0.509247	0.852	0.326	3.40258e-67	6.07327e-63	FALSE
C	Polg2	0.267592	0.435	0.096	3.66137e-67	6.53518e-63	FALSE
C	Dnajc12	0.439487	0.753	0.25	5.57854e-67	9.95714e-63	FALSE
C	Tspan17	0.283736	0.546	0.139	6.74806e-67	1.20446e-62	FALSE
C	Sirt2	0.566002	0.915	0.421	7.30738e-67	1.30429e-62	FALSE
C	Jam2	0.427748	0.797	0.274	1.32107e-66	2.35798e-62	FALSE
C	Adipor1	0.602566	0.9	0.452	2.07937e-66	3.71147e-62	FALSE
C	Pura	0.568567	0.841	0.353	2.4816e-66	4.42941e-62	TRUE
C	Myo10	0.317263	0.528	0.136	2.89303e-66	5.16377e-62	FALSE
C	Lrrc8b	0.284228	0.454	0.106	5.66324e-66	1.01083e-61	FALSE
C	Ppa2	0.577601	0.911	0.452	1.14434e-65	2.04254e-61	FALSE
C	Synj1	0.389923	0.642	0.195	2.85879e-65	5.10266e-61	FALSE
C	Leng8	0.410639	0.683	0.218	3.05403e-65	5.45113e-61	FALSE
C	Atp6v0e2	0.581777	0.952	0.504	4.81737e-65	8.59853e-61	FALSE
C	Lurap1l	0.403895	0.723	0.236	8.59202e-65	1.53359e-60	FALSE
C	Pbx3	0.308216	0.554	0.148	9.18547e-65	1.63952e-60	TRUE
C	Sirt4	0.283915	0.384	0.081	1.14693e-64	2.04715e-60	FALSE
C	Lrp4	0.254638	0.557	0.144	1.44172e-64	2.57333e-60	FALSE
C	Smpd2	0.459765	0.756	0.267	1.62214e-64	2.89536e-60	FALSE
C	Ypel2	0.398209	0.76	0.252	2.4161e-64	4.3125e-60	FALSE
C	Ttyh2	0.421975	0.756	0.245	3.55095e-64	6.3381e-60	FALSE
C	Sh3gl2	0.333082	0.624	0.179	4.5187e-64	8.06542e-60	FALSE
C	Pcbp4	0.515326	0.996	0.834	5.52128e-64	9.85493e-60	TRUE
C	Avpi1	0.275837	0.435	0.1	1.41366e-63	2.52324e-59	FALSE
C	Desi1	0.382893	0.72	0.232	1.60244e-63	2.86019e-59	FALSE
C	Wdr66	0.560299	0.886	0.385	1.89995e-63	3.39121e-59	FALSE
C	Zranb1	0.566365	0.956	0.535	4.23779e-63	7.56403e-59	FALSE
C	Zbtb7a	0.434831	0.694	0.228	7.12528e-63	1.27179e-58	TRUE
C	Sv2a	0.343141	0.646	0.19	7.4976e-63	1.33825e-58	FALSE
C	Wasf3	0.448055	0.79	0.289	2.44279e-62	4.36013e-58	FALSE
C	Hspa4l	0.546509	0.897	0.446	2.51482e-62	4.4887e-58	FALSE
C	Setdb2	0.306423	0.557	0.152	4.12266e-62	7.35854e-58	FALSE
C	Gfpt1	0.374867	0.635	0.194	5.56065e-62	9.92521e-58	FALSE
C	Gls	0.375322	0.642	0.199	7.24848e-62	1.29378e-57	FALSE
C	Eif3b	0.610287	0.863	0.372	7.63126e-62	1.3621e-57	FALSE
C	Son	0.48113	0.996	0.904	1.63487e-61	2.91809e-57	FALSE
C	Gm5914	0.383242	0.683	0.218	1.73462e-61	3.09612e-57	FALSE
C	Rabepk	0.401319	0.683	0.221	1.73932e-61	3.10451e-57	FALSE
C	Trafd1	0.495515	0.804	0.315	1.8033e-61	3.21871e-57	FALSE
C	Ammecr1	0.302563	0.483	0.125	3.60281e-61	6.43066e-57	FALSE
C	Wdr20	0.402778	0.701	0.233	9.57524e-61	1.70909e-56	FALSE
C	Sgip1	0.450009	0.812	0.315	9.95083e-61	1.77612e-56	FALSE
C	Trib1	0.563746	0.871	0.401	1.39108e-60	2.48294e-56	FALSE
C	Tex264	0.425865	0.683	0.229	2.21945e-60	3.9615e-56	FALSE
C	Svop	0.261266	0.469	0.116	7.05536e-60	1.25931e-55	FALSE
C	Scg3	0.47336	0.756	0.268	1.48427e-59	2.64927e-55	FALSE
C	Neurod1	0.545749	0.996	0.543	1.80549e-59	3.22262e-55	TRUE
C	Ndufs5	0.487828	0.996	0.845	2.87117e-59	5.12475e-55	FALSE
C	Sdc4	0.300174	0.48	0.124	5.67951e-59	1.01374e-54	FALSE
C	Cox7a2	0.437993	1	0.927	5.976e-59	1.06666e-54	FALSE
C	Per3	0.324144	0.531	0.146	1.02988e-58	1.83822e-54	FALSE
C	Cul3	0.413055	0.793	0.3	4.36196e-58	7.78566e-54	FALSE
C	Synrg	0.37795	0.646	0.209	5.89023e-58	1.05135e-53	FALSE
C	Ndufv1	0.52121	0.959	0.521	6.74589e-58	1.20407e-53	FALSE
C	Get4	0.451961	0.812	0.322	8.35791e-58	1.4918e-53	FALSE
C	Wwc1	0.274309	0.299	0.059	2.4522e-57	4.37693e-53	FALSE
C	Cirbp	0.475151	1	0.892	2.65281e-57	4.73501e-53	FALSE
C	Dnmt3a	0.492858	0.797	0.331	3.15158e-57	5.62525e-53	TRUE
C	Mmd	0.527487	0.908	0.451	3.81634e-57	6.81178e-53	FALSE
C	Dcun1d3	0.288775	0.45	0.116	3.84711e-57	6.86671e-53	FALSE
C	Agpat5	0.399815	0.734	0.261	6.6518e-57	1.18728e-52	FALSE
C	Gdpd5	0.274478	0.594	0.175	7.48365e-57	1.33576e-52	FALSE
C	Bbs7	0.25076	0.469	0.12	1.25921e-56	2.24757e-52	FALSE
C	mt-Co2	0.287751	1	1	1.35758e-56	2.42314e-52	FALSE
C	Ptges2	0.250058	0.413	0.1	1.56739e-56	2.79764e-52	FALSE
C	Kdm4c	0.283013	0.546	0.155	1.84212e-56	3.288e-52	FALSE
C	Tef	0.371006	0.705	0.237	1.84619e-56	3.29527e-52	TRUE
C	Sppl2b	0.293645	0.48	0.127	1.95089e-56	3.48214e-52	FALSE
C	Mcf2l	0.351623	0.594	0.183	3.34607e-56	5.97239e-52	FALSE
C	Agtpbp1	0.366974	0.561	0.171	3.54708e-56	6.33118e-52	FALSE
C	Nfkbia	0.420357	0.841	0.335	5.77152e-56	1.03016e-51	TRUE
C	Frmd4b	0.446306	0.768	0.293	8.22094e-56	1.46736e-51	FALSE
C	1500011B03Rik	0.518491	0.897	0.428	8.67524e-56	1.54844e-51	FALSE
C	Iqsec1	0.302772	0.576	0.173	1.33342e-55	2.38003e-51	FALSE
C	Dync1h1	0.460756	0.779	0.309	1.71295e-55	3.05745e-51	FALSE
C	Hist1h2bc	0.395028	0.646	0.213	2.08583e-55	3.723e-51	FALSE
C	Klhdc8a	0.42142	0.631	0.207	3.41603e-55	6.09728e-51	FALSE
C	Mier2	0.250489	0.494	0.134	3.55316e-55	6.34204e-51	TRUE
C	Map2	0.521091	0.86	0.405	4.09424e-55	7.3078e-51	FALSE
C	Aip	0.360725	0.624	0.201	7.18889e-55	1.28315e-50	FALSE
C	Cadm1	0.517739	0.978	0.757	7.58698e-55	1.3542e-50	FALSE
C	Chrac1	0.499217	0.875	0.431	9.58489e-55	1.71081e-50	FALSE
C	Flcn	0.317491	0.653	0.209	9.72931e-55	1.73659e-50	FALSE
C	Map1b	0.430097	1	0.882	3.94659e-54	7.04427e-50	FALSE
C	Gulp1	0.329346	0.572	0.176	6.37107e-54	1.13717e-49	FALSE
C	Add1	0.479194	0.83	0.367	9.15065e-54	1.6333e-49	FALSE
C	Hook3	0.374862	0.701	0.25	9.61525e-54	1.71623e-49	FALSE
C	Dnajc5	0.519044	0.934	0.571	1.05268e-53	1.87893e-49	FALSE
C	Rogdi	0.355224	0.708	0.246	1.25385e-53	2.23799e-49	FALSE
C	Glmn	0.357804	0.686	0.234	1.26975e-53	2.26638e-49	FALSE
C	R3hdm4	0.485173	0.915	0.475	1.27462e-53	2.27507e-49	FALSE
C	Pcmtd2	0.410433	0.808	0.318	2.66366e-53	4.75437e-49	FALSE
C	Ccdc28b	0.414305	0.812	0.328	2.96512e-53	5.29245e-49	FALSE
C	4931406P16Rik	0.358151	0.627	0.208	3.01734e-53	5.38565e-49	FALSE
C	1110008P14Rik	0.390665	0.72	0.261	3.17214e-53	5.66196e-49	FALSE
C	Sec22a	0.368332	0.723	0.257	4.97899e-53	8.887e-49	FALSE
C	Vps37a	0.322378	0.624	0.202	7.38003e-53	1.31726e-48	FALSE
C	Fbxl5	0.458113	0.779	0.311	7.85314e-53	1.40171e-48	FALSE
C	Cox5b	0.441277	0.989	0.866	8.86095e-53	1.58159e-48	FALSE
C	Zdhhc16	0.477212	0.79	0.335	9.04933e-53	1.61521e-48	FALSE
C	Ndufb4	0.473229	0.967	0.653	1.11197e-52	1.98475e-48	FALSE
C	Rhbdd2	0.293058	0.472	0.131	1.40039e-52	2.49956e-48	FALSE
C	Nktr	0.530184	0.948	0.645	1.51429e-52	2.70285e-48	FALSE
C	Hif1an	0.30269	0.583	0.181	1.66667e-52	2.97484e-48	FALSE
C	Jmjd1c	0.405266	0.793	0.312	2.31639e-52	4.13452e-48	FALSE
C	Fos	0.283338	0.959	0.573	2.82007e-52	5.03354e-48	TRUE
C	Ank2	0.485169	0.9	0.474	4.78233e-52	8.53597e-48	FALSE
C	Zfp516	0.314288	0.568	0.177	5.87932e-52	1.0494e-47	TRUE
C	Magi2	0.347776	0.635	0.21	7.36347e-52	1.31431e-47	FALSE
C	Adck4	0.288271	0.48	0.135	7.47521e-52	1.33425e-47	FALSE
C	1110051M20Rik	0.373536	0.694	0.25	1.54019e-51	2.74908e-47	FALSE
C	Hif1a	0.498151	0.963	0.655	1.83463e-51	3.27464e-47	TRUE
C	Itfg2	0.471434	0.867	0.414	2.45892e-51	4.38892e-47	FALSE
C	Lgmn	0.442431	0.893	0.402	2.74267e-51	4.89538e-47	FALSE
C	Lmo1	0.326068	0.72	0.255	2.89067e-51	5.15956e-47	FALSE
C	Trp53inp2	0.35167	0.686	0.244	2.90766e-51	5.18989e-47	FALSE
C	Phactr1	0.475423	0.838	0.377	3.71569e-51	6.63214e-47	FALSE
C	Tln2	0.25688	0.52	0.151	3.73781e-51	6.67163e-47	FALSE
C	Fam104a	0.487072	0.963	0.679	7.17076e-51	1.27991e-46	FALSE
C	Slc25a5	0.454634	1	0.863	8.34928e-51	1.49026e-46	FALSE
C	Cited1	0.269168	0.328	0.074	1.08545e-50	1.93743e-46	FALSE
C	Ssh1	0.266677	0.513	0.151	1.30774e-50	2.33419e-46	FALSE
C	Usp33	0.292422	0.613	0.197	1.78949e-50	3.19407e-46	FALSE
C	Ocrl	0.284025	0.542	0.166	2.17127e-50	3.87549e-46	FALSE
C	Trps1	0.297396	0.546	0.169	2.22672e-50	3.97447e-46	TRUE
C	Clasp1	0.481002	0.815	0.38	2.2321e-50	3.98407e-46	FALSE
C	mt-Co1	0.282018	1	1	3.34806e-50	5.97595e-46	FALSE
C	Ypel3	0.468173	0.985	0.753	4.18548e-50	7.47067e-46	FALSE
C	Ppp2r5c	0.305597	0.583	0.188	6.66124e-50	1.18897e-45	FALSE
C	Atp2b1	0.39764	0.948	0.569	7.22501e-50	1.28959e-45	FALSE
C	Atp2c1	0.395898	0.705	0.27	9.99481e-50	1.78397e-45	FALSE
C	Dnajb2	0.289276	0.461	0.131	1.15693e-49	2.06501e-45	FALSE
C	Commd1	0.506046	0.948	0.644	1.37602e-49	2.45606e-45	FALSE
C	Junb	0.370694	0.915	0.452	1.53192e-49	2.73432e-45	TRUE
C	BC029214	0.392405	0.83	0.34	2.50816e-49	4.47682e-45	FALSE
C	Wdr60	0.277124	0.565	0.177	3.18688e-49	5.68827e-45	FALSE
C	Syne2	0.377235	0.756	0.292	4.28392e-49	7.64637e-45	FALSE
C	Deb1	0.471084	0.871	0.424	5.535e-49	9.87942e-45	FALSE
C	Atp6v1a	0.452761	0.911	0.46	6.23091e-49	1.11215e-44	FALSE
C	Atp5l	0.356938	1	0.952	1.07669e-48	1.92178e-44	FALSE
C	B3gat3	0.327157	0.565	0.186	1.95049e-48	3.48143e-44	FALSE
C	Uqcr11	0.441196	0.989	0.794	2.49046e-48	4.44522e-44	FALSE
C	Atp6v1b2	0.489595	0.9	0.484	2.77886e-48	4.95998e-44	FALSE
C	Pvrl1	0.274214	0.513	0.156	3.50255e-48	6.2517e-44	FALSE
C	Ccndbp1	0.434069	0.823	0.359	4.45743e-48	7.95606e-44	FALSE
C	Fam222a	0.276126	0.664	0.224	4.94971e-48	8.83473e-44	FALSE
C	Emc7	0.477859	0.919	0.514	5.1325e-48	9.161e-44	FALSE
C	Napg	0.4552	0.712	0.296	7.36579e-48	1.31472e-43	FALSE
C	Ndufa13	0.423577	0.982	0.812	9.27836e-48	1.65609e-43	FALSE
C	Atp11b	0.291065	0.509	0.158	1.20527e-47	2.15129e-43	FALSE
C	Crlf3	0.305793	0.712	0.255	1.20919e-47	2.15829e-43	FALSE
C	Atf4	0.453466	0.989	0.804	1.44979e-47	2.58773e-43	TRUE
C	1810043G02Rik	0.271259	0.583	0.189	1.49237e-47	2.66373e-43	FALSE
C	Dopey1	0.316797	0.568	0.186	1.7071e-47	3.04701e-43	FALSE
C	Peli2	0.29542	0.535	0.17	2.1392e-47	3.81826e-43	FALSE
C	AW209491	0.316425	0.576	0.192	2.49416e-47	4.45182e-43	FALSE
C	Fam177a	0.411434	0.845	0.381	3.36892e-47	6.01319e-43	FALSE
C	Sdhaf4	0.404652	0.793	0.336	6.48018e-47	1.15665e-42	FALSE
C	Dusp8	0.45599	0.804	0.374	6.5085e-47	1.1617e-42	FALSE
C	Socs7	0.359664	0.679	0.252	8.46209e-47	1.5104e-42	FALSE
C	Aplp1	0.413388	0.867	0.363	1.13773e-46	2.03074e-42	FALSE
C	Gucd1	0.281924	0.498	0.154	1.88173e-46	3.3587e-42	FALSE
C	Mif4gd	0.299791	0.624	0.214	2.4197e-46	4.31893e-42	FALSE
C	Qsox1	0.324572	0.572	0.191	3.32885e-46	5.94167e-42	FALSE
C	Atp5o	0.382437	0.996	0.903	5.53305e-46	9.87594e-42	FALSE
C	Smim13	0.331146	0.679	0.246	6.05963e-46	1.08158e-41	FALSE
C	Mlf2	0.44039	0.956	0.746	7.03379e-46	1.25546e-41	FALSE
C	Ptpn21	0.250896	0.502	0.152	7.42001e-46	1.3244e-41	FALSE
C	Tspan5	0.290787	0.557	0.181	8.59364e-46	1.53388e-41	FALSE
C	Gnl1	0.289637	0.576	0.193	1.34278e-45	2.39673e-41	FALSE
C	Samd8	0.338542	0.598	0.21	1.50669e-45	2.68929e-41	FALSE
C	Spg7	0.320358	0.627	0.223	2.23091e-45	3.98195e-41	FALSE
C	Atp5g3	0.429027	0.985	0.845	2.72954e-45	4.87195e-41	FALSE
C	Ift43	0.403646	0.819	0.361	3.20218e-45	5.71558e-41	FALSE
C	Mdh2	0.425666	0.996	0.828	3.9039e-45	6.96806e-41	FALSE
C	Ndufb5	0.388249	0.989	0.858	8.65537e-45	1.5449e-40	FALSE
C	Rab28	0.452883	0.878	0.457	9.83361e-45	1.7552e-40	FALSE
C	Arl13b	0.273109	0.579	0.196	1.06759e-44	1.90555e-40	FALSE
C	Zfp444	0.416428	0.904	0.464	1.10485e-44	1.97205e-40	TRUE
C	Cisd1	0.432908	0.963	0.63	1.22192e-44	2.18101e-40	FALSE
C	Rabac1	0.463614	0.93	0.569	1.53426e-44	2.73849e-40	FALSE
C	Nfat5	0.345163	0.686	0.262	1.64511e-44	2.93636e-40	TRUE
C	Arl3	0.465789	0.948	0.662	1.84307e-44	3.28969e-40	FALSE
C	Scamp1	0.300076	0.642	0.23	4.04932e-44	7.22763e-40	FALSE
C	Sirt3	0.284385	0.535	0.176	5.45004e-44	9.72778e-40	FALSE
C	Gtpbp2	0.279132	0.646	0.227	1.03372e-43	1.84509e-39	FALSE
C	Gorasp2	0.379574	0.749	0.311	1.07146e-43	1.91244e-39	FALSE
C	Srrm3	0.303582	0.679	0.248	1.09557e-43	1.95549e-39	FALSE
C	Prkar2a	0.351733	0.723	0.286	1.43119e-43	2.55452e-39	FALSE
C	Ubxn6	0.443159	0.919	0.508	1.88966e-43	3.37286e-39	FALSE
C	Mrpl2	0.392129	0.845	0.398	3.80528e-43	6.79204e-39	FALSE
C	Insm1	0.330298	0.731	0.291	4.07129e-43	7.26685e-39	TRUE
C	Mpped2	0.433451	0.904	0.479	7.79634e-43	1.39157e-38	FALSE
C	Spint2	0.413183	0.904	0.453	1.26755e-42	2.26244e-38	FALSE
C	Ndufa1	0.409831	0.963	0.65	1.53542e-42	2.74058e-38	FALSE
C	Nrip1	0.421928	0.889	0.454	2.10371e-42	3.75492e-38	FALSE
C	Nap1l1	0.396717	1	0.873	3.25925e-42	5.81743e-38	FALSE
C	Nlk	0.405251	0.904	0.469	4.68344e-42	8.35948e-38	FALSE
C	Vps53	0.321487	0.594	0.215	5.25718e-42	9.38355e-38	FALSE
C	Rpp21	0.385425	0.841	0.397	5.92815e-42	1.05812e-37	FALSE
C	C1qtnf4	0.294131	0.793	0.325	5.93359e-42	1.05909e-37	FALSE
C	Ppp1r10	0.306739	0.646	0.241	6.98373e-42	1.24653e-37	FALSE
C	Ctbp2	0.421273	0.908	0.474	1.47024e-41	2.62422e-37	FALSE
C	Max	0.386925	0.856	0.408	1.81035e-41	3.23129e-37	TRUE
C	Uqcr10	0.418717	0.978	0.788	3.5989e-41	6.42368e-37	FALSE
C	Cnrip1	0.406948	0.893	0.483	4.19624e-41	7.48987e-37	FALSE
C	Ogdh	0.292519	0.638	0.238	4.69798e-41	8.38543e-37	FALSE
C	Slc3a2	0.393833	0.882	0.452	7.44516e-41	1.32889e-36	FALSE
C	mt-Nd4	0.271744	1	0.998	1.41542e-40	2.52639e-36	FALSE
C	Eid1	0.391974	0.889	0.443	1.70684e-40	3.04654e-36	FALSE
C	Slc25a23	0.287213	0.576	0.205	1.74358e-40	3.11211e-36	FALSE
C	Ahi1	0.428233	0.886	0.458	2.04334e-40	3.64716e-36	FALSE
C	Ccdc12	0.410478	0.959	0.655	2.21124e-40	3.94684e-36	FALSE
C	Pithd1	0.304618	0.708	0.28	3.88346e-40	6.93158e-36	FALSE
C	Tob1	0.410822	0.86	0.421	5.71203e-40	1.01954e-35	FALSE
C	Tsg101	0.413165	0.974	0.712	1.90192e-39	3.39474e-35	FALSE
C	Atp13a3	0.252038	0.454	0.147	3.17029e-39	5.65865e-35	FALSE
C	Nbea	0.310048	0.745	0.311	3.1908e-39	5.69525e-35	FALSE
C	Pfdn5	0.341606	0.989	0.917	5.20712e-39	9.2942e-35	FALSE
C	Fbxo9	0.351659	0.775	0.351	6.46768e-39	1.15442e-34	FALSE
C	Atp5h	0.355572	0.989	0.887	6.53263e-39	1.16601e-34	FALSE
C	Ctsb	0.385423	0.823	0.382	6.74022e-39	1.20306e-34	FALSE
C	Nadk2	0.363969	0.742	0.33	8.9656e-39	1.60027e-34	FALSE
C	Snx10	0.363243	0.834	0.392	1.03704e-38	1.85102e-34	FALSE
C	Rrp1b	0.25109	0.531	0.186	1.58527e-38	2.82954e-34	FALSE
C	Ctsf	0.34985	0.797	0.344	1.64902e-38	2.94333e-34	FALSE
C	Gbf1	0.279019	0.579	0.215	2.36047e-38	4.2132e-34	FALSE
C	Fam98c	0.265805	0.565	0.201	4.39437e-38	7.84351e-34	FALSE
C	Ndufb10	0.395418	0.982	0.787	5.29383e-38	9.44895e-34	FALSE
C	B9d1	0.280197	0.601	0.224	9.90251e-38	1.7675e-33	FALSE
C	Fam3c	0.302457	0.646	0.253	1.10106e-37	1.96528e-33	FALSE
C	Pkm	0.31154	1	0.984	1.12251e-37	2.00356e-33	FALSE
C	Pten	0.31919	0.738	0.314	1.94723e-37	3.47562e-33	FALSE
C	Pcbp3	0.361721	0.911	0.496	2.11722e-37	3.77902e-33	TRUE
C	Etnk1	0.272936	0.609	0.229	2.3496e-37	4.1938e-33	FALSE
C	Mtfr1	0.30572	0.69	0.279	2.89681e-37	5.17052e-33	FALSE
C	Wapl	0.338323	0.76	0.338	3.21378e-37	5.73627e-33	FALSE
C	Sec62	0.397041	0.967	0.772	3.33323e-37	5.94948e-33	FALSE
C	Ncoa1	0.315747	0.753	0.322	4.26576e-37	7.61396e-33	TRUE
C	Gse1	0.345775	0.749	0.334	4.33655e-37	7.74032e-33	FALSE
C	Abhd14a	0.317585	0.668	0.271	5.51566e-37	9.84489e-33	FALSE
C	Pkig	0.412116	0.937	0.576	7.1315e-37	1.2729e-32	FALSE
C	Cnot6	0.399806	0.863	0.474	7.8533e-37	1.40174e-32	FALSE
C	Aig1	0.317937	0.686	0.285	1.35139e-36	2.41209e-32	FALSE
C	Hmgn2	0.356877	1	0.906	1.43988e-36	2.57004e-32	FALSE
C	Kmt2c	0.358765	0.753	0.345	3.77224e-36	6.73307e-32	FALSE
C	Atp5j2	0.337396	0.993	0.891	5.26754e-36	9.40203e-32	FALSE
C	Ndufs7	0.3841	0.948	0.687	5.28647e-36	9.43583e-32	FALSE
C	Cplx2	0.31309	0.841	0.397	5.50258e-36	9.82155e-32	FALSE
C	Tigd2	0.325984	0.801	0.371	5.77875e-36	1.03145e-31	FALSE
C	Uqcrh	0.305591	0.993	0.937	7.1927e-36	1.28383e-31	FALSE
C	Arxes2	0.288239	0.675	0.268	9.87062e-36	1.76181e-31	FALSE
C	4833439L19Rik	0.404203	0.871	0.467	1.0285e-35	1.83577e-31	FALSE
C	Cd164	0.316004	0.668	0.281	1.18254e-35	2.11072e-31	FALSE
C	Apopt1	0.320747	0.76	0.339	1.19867e-35	2.13951e-31	FALSE
C	Yif1b	0.331317	0.786	0.355	1.68802e-35	3.01294e-31	FALSE
C	Mkln1	0.378142	0.875	0.476	1.81207e-35	3.23436e-31	FALSE
C	Dpysl3	0.33961	0.97	0.571	1.86638e-35	3.3313e-31	FALSE
C	Add3	0.265362	0.624	0.246	2.19815e-35	3.92348e-31	FALSE
C	Dusp26	0.354354	0.889	0.442	2.733e-35	4.87813e-31	FALSE
C	Ndufa5	0.364317	0.959	0.684	4.69627e-35	8.38237e-31	FALSE
C	Araf	0.347482	0.856	0.431	5.0945e-35	9.09317e-31	FALSE
C	Mier1	0.318293	0.786	0.36	5.94561e-35	1.06123e-30	TRUE
C	Fastk	0.304565	0.638	0.263	9.89373e-35	1.76593e-30	FALSE
C	Ndufa7	0.335803	0.989	0.853	1.04312e-34	1.86187e-30	FALSE
C	Ghitm	0.389975	0.856	0.479	1.52942e-34	2.72986e-30	FALSE
C	Hadha	0.317165	0.76	0.345	1.65804e-34	2.95943e-30	FALSE
C	Slc25a4	0.285147	1	0.941	1.81842e-34	3.24569e-30	FALSE
C	Ndufb7	0.345987	0.974	0.764	1.84379e-34	3.29097e-30	FALSE
C	1110065P20Rik	0.326626	0.731	0.329	1.87808e-34	3.35219e-30	FALSE
C	Gtf2ird1	0.299907	0.708	0.306	2.23529e-34	3.98978e-30	FALSE
C	Rufy3	0.356917	0.9	0.49	5.59825e-34	9.99231e-30	FALSE
C	Rbm39	0.268732	1	0.982	9.72693e-34	1.73616e-29	FALSE
C	Map1lc3a	0.342959	0.974	0.697	1.0706e-33	1.91092e-29	FALSE
C	Msi1	0.373082	0.978	0.715	1.23493e-33	2.20423e-29	FALSE
C	Pitpnc1	0.291187	0.712	0.301	1.53935e-33	2.74759e-29	FALSE
C	Pabpn1	0.3375	0.742	0.346	2.10897e-33	3.76429e-29	FALSE
C	Cltc	0.35815	0.804	0.402	2.30287e-33	4.1104e-29	FALSE
C	Spop	0.375557	0.923	0.554	1.56647e-32	2.79599e-28	FALSE
C	Mrpl49	0.337358	0.849	0.455	2.21482e-32	3.95323e-28	FALSE
C	Upf3b	0.375964	0.908	0.549	3.12603e-32	5.57965e-28	FALSE
C	Cox7b	0.342492	0.982	0.808	3.16355e-32	5.64662e-28	FALSE
C	1110004E09Rik	0.297913	0.697	0.309	3.52436e-32	6.29062e-28	FALSE
C	Rpgr	0.300461	0.653	0.284	3.90166e-32	6.96407e-28	FALSE
C	Uqcrc1	0.363631	0.941	0.69	5.8878e-32	1.05091e-27	FALSE
C	Mdh1	0.411518	0.982	0.788	7.76678e-32	1.38629e-27	FALSE
C	Asxl2	0.275382	0.679	0.291	8.26765e-32	1.47569e-27	FALSE
C	Mbnl2	0.331163	0.779	0.38	8.80932e-32	1.57238e-27	FALSE
C	Ddb1	0.345972	0.93	0.614	1.0985e-31	1.96071e-27	FALSE
C	Stat3	0.262615	0.601	0.244	1.79015e-31	3.19523e-27	TRUE
C	Scmh1	0.253299	0.646	0.265	1.88816e-31	3.37018e-27	FALSE
C	Grcc10	0.254317	0.668	0.28	1.91428e-31	3.41681e-27	FALSE
C	Abhd8	0.327027	0.819	0.412	2.47182e-31	4.41196e-27	FALSE
C	Kif1a	0.287427	0.808	0.381	2.732e-31	4.87634e-27	FALSE
C	Ndufa2	0.305415	0.985	0.885	2.73619e-31	4.88382e-27	FALSE
C	1700020I14Rik	0.34067	0.886	0.488	3.15185e-31	5.62573e-27	FALSE
C	Amer2	0.262566	0.86	0.432	3.33433e-31	5.95144e-27	FALSE
C	Lamtor4	0.349385	0.86	0.467	3.63696e-31	6.49161e-27	FALSE
C	Lsm4	0.344626	0.982	0.749	4.57697e-31	8.16944e-27	FALSE
C	Mtch1	0.379261	0.801	0.417	5.02735e-31	8.97332e-27	FALSE
C	Itch	0.281977	0.734	0.33	5.89656e-31	1.05248e-26	FALSE
C	Hist3h2a	0.345221	0.849	0.419	8.78209e-31	1.56752e-26	FALSE
C	Camsap1	0.280531	0.686	0.308	8.78256e-31	1.5676e-26	FALSE
C	Dtx3	0.278091	0.694	0.3	1.02977e-30	1.83804e-26	FALSE
C	Cyc1	0.361605	0.956	0.696	1.88572e-30	3.36582e-26	FALSE
C	Gabarapl1	0.297935	0.683	0.301	5.20871e-30	9.29703e-26	FALSE
C	Pcf11	0.275457	0.657	0.286	6.37086e-30	1.13713e-25	FALSE
C	Ndufa12	0.318535	0.985	0.834	7.09041e-30	1.26557e-25	FALSE
C	Chmp4b	0.292533	0.782	0.382	7.26539e-30	1.2968e-25	FALSE
C	Pip5k1a	0.26512	0.727	0.329	7.78265e-30	1.38912e-25	FALSE
C	Ahcyl1	0.28663	0.694	0.316	8.63457e-30	1.54119e-25	FALSE
C	Aff4	0.277124	0.675	0.31	3.22816e-29	5.76194e-25	TRUE
C	Ndufb2	0.335685	0.904	0.562	3.7688e-29	6.72692e-25	FALSE
C	Atp5k	0.325301	0.889	0.508	4.44652e-29	7.93659e-25	FALSE
C	Pigp	0.345452	0.849	0.466	8.13806e-29	1.45256e-24	FALSE
C	Txn2	0.351358	0.923	0.589	1.00067e-28	1.7861e-24	FALSE
C	Mtif2	0.250243	0.697	0.312	1.58082e-28	2.8216e-24	FALSE
C	Ndufb3	0.322122	0.941	0.617	2.71566e-28	4.84717e-24	FALSE
C	Cox5a	0.265676	0.978	0.87	8.66932e-28	1.54739e-23	FALSE
C	Borcs7	0.260399	0.72	0.335	8.92978e-28	1.59388e-23	FALSE
C	Kpna3	0.25103	0.716	0.332	9.71296e-28	1.73367e-23	FALSE
C	Anp32e	0.305944	0.982	0.805	1.10893e-27	1.97932e-23	FALSE
C	5031425E22Rik	0.250364	0.712	0.321	1.11112e-27	1.98324e-23	FALSE
C	Ppm1b	0.308033	0.756	0.373	1.19204e-27	2.12768e-23	FALSE
C	Tusc3	0.318132	0.849	0.464	1.51009e-27	2.69535e-23	FALSE
C	Ttc14	0.325952	0.911	0.579	1.51194e-27	2.69866e-23	FALSE
C	Golgb1	0.332811	0.83	0.485	1.90352e-27	3.39759e-23	FALSE
C	Kdm5b	0.30303	0.875	0.481	1.93471e-27	3.45326e-23	TRUE
C	Prdx5	0.324253	0.934	0.64	2.86083e-27	5.1063e-23	FALSE
C	Lztfl1	0.308892	0.771	0.407	3.25287e-27	5.80605e-23	FALSE
C	Chkb	0.25378	0.749	0.357	3.6353e-27	6.48865e-23	FALSE
C	Ppp1cc	0.316023	0.993	0.78	4.76703e-27	8.50867e-23	FALSE
C	Tusc2	0.258082	0.734	0.34	6.65667e-27	1.18815e-22	FALSE
C	Ergic3	0.327175	0.937	0.621	1.00803e-26	1.79924e-22	FALSE
C	Podxl2	0.314329	0.945	0.615	1.04802e-26	1.8706e-22	FALSE
C	Use1	0.330324	0.915	0.609	2.69274e-26	4.80627e-22	FALSE
C	BC004004	0.265658	0.756	0.373	3.34195e-26	5.96504e-22	FALSE
C	Rbbp6	0.31683	0.923	0.584	5.98417e-26	1.06811e-21	FALSE
C	Cfap36	0.294186	0.841	0.451	1.06902e-25	1.9081e-21	FALSE
C	Cspp1	0.281849	0.801	0.413	1.13598e-25	2.02761e-21	FALSE
C	Scaf11	0.326026	0.871	0.55	1.76063e-25	3.14254e-21	FALSE
C	Wbp2	0.304994	0.934	0.543	4.53829e-25	8.10039e-21	FALSE
C	Park7	0.272725	0.989	0.881	4.69259e-25	8.3758e-21	FALSE
C	Chd7	0.317166	0.919	0.641	8.81399e-25	1.57321e-20	FALSE
C	Gltscr2	0.301238	0.941	0.756	1.0395e-24	1.8554e-20	FALSE
C	Desi2	0.28453	0.768	0.406	1.53776e-24	2.74475e-20	FALSE
C	Edf1	0.28703	0.956	0.767	2.74493e-24	4.89943e-20	FALSE
C	Msi2	0.290276	0.889	0.544	3.23637e-24	5.7766e-20	FALSE
C	Dync1li1	0.258219	0.815	0.421	5.51675e-24	9.84685e-20	FALSE
C	Trappc2l	0.260981	0.856	0.462	5.59919e-24	9.994e-20	FALSE
C	Sdhaf1	0.251358	0.69	0.339	1.17399e-23	2.09545e-19	FALSE
C	Clcn4	0.266715	0.852	0.463	1.41003e-23	2.51677e-19	FALSE
C	Rer1	0.308113	0.941	0.612	1.48511e-23	2.65077e-19	FALSE
C	Scg5	0.259503	0.915	0.53	2.0024e-23	3.57409e-19	FALSE
C	Ddx17	0.304036	0.801	0.469	2.62389e-23	4.68338e-19	FALSE
C	Lsm14a	0.287241	0.886	0.509	8.25759e-23	1.4739e-18	FALSE
C	BC005537	0.280607	0.841	0.482	1.11999e-22	1.99908e-18	FALSE
C	Rsrc2	0.256141	0.978	0.846	1.30515e-22	2.32956e-18	FALSE
C	Atp5c1	0.250372	0.982	0.886	1.31305e-22	2.34366e-18	FALSE
C	Ndufa10	0.294117	0.923	0.66	1.88683e-22	3.3678e-18	FALSE
C	Ankrd17	0.254672	0.738	0.384	3.28514e-22	5.86364e-18	FALSE
C	Baz2b	0.276719	0.923	0.628	6.2637e-22	1.11801e-17	FALSE
C	Ndufs6	0.285402	0.941	0.711	7.16279e-22	1.27849e-17	FALSE
C	Ctsd	0.279463	0.804	0.444	8.31258e-22	1.48371e-17	FALSE
C	Tmem147	0.269356	0.923	0.601	1.23609e-21	2.20629e-17	FALSE
C	Eif1a	0.259801	0.786	0.425	1.25779e-21	2.24502e-17	FALSE
C	Spcs2	0.301461	0.967	0.794	1.34677e-21	2.40385e-17	FALSE
C	Nipbl	0.301454	0.863	0.527	2.51467e-21	4.48844e-17	FALSE
C	Gde1	0.266051	0.808	0.458	4.04011e-21	7.21119e-17	FALSE
C	Ktn1	0.262022	0.845	0.474	4.10318e-21	7.32376e-17	FALSE
C	Emc4	0.279007	0.827	0.48	6.92465e-21	1.23598e-16	FALSE
C	Trappc6b	0.290036	0.897	0.584	9.45597e-21	1.6878e-16	FALSE
C	Gm6483	0.255026	0.86	0.508	3.46708e-20	6.18839e-16	FALSE
C	Stk25	0.27758	0.819	0.471	4.106e-20	7.32879e-16	FALSE
C	Chchd3	0.262836	0.849	0.498	4.16538e-20	7.43479e-16	FALSE
C	Igf2bp3	0.252922	0.801	0.467	7.67282e-20	1.36952e-15	FALSE
C	Ndufs3	0.285795	0.948	0.677	8.60353e-20	1.53564e-15	FALSE
C	Suclg1	0.260173	0.908	0.569	1.04864e-19	1.87171e-15	FALSE
C	Napa	0.277448	0.882	0.578	1.2584e-19	2.24612e-15	FALSE
C	Dnttip2	0.273835	0.812	0.491	9.70709e-19	1.73262e-14	FALSE
C	Chmp2a	0.270367	0.923	0.628	1.82084e-18	3.25002e-14	FALSE
C	Mrpl54	0.263026	0.886	0.595	2.31989e-18	4.14077e-14	FALSE
C	Sdha	0.253484	0.882	0.575	9.89381e-17	1.76595e-12	FALSE
ERPC	Sfrp2	2.32848	0.966	0.131	0	0	FALSE
ERPC	Cryaa	2.15927	0.648	0.056	0	0	FALSE
ERPC	Fgf15	2.12918	0.983	0.176	0	0	FALSE
ERPC	Cryba1	2.08361	0.493	0.044	0	0	FALSE
ERPC	Crybb3	1.92105	0.598	0.065	0	0	FALSE
ERPC	Cryga	1.88174	0.68	0.06	0	0	FALSE
ERPC	Crybb1	1.73753	0.479	0.042	0	0	FALSE
ERPC	Crabp2	1.29397	0.862	0.099	0	0	FALSE
ERPC	Cryge	1.28002	0.442	0.035	0	0	FALSE
ERPC	Itm2a	1.22625	0.921	0.217	0	0	FALSE
ERPC	Hbb-bs	1.22085	0.795	0.123	0	0	FALSE
ERPC	Crygb	1.16602	0.465	0.031	0	0	FALSE
ERPC	Cryba2	1.1591	0.292	0.018	0	0	FALSE
ERPC	2810417H13Rik	1.14759	0.924	0.261	0	0	FALSE
ERPC	Id3	1.14656	0.987	0.402	0	0	TRUE
ERPC	Cryba4	1.12253	0.281	0.015	0	0	FALSE
ERPC	Id1	1.09683	0.937	0.281	0	0	TRUE
ERPC	Mdk	1.06608	0.986	0.492	0	0	FALSE
ERPC	Crygc	1.06285	0.37	0.028	0	0	FALSE
ERPC	Plagl1	1.02198	0.907	0.288	0	0	TRUE
ERPC	Crygd	0.956597	0.333	0.022	0	0	FALSE
ERPC	Ccnd1	0.952674	0.995	0.468	0	0	FALSE
ERPC	Anp32b	0.934159	0.995	0.678	0	0	FALSE
ERPC	Rrm2	0.91705	0.855	0.198	0	0	FALSE
ERPC	Id2	0.899365	0.933	0.382	0	0	TRUE
ERPC	Grb10	0.831825	0.875	0.31	0	0	FALSE
ERPC	Cks1b	0.830497	0.942	0.418	0	0	FALSE
ERPC	Birc5	0.829312	0.872	0.24	0	0	FALSE
ERPC	Ran	0.827921	1	0.925	0	0	FALSE
ERPC	Rpl22l1	0.823236	1	0.944	0	0	FALSE
ERPC	Serpinh1	0.822538	0.896	0.324	0	0	FALSE
ERPC	Rps4x	0.815253	1	0.998	0	0	FALSE
ERPC	Foxp1	0.811063	0.816	0.246	0	0	TRUE
ERPC	Hbb-bt	0.754425	0.312	0.036	0	0	FALSE
ERPC	Aldh1a3	0.750653	0.464	0.054	0	0	FALSE
ERPC	Ranbp1	0.738605	1	0.872	0	0	FALSE
ERPC	Npm1	0.710239	1	0.96	0	0	FALSE
ERPC	Fgf3	0.696943	0.5	0.03	0	0	FALSE
ERPC	Rps19	0.678849	1	0.999	0	0	FALSE
ERPC	Gmnn	0.676193	0.799	0.237	0	0	FALSE
ERPC	Top2a	0.655901	0.824	0.229	0	0	FALSE
ERPC	Rpl14	0.654591	1	0.999	0	0	FALSE
ERPC	Rpl12	0.639551	0.998	0.94	0	0	FALSE
ERPC	Rps5	0.622231	1	0.999	0	0	FALSE
ERPC	Rps6	0.618811	1	0.998	0	0	FALSE
ERPC	Hist1h4i	0.617453	0.629	0.145	0	0	FALSE
ERPC	Igf2bp1	0.607711	0.645	0.148	0	0	FALSE
ERPC	Cdca7	0.595785	0.603	0.131	0	0	FALSE
ERPC	Rpl32	0.591591	1	1	0	0	FALSE
ERPC	Rpl3	0.583231	1	0.998	0	0	FALSE
ERPC	Rps3a1	0.578709	1	0.998	0	0	FALSE
ERPC	Rpsa	0.576864	1	0.989	0	0	FALSE
ERPC	Ccnd2	0.561788	0.336	0.031	0	0	FALSE
ERPC	Hsp90ab1	0.538299	1	0.993	0	0	FALSE
ERPC	Rps27a	0.51429	1	1	0	0	FALSE
ERPC	Gins2	0.509651	0.545	0.107	0	0	FALSE
ERPC	Rpl26	0.50177	1	0.999	0	0	FALSE
ERPC	Rps15a	0.495561	1	0.998	0	0	FALSE
ERPC	Rpl7	0.487598	1	0.998	0	0	FALSE
ERPC	Rpl8	0.486526	1	0.999	0	0	FALSE
ERPC	Rpl13	0.484778	1	1	0	0	FALSE
ERPC	Rpl18a	0.482474	1	1	0	0	FALSE
ERPC	Ano1	0.460701	0.366	0.028	0	0	FALSE
ERPC	Lpar1	0.41741	0.377	0.037	0	0	FALSE
ERPC	Fbn2	0.402895	0.396	0.048	0	0	FALSE
ERPC	Dio3	0.393937	0.302	0.015	0	0	FALSE
ERPC	Crhbp	0.353152	0.3	0.028	0	0	FALSE
ERPC	Rps11	0.431724	1	0.999	5.71395e-304	1.01988e-299	FALSE
ERPC	Sfrp1	0.465279	0.409	0.066	4.06038e-303	7.24736e-299	FALSE
ERPC	Uhrf1	0.544912	0.603	0.139	5.78545e-302	1.03265e-297	FALSE
ERPC	Hn1l	0.680574	0.746	0.234	3.95248e-301	7.05478e-297	FALSE
ERPC	Eef1g	0.558668	0.999	0.962	1.63671e-299	2.92137e-295	FALSE
ERPC	Dtl	0.491826	0.557	0.119	4.2875e-299	7.65276e-295	FALSE
ERPC	Rps16	0.447774	1	0.999	2.75879e-297	4.92416e-293	FALSE
ERPC	Ybx1	0.49264	1	0.991	9.9273e-296	1.77192e-291	TRUE
ERPC	Fstl1	0.541387	0.63	0.159	5.01078e-286	8.94374e-282	FALSE
ERPC	Fign	0.407834	0.411	0.07	1.59422e-285	2.84552e-281	FALSE
ERPC	Rps10	0.511131	1	0.988	1.97549e-285	3.52605e-281	FALSE
ERPC	Rps3	0.422119	1	0.999	3.31938e-285	5.92476e-281	FALSE
ERPC	Hba-a2	0.68039	0.297	0.036	8.58253e-285	1.5319e-280	FALSE
ERPC	Mest	0.808544	0.857	0.357	5.13938e-284	9.17328e-280	FALSE
ERPC	Rpl27a	0.437966	1	0.998	2.28049e-283	4.07044e-279	FALSE
ERPC	Nr2f1	0.75369	0.778	0.284	5.57239e-283	9.94615e-279	TRUE
ERPC	Col4a1	0.41654	0.365	0.055	2.66753e-282	4.76127e-278	FALSE
ERPC	Rpl4	0.430586	1	0.998	5.65296e-282	1.009e-277	FALSE
ERPC	Naca	0.490348	1	0.987	1.09899e-281	1.96158e-277	FALSE
ERPC	Cdca8	0.642676	0.799	0.243	1.15933e-278	2.06929e-274	FALSE
ERPC	Ppia	0.555996	1	0.991	5.62874e-276	1.00467e-271	FALSE
[truncated: 6,353 more rows]

## Sheet: Table_S5
Table S5: Results of identification of dynamically regulated genes (as a function of pseudotime) sorted in 20 clusters as a function of expression profile. Analyses were realized with Monocle 2 (Trapnell et al., 2014) for NaR.
GENE	NR_EXPR_CELLS	P VAL	Q VAL	TF	CLUSTER
Rp1	8505	0	0	No	1
Plekhb2	8766	0	0	No	1
Tbc1d8	3744	0	0	No	1
Trak2	7192	0	0	No	1
Mpp4	5456	0	0	No	1
Unc80	4955	0	0	No	1
Sag	11747	0	0	No	1
Tmem9	14911	0	0	No	1
Pdc	13284	0	0	No	1
Lhx4	3800	0	0	Yes	1
Dnm3	7950	0	0	No	1
Rd3	6728	0	0	No	1
BC029214	10250	0	0	No	1
Pla2r1	1084	0	0	No	1
Zfp385b	5611	0	0	Yes	1
Madd	9096	0	0	No	1
Lrp4	4164	0	0	No	1
Slc1a2	10006	0	0	No	1
Ccndbp1	11031	0	0	No	1
AI847159	2955	0	0	No	1
Ndrg3	12029	0	0	No	1
Kcnb1	5858	0	0	No	1
Syp	10415	0	0	No	1
Dmd	10047	0	0	No	1
Arr3	826	0	0	No	1
Rs1	3436	0	0	No	1
Fabp12	4979	0	0	No	1
Samd7	8770	0	0	No	1
Mef2d	8277	0	0	Yes	1
Riiad1	4497	0	0	No	1
Otud7b	8612	0	0	No	1
Pias3	7863	0	0	No	1
Abca4	5523	0	0	No	1
Tmem215	2473	0	0	No	1
Ccdc107	11284	0	0	No	1
Tdrd7	3959	0	0	No	1
Wdr31	4518	0	0	No	1
Gm12802	4669	0	0	No	1
Slc1a7	3353	0	0	No	1
Atp6v0b	22079	0	0	No	1
E130218I03Rik	11859	0	0	No	1
Igsf21	7491	0	0	No	1
Kif1b	18438	0	0	No	1
Clstn1	14946	0	0	No	1
Slc25a33	11597	0	0	No	1
Icmt	5897	0	0	No	1
Plch2	2678	0	0	No	1
Ssu72	21491	0	0	No	1
Fam132a	11093	0	0	No	1
Samd11	10103	0	0	No	1
Magi2	6863	0	0	No	1
Prom1	9903	0	0	No	1
Cnga1	5271	0	0	No	1
Fryl	8812	0	0	No	1
Ppef2	3943	0	0	No	1
Pde6b	6844	0	0	No	1
Tecpr1	11288	0	0	No	1
Gngt1	11577	0	0	No	1
Ccdc126	5702	0	0	No	1
Vopp1	13504	0	0	No	1
Herc3	3359	0	0	No	1
Rho	6941	0	0	No	1
Cacna2d4	3996	0	0	No	1
Gnb3	12728	0	0	No	1
Gpr162	6338	0	0	No	1
Ano2	2334	0	0	No	1
Ybx3	8125	0	0	No	1
Pde6h	2157	0	0	No	1
Zfp787	11444	0	0	Yes	1
Cabp5	1977	0	0	No	1
Crx	12807	0	0	Yes	1
Ppm1n	2098	0	0	No	1
Klc3	9189	0	0	No	1
Atp1a3	7047	0	0	No	1
Hspb6	5287	0	0	No	1
Rgs9bp	1799	0	0	No	1
Slc17a7	4115	0	0	No	1
Sv2b	7326	0	0	No	1
Man2a2	7176	0	0	No	1
RP24-267C3.3	1456	0	0	No	1
Cln3	4902	0	0	No	1
Htra1	4351	0	0	No	1
Fam53b	5980	0	0	No	1
Zranb1	16773	0	0	No	1
Drd4	1067	0	0	No	1
Slc25a22	4125	0	0	No	1
Pcdh15	5213	0	0	No	1
Chchd10	12483	0	0	No	1
Agpat3	11992	0	0	No	1
Reep6	4301	0	0	No	1
Abhd17a	11764	0	0	No	1
Nfic	6607	0	0	Yes	1
Cep290	9553	0	0	No	1
Pcp2	7539	0	0	No	1
Grk1	1870	0	0	No	1
Dlc1	9172	0	0	No	1
Wdr17	1986	0	0	No	1
March1	7220	0	0	No	1
Nxnl1	2705	0	0	No	1
Rtbdn	5005	0	0	No	1
Cngb1	6608	0	0	No	1
Nrn1l	2275	0	0	No	1
1190005I06Rik	5572	0	0	No	1
Rbp3	10674	0	0	No	1
Cdhr1	8530	0	0	No	1
Otx2os1	2630	0	0	No	1
Rpgrip1	15275	0	0	No	1
Nrl	10898	0	0	Yes	1
Atp8a2	2474	0	0	No	1
Ebpl	14082	0	0	No	1
Ppp3cc	6285	0	0	No	1
Aplp2	17460	0	0	No	1
C2cd2l	6074	0	0	No	1
Dmxl2	6782	0	0	No	1
Nr2e3	10371	0	0	Yes	1
2300009A05Rik	9553	0	0	No	1
Rora	13265	0	0	Yes	1
Nt5e	2774	0	0	No	1
Abhd14b	3706	0	0	No	1
Klhl18	5076	0	0	No	1
Fyco1	8360	0	0	No	1
Mtfp1	5533	0	0	No	1
Camk2b	5184	0	0	No	1
Purb	12111	0	0	Yes	1
Fam161a	4090	0	0	No	1
Rcvrn	6043	0	0	No	1
Atp1b2	14081	0	0	No	1
Tnfsf12	3209	0	0	No	1
Dlg4	4611	0	0	No	1
Aipl1	6237	0	0	No	1
Pitpnm3	4525	0	0	No	1
Unc119	17349	0	0	No	1
Cuedc1	11046	0	0	No	1
Nsf	9393	0	0	No	1
Rgs9	2901	0	0	No	1
Ttyh2	7731	0	0	No	1
Llgl2	3141	0	0	No	1
Gm11744	9712	0	0	No	1
Fscn2	1477	0	0	No	1
Pde6g	9286	0	0	No	1
Mak	6137	0	0	No	1
Jarid2	9524	0	0	Yes	1
Card19	5263	0	0	No	1
Susd3	3068	0	0	No	1
Nxnl2	7954	0	0	No	1
Higd2a	21694	0	0	No	1
Cltb	19737	0	0	No	1
Rasgrf2	3668	0	0	No	1
Hcn1	6874	0	0	No	1
Ahr	2831	0	0	Yes	1
Tmem229b	3226	0	0	No	1
Rdh12	4760	0	0	No	1
Eml5	9010	0	0	No	1
Lgmn	12011	0	0	No	1
Egflam	5065	0	0	No	1
Pdzd2	4486	0	0	No	1
Laptm4b	11369	0	0	No	1
Ndufb9	25653	0	0	No	1
Grina	16781	0	0	No	1
Syngr1	5535	0	0	No	1
Ankrd33	4215	0	0	No	1
Zfp385a	12508	0	0	Yes	1
Rogdi	7465	0	0	No	1
A930003A15Rik	6546	0	0	No	1
Arhgap31	8541	0	0	No	1
Zbtb20	16645	0	0	Yes	1
Atp6v1a	15310	0	0	No	1
Impg2	5221	0	0	No	1
Arl6	14665	0	0	No	1
Cadm2	10720	0	0	No	1
Hagh	10937	0	0	No	1
Gng13	2296	0	0	No	1
Tulp1	10980	0	0	No	1
Glo1	22305	0	0	No	1
Ndufv3	24618	0	0	No	1
Platr17	9253	0	0	No	1
Prph2	9812	0	0	No	1
Guca1a	1155	0	0	No	1
Nrtn	6035	0	0	No	1
Ankrd12	15346	0	0	No	1
BC027072	1708	0	0	No	1
Bin1	12960	0	0	No	1
Pura	10695	0	0	Yes	1
Pde6a	2322	0	0	No	1
Ppargc1b	2854	0	0	No	1
Cplx4	2852	0	0	No	1
Cdk2ap2	14381	0	0	No	1
Pitpnm1	10749	0	0	No	1
Ctsf	10188	0	0	No	1
Malat1	29351	0	0	No	1
Rom1	13210	0	0	No	1
Fth1	29069	0	0	No	1
Stx3	11323	0	0	No	1
Kcnv2	2902	0	0	No	1
mt-Co1	29366	0	0	No	1
Slc24a1	1793	0	0	No	1
Sebox	604	0	0	Yes	1
Cabp4	1419	0	0	No	1
Ndufs5	25525	2.47032822920623e-323	5.23709584591721e-322	No	1
Scand1	21320	7.36157812303457e-322	1.55186019358736e-320	No	1
Fam89a	3712	2.28060702120319e-320	4.78102384824116e-319	No	1
Smpd1	8885	1.82018724584374e-319	3.81049611551999e-318	No	1
Acsl1	5862	1.28674723598343e-316	2.68256501164352e-315	No	1
Mllt6	4907	6.20226913479059e-314	1.28413418179872e-312	Yes	1
Pcmtd2	9758	1.03302369950665e-313	2.13586163804524e-312	No	1
Guca1b	1621	8.86461785861743e-308	1.808e-306	No	1
Fance	7567	2.06392e-305	4.14767e-304	No	1
Mbnl1	5466	2.88845e-302	5.69816e-301	No	1
Trafd1	10257	1.59206e-299	3.10411e-298	No	1
Elovl2	5608	1.50068e-297	2.90338e-296	No	1
Fam177a	11988	7.96725e-297	1.52768e-295	No	1
Snhg20	7971	4.076e-296	7.77591e-295	No	1
Dgkd	7378	6.35399e-296	1.21064e-294	No	1
Wbp2	16290	1.52013e-295	2.89267e-294	No	1
Ddrgk1	12866	3.69356e-287	6.77167e-286	No	1
Myo10	4623	1.48742e-286	2.71377e-285	No	1
Ndufb11	24716	1.49652e-286	2.72707e-285	No	1
Podxl	3368	6.0672e-285	1.10161e-283	No	1
Tbc1d24	4995	6.68877e-283	1.20864e-281	No	1
Sec14l2	3249	1.49407e-282	2.6965e-281	No	1
Krt18	1820	6.76635e-282	1.21973e-280	No	1
Dgke	4062	2.38546e-281	4.27962e-280	No	1
4430402I18Rik	4765	4.63809e-281	8.31101e-280	No	1
Ipmk	5376	1.20332e-278	2.13086e-277	No	1
Crocc	5139	5.78042e-274	1.01288e-272	No	1
Epb41l5	9193	4.12951e-273	7.21084e-272	No	1
Pnisr	23490	2.01755e-272	3.51483e-271	No	1
Bbs5	4786	7.27761e-266	1.24764e-264	No	1
Lrit2	1933	1.48241e-264	2.5356e-263	No	1
Rassf8	3917	9.4216e-264	1.60605e-262	No	1
Pabpn1	10430	3.24378e-263	5.517e-262	No	1
Fam19a3	754	2.43002e-260	4.08222e-259	No	1
Tceanc2	4541	9.02192e-257	1.49065e-255	No	1
Pitpnc1	9198	1.98044e-256	3.2686e-255	No	1
Ncoa2	8131	9.80878e-256	1.61357e-254	Yes	1
Cpt1a	2362	1.03815e-254	1.70406e-253	No	1
Tle2	1767	1.48993e-253	2.43501e-252	No	1
Ric3	4492	3.19461e-251	5.17045e-250	No	1
Ubxn6	15649	2.36246e-250	3.81543e-249	No	1
Pip4k2c	4102	2.60427e-247	4.16572e-246	No	1
Setdb2	3948	3.20213e-246	5.0896e-245	No	1
Gpsm3	1720	3.55025e-246	5.63696e-245	No	1
Elfn1	2307	6.38132e-246	1.00895e-244	No	1
Ubtd1	3475	9.59474e-245	1.50909e-243	No	1
Kcnk3	1292	1.25314e-243	1.96073e-242	No	1
Serinc4	1255	6.75887e-243	1.05643e-241	No	1
Rp1l1	2121	1.35707e-241	2.11238e-240	No	1
Plekha2	2790	1.87564e-241	2.91655e-240	No	1
Scamp5	4434	7.11571e-240	1.09739e-238	No	1
Mtcl1	5806	8.24765e-240	1.27066e-238	No	1
Vipr2	3219	1.49435e-239	2.29754e-238	No	1
Gpr180	8425	1.63707e-239	2.5144e-238	No	1
Gzmm	1613	5.12857e-239	7.85303e-238	No	1
Dopey1	5485	1.51197e-238	2.30813e-237	No	1
Kcnc3	2452	1.9593e-238	2.98798e-237	No	1
Gas6	5043	5.18615e-238	7.89302e-237	No	1
Pnpla3	2581	1.85211e-237	2.81028e-236	No	1
Sirt2	13518	9.66811e-236	1.45379e-234	No	1
Aak1	6439	1.66821e-231	2.47632e-230	No	1
Zbtb4	3606	5.46487e-228	7.9939e-227	Yes	1
Lingo3	2837	6.09431e-228	8.90598e-227	No	1
Gm19667	850	6.56426e-227	9.56489e-226	No	1
Syt9	2358	2.70099e-224	3.88673e-223	No	1
Itpk1	6142	4.96595e-223	7.09853e-222	No	1
Ift20	16124	4.63745e-222	6.5914e-221	No	1
Fam104a	20733	5.91416e-221	8.35868e-220	No	1
Slc26a2	2654	1.04619e-219	1.47584e-218	No	1
Paqr4	4256	5.08755e-219	7.17021e-218	No	1
Lifr	4879	1.16179e-218	1.63432e-217	No	1
Lbhd1	3671	1.29064e-218	1.81388e-217	No	1
Zbtb7a	8436	2.61192e-217	3.66398e-216	Yes	1
Dnmt3a	10669	4.17682e-217	5.83747e-216	Yes	1
A330094K24Rik	737	1.44086e-216	2.01e-215	No	1
Prob1	1379	5.50447e-215	7.65035e-214	No	1
Zdhhc16	10348	4.92851e-214	6.83722e-213	No	1
Iqsec1	5603	4.40074e-213	6.08264e-212	No	1
Sec62	23011	1.10798e-212	1.53003e-211	No	1
Hipk3	3923	5.14308e-212	7.06974e-211	No	1
Eml3	3983	1.24716e-211	1.7128e-210	No	1
Spop	16084	2.14568e-209	2.93341e-208	No	1
Eps8	1385	4.46006e-206	5.98331e-205	No	1
Uckl1os	1824	1.92654e-205	2.57534e-204	No	1
Erlec1	8538	3.8345e-204	5.10769e-203	No	1
Leng8	5948	6.1197e-204	8.13725e-203	No	1
Pde6d	15044	1.53924e-201	2.03591e-200	No	1
FRMPD2	1474	4.09865e-201	5.41165e-200	No	1
Ptgds	3727	4.24325e-197	5.55386e-196	No	1
Tle6	854	4.79373e-197	6.26892e-196	No	1
Hs3st3b1	1948	1.95315e-196	2.55199e-195	No	1
Nfat5	8739	1.14264e-195	1.48267e-194	Yes	1
Ahi1	13274	9.07689e-193	1.16475e-191	No	1
Socs7	7882	2.95212e-192	3.78173e-191	No	1
Dyrk2	2119	5.08799e-192	6.50123e-191	No	1
Ubap1l	2167	2.07663e-189	2.62227e-188	No	1
BC022687	4553	1.65824e-186	2.06793e-185	No	1
Zfp365	2316	1.81106e-184	2.23261e-183	Yes	1
Slc25a23	6453	5.63205e-184	6.93162e-183	No	1
Pde8b	2412	1.83353e-181	2.23287e-180	No	1
Cltc	13417	5.74919e-181	6.99005e-180	No	1
Pigt	4596	2.3069e-178	2.77565e-177	No	1
Nfkbia	11069	7.287e-177	8.7328e-176	Yes	1
Rasa2	7013	4.98034e-176	5.95899e-175	No	1
Fmn1	806	2.88704e-175	3.42981e-174	No	1
Ogt	16806	3.05595e-175	3.62761e-174	No	1
Ahdc1	4426	7.47624e-172	8.79159e-171	No	1
Ppa2	13147	2.31758e-171	2.72108e-170	No	1
St6galnac2	2318	2.67421e-171	3.13735e-170	No	1
Use1	19249	7.52544e-170	8.76048e-169	No	1
Phlpp2	4115	2.88197e-168	3.33431e-167	No	1
Impg1	766	1.48092e-167	1.7068e-166	No	1
Gm16062	1346	1.54276e-167	1.77671e-166	No	1
Ush2a	1010	6.00595e-166	6.86942e-165	No	1
Ttc14	17094	5.28738e-165	6.02465e-164	No	1
Aff4	10987	8.91067e-164	1.01225e-162	Yes	1
Ubl5	24608	2.47066e-163	2.80033e-162	No	1
Mrpl49	14523	3.38277e-163	3.82838e-162	No	1
Xiap	7866	1.1074e-161	1.24207e-160	No	1
Plcd1	3515	2.20354e-161	2.46968e-160	No	1
Get4	10321	7.653e-159	8.4888e-158	No	1
Ubxn11	2039	1.93571e-158	2.14395e-157	No	1
Nme5	2800	3.00536e-158	3.31891e-157	No	1
Tspan7	12594	5.99569e-158	6.59701e-157	No	1
5930430L01Rik	1726	6.76646e-158	7.43421e-157	No	1
Rnf157	4728	7.22941e-158	7.93705e-157	No	1
Ndufb5	25925	8.93794e-158	9.80568e-157	No	1
Armc9	3970	3.22395e-157	3.52667e-156	No	1
Fbxo9	10861	1.39448e-156	1.51989e-155	No	1
Lhx3	523	1.07213e-155	1.16182e-154	Yes	1
Cul9	2964	3.93089e-155	4.23838e-154	No	1
Peli3	1859	1.21198e-152	1.28833e-151	No	1
Ergic3	18555	1.71992e-152	1.82569e-151	No	1
Fhod3	3224	4.96923e-152	5.2711e-151	No	1
Add1	11476	5.72336e-152	6.0625e-151	No	1
Zswim8	4691	1.2623e-151	1.33521e-150	No	1
Lamtor4	14756	1.38311e-151	1.46198e-150	No	1
Tln2	4889	2.11217e-151	2.23104e-150	No	1
Fn3k	2083	2.86561e-151	3.02265e-150	No	1
Ercc3	5380	9.65979e-151	1.01607e-149	No	1
Kank1	2051	1.24772e-150	1.3115e-149	No	1
Fam71e1	3735	4.46611e-149	4.66185e-148	No	1
Ap1b1	5174	1.18645e-148	1.23503e-147	No	1
Dtx3	9635	4.14091e-148	4.30152e-147	No	1
Dhrs3	2010	7.16921e-148	7.44213e-147	No	1
Rabepk	7427	3.89718e-146	4.0096e-145	No	1
Plcxd2	2615	5.96015e-146	6.11535e-145	No	1
Zer1	4134	6.17919e-145	6.30998e-144	No	1
Cul3	10108	7.7512e-145	7.9099e-144	No	1
Rnf10	19254	3.19627e-140	3.17979e-139	No	1
Tex264	7969	1.32434e-139	1.31317e-138	No	1
Dusp22	4186	2.9373e-139	2.90107e-138	No	1
Max	12670	5.07536e-139	5.00946e-138	Yes	1
Hif1an	5396	2.81758e-138	2.76829e-137	No	1
Abca1	2348	2.99002e-138	2.9358e-137	No	1
Galt	3606	3.38755e-138	3.32179e-137	No	1
4932438A13Rik	6990	2.04565e-137	2.00073e-136	No	1
Pten	10523	3.52272e-137	3.43865e-136	No	1
Rhpn1	2185	2.60814e-136	2.5344e-135	No	1
Dalrd3	6938	3.24292e-136	3.14716e-135	No	1
Dusp7	2383	8.06556e-135	7.77725e-134	No	1
Samd8	7227	8.13065e-135	7.83499e-134	No	1
Pvrl1	4887	5.34308e-134	5.12255e-133	No	1
Ttll3	1977	5.42284e-134	5.19571e-133	No	1
Gm16586	4829	1.39067e-133	1.32652e-132	No	1
Abcg4	1671	1.62547e-133	1.5495e-132	No	1
Crxos	1983	3.2904e-132	3.11687e-131	No	1
Gtpbp2	6916	2.87712e-131	2.71854e-130	No	1
Pacrg	1863	4.48893e-131	4.23354e-130	No	1
Cpeb4	4717	1.53134e-128	1.42107e-127	No	1
Fam98c	6181	2.64332e-127	2.43347e-126	No	1
Rbbp6	17821	6.28235e-127	5.77301e-126	No	1
Stxbp5	3271	3.80886e-126	3.47671e-125	No	1
Zdhhc2	3999	7.38001e-126	6.72014e-125	No	1
Upf3b	16654	7.70064e-126	7.00786e-125	No	1
Mrpl2	11906	9.22608e-126	8.38593e-125	No	1
Clasp1	12119	1.35595e-125	1.23173e-124	No	1
St6galnac4	2014	4.72161e-125	4.27358e-124	No	1
Crlf3	7557	1.02992e-123	9.24966e-123	No	1
Mospd3	5513	4.60542e-122	4.10668e-121	No	1
Rmnd5b	5762	1.61552e-121	1.43887e-120	No	1
Adcy6	2372	2.80582e-121	2.49458e-120	No	1
Cacna1h	3732	9.45168e-121	8.36863e-120	No	1
Nisch	20121	1.03571e-120	9.16486e-120	No	1
Neurl1a	1746	2.37722e-120	2.09864e-119	No	1
Tmem243	12584	1.16335e-118	1.01689e-117	No	1
Golgb1	15330	1.29544e-118	1.13169e-117	No	1
Glmn	7405	3.75631e-118	3.27388e-117	No	1
Large	3690	5.92938e-118	5.16189e-117	No	1
Ppard	2847	6.19466e-118	5.38972e-117	Yes	1
Ttc19	7760	1.18652e-117	1.02996e-116	No	1
AW549877	5722	2.51059e-117	2.17305e-116	No	1
Enho	4854	6.49049e-117	5.60498e-116	No	1
Rnf145	9560	1.32015e-115	1.12647e-114	No	1
Mef2a	7412	4.84842e-115	4.12307e-114	Yes	1
Ubxn2a	7926	1.0668e-114	9.06177e-114	No	1
Tmem38a	4021	2.51629e-114	2.12782e-113	No	1
Apobec2	1050	5.66913e-113	4.75916e-112	No	1
Ndufa6	23212	5.97053e-113	5.00939e-112	No	1
Ddx17	15509	6.34123e-112	5.29386e-111	No	1
Zfp398	6998	1.36472e-111	1.13742e-110	Yes	1
AI480526	2415	5.20129e-111	4.31111e-110	No	1
Gm7546	549	1.19944e-110	9.93611e-110	No	1
Rnf150	4835	6.66409e-110	5.4843e-109	No	1
Slc31a2	1739	3.10789e-107	2.51641e-106	No	1
Plcb4	4466	1.41582e-106	1.14146e-105	No	1
Fbxl5	8717	5.11187e-106	4.10805e-105	No	1
R3hdm2	7750	4.93999e-105	3.94675e-104	No	1
Usp33	6198	1.97998e-104	1.57436e-103	No	1
Rab43	2103	1.42571e-103	1.1259e-102	No	1
Gm16124	1155	5.6911e-103	4.48494e-102	No	1
Atp11a	3106	5.99079e-103	4.71865e-102	No	1
Ate1	8276	1.15279e-102	9.06097e-102	No	1
Ndufs7	20772	1.69782e-102	1.33241e-101	No	1
Arid3b	3648	2.52596e-102	1.97819e-101	Yes	1
Stxbp5l	1741	1.23919e-101	9.63442e-101	No	1
Ttc39b	1295	1.96566e-101	1.52589e-100	No	1
Trim3	3329	1.56466e-100	1.20776e-99	No	1
Slc23a2	3103	2.73358e-100	2.1068e-99	No	1
Btrc	7017	4.35254e-100	3.34941e-99	No	1
Agpat5	8025	1.47659e-99	1.1305e-98	No	1
Trak1	2839	3.27894e-99	2.50277e-98	No	1
Mob3c	2192	1.06547e-98	8.09565e-98	No	1
Zbtb22	4386	1.46988e-98	1.11459e-97	Yes	1
Usp53	3418	1.83152e-98	1.38742e-97	No	1
Ndfip1	7483	2.33214e-97	1.75342e-96	No	1
Cldn7	898	7.15979e-97	5.36432e-96	No	1
Acaa1a	8193	2.76063e-96	2.05505e-95	No	1
Drap1	12669	4.17249e-96	3.09992e-95	Yes	1
Slc43a2	1592	1.44828e-95	1.0707e-94	No	1
Cnksr1	1469	2.16889e-95	1.59873e-94	No	1
Acox1	6964	2.94597e-95	2.16941e-94	No	1
Ten1	12802	9.37516e-95	6.8803e-94	No	1
Pdk2	3087	1.10108e-93	8.02586e-93	No	1
Ttc8	7366	2.05527e-93	1.49521e-92	No	1
Fam149a	2999	1.69234e-92	1.2229e-91	No	1
Kat2b	4643	3.72357e-92	2.68811e-91	No	1
Selt	18003	4.30394e-92	3.1056e-91	No	1
Zyg11b	6672	1.26439e-91	9.08867e-91	No	1
Mok	3496	1.85549e-90	1.32239e-89	No	1
Fam229b	4695	2.68938e-90	1.91488e-89	No	1
Bbs1	2100	4.42725e-89	3.12565e-88	No	1
Padi2	1538	9.32302e-89	6.56362e-88	No	1
Gucd1	4186	1.12765e-88	7.93517e-88	No	1
B3gat3	6137	2.15935e-88	1.51457e-87	No	1
Abcc5	3860	4.68369e-87	3.2503e-86	No	1
Col17a1	1089	5.33009e-87	3.69717e-86	No	1
Slc48a1	8931	8.0579e-87	5.57644e-86	No	1
Spata1	2337	1.40379e-86	9.69262e-86	No	1
Scmh1	7475	5.63427e-86	3.8707e-85	No	1
Ssh1	4724	2.89982e-85	1.9813e-84	No	1
Kif13a	3998	1.34172e-84	9.1259e-84	No	1
Serinc5	3543	3.1759e-84	2.15138e-83	No	1
Furin	3529	3.76203e-84	2.54385e-83	No	1
Rnf167	8141	1.23628e-82	8.27413e-82	No	1
Uhmk1	3927	1.59396e-82	1.06585e-81	No	1
Rhot2	3773	1.86912e-82	1.24874e-81	No	1
Jchain	881	1.57458e-80	1.03316e-79	No	1
Slc6a8	3954	1.32857e-79	8.65326e-79	No	1
9330151L19Rik	3048	3.42135e-79	2.2207e-78	No	1
Gm17354	3323	8.36681e-79	5.40735e-78	No	1
Dnaja4	2393	1.4829e-78	9.56735e-78	No	1
Stk40	4395	1.75938e-78	1.13317e-77	No	1
Gm17231	416	2.55083e-78	1.64222e-77	No	1
Polr3gl	8038	3.65072e-78	2.34631e-77	No	1
Dcdc2a	1186	8.18501e-78	5.24258e-77	No	1
Tbc1d9	4143	9.21002e-78	5.88909e-77	No	1
Fastk	7612	1.16703e-77	7.45589e-77	No	1
Dnajb14	6826	1.67706e-77	1.07007e-76	No	1
Vps37a	7310	2.02148e-77	1.28766e-76	No	1
Klhl29	2451	4.36847e-77	2.77561e-76	No	1
Dcaf11	10012	4.42761e-77	2.812e-76	No	1
Zdhhc5	3096	1.77548e-76	1.12194e-75	No	1
Sirt3	5613	2.45913e-76	1.55198e-75	No	1
Tmem80	6457	2.46645e-76	1.55595e-75	No	1
Trip12	9282	6.90311e-76	4.34025e-75	No	1
Ppp1r9a	9543	1.43517e-75	8.99343e-75	No	1
1700029J07Rik	2400	3.45626e-75	2.15686e-74	No	1
Rabgap1	8879	3.69992e-75	2.30669e-74	No	1
Sec11c	7244	5.16265e-75	3.21241e-74	No	1
Ankrd39	6001	2.01178e-74	1.2441e-73	No	1
Vps53	6450	2.43974e-74	1.50627e-73	No	1
Zfyve27	6857	4.19104e-74	2.58539e-73	No	1
Slitrk6	1163	4.30562e-74	2.65498e-73	No	1
Cc2d2a	3019	5.43568e-74	3.3477e-73	No	1
Pcif1	12760	5.47761e-74	3.37215e-73	No	1
Gm11342	397	1.5513e-73	9.50119e-73	No	1
Ampd2	2420	2.81661e-73	1.71851e-72	No	1
Secisbp2l	5391	5.02789e-73	3.06272e-72	No	1
2510002D24Rik	8377	6.07672e-73	3.69563e-72	No	1
A930006I01Rik	424	6.31269e-73	3.83759e-72	No	1
Surf1	7509	1.33334e-72	8.06971e-72	No	1
Clip4	4130	1.80727e-72	1.09162e-71	No	1
Gnl1	6198	4.28332e-72	2.58096e-71	No	1
Prickle1	1311	6.24008e-72	3.75553e-71	No	1
Gtpbp1	3415	3.60188e-71	2.15569e-70	No	1
Kcnh6	196	5.7825e-71	3.45527e-70	No	1
Adrb1	1709	6.94191e-71	4.14477e-70	No	1
Mamld1	2609	7.68069e-71	4.58223e-70	No	1
Dennd5a	7265	8.21445e-71	4.89873e-70	No	1
Ktn1	14762	1.59623e-70	9.47413e-70	No	1
Lpcat2	3666	4.88161e-70	2.87923e-69	No	1
Crtc1	3179	6.93187e-70	4.0821e-69	No	1
Cdc42bpa	5413	1.04614e-69	6.15337e-69	No	1
Fahd2a	4075	1.67824e-69	9.85981e-69	No	1
Zfc3h1	4135	2.27672e-69	1.33655e-68	No	1
Gbf1	7144	2.744e-69	1.61024e-68	No	1
Grcc10	8247	3.73903e-69	2.19073e-68	No	1
Izumo4	2135	9.03392e-69	5.27253e-68	No	1
Adam9	4465	1.23968e-68	7.22126e-68	No	1
Lrrc8b	3850	1.41821e-68	8.25478e-68	No	1
Nr6a1	1646	3.2537e-68	1.88437e-67	Yes	1
Erich6	1745	2.30742e-67	1.3236e-66	No	1
Atrn	4822	2.38181e-67	1.36575e-66	No	1
Tmem135	3995	6.57398e-67	3.75243e-66	No	1
Ppara	327	8.1293e-67	4.63493e-66	Yes	1
Wisp1	504	2.4826e-66	1.41065e-65	No	1
Msh3	6057	4.59218e-66	2.60051e-65	No	1
BC023829	7374	7.90226e-66	4.46155e-65	No	1
Pop5	12794	1.76292e-65	9.91237e-65	No	1
Ubr3	6113	4.10617e-65	2.30362e-64	No	1
Cep350	3422	8.18044e-65	4.574e-64	No	1
Galnt4	998	1.26724e-64	7.06723e-64	No	1
Syap1	6305	1.41589e-64	7.88748e-64	No	1
Rhbdf2	1617	1.93977e-64	1.0774e-63	No	1
Itga3	1005	4.1306e-64	2.28412e-63	No	1
Fam134a	11761	1.58751e-63	8.72725e-63	No	1
Trappc9	4528	2.47804e-63	1.35832e-62	No	1
Atp11b	5693	7.95896e-63	4.34366e-62	No	1
6430571L13Rik	933	5.81256e-62	3.14602e-61	No	1
Msi2	15897	6.64456e-62	3.59374e-61	No	1
Mgat1	5773	7.16182e-62	3.86795e-61	No	1
Gm26724	5257	1.29192e-61	6.9624e-61	No	1
Ccdc24	486	1.38683e-61	7.47121e-61	No	1
Xrn1	6524	6.21914e-61	3.32778e-60	No	1
Tmbim1	2187	1.36094e-60	7.25899e-60	No	1
Sqstm1	9753	1.87699e-60	9.99369e-60	No	1
Pcsk4	969	2.42488e-60	1.28836e-59	No	1
Brf1	5223	2.70965e-60	1.43865e-59	No	1
Xkr6	1806	3.77724e-60	2.00264e-59	No	1
Usp9x	12098	4.34738e-60	2.3033e-59	No	1
Mrpl48	11099	4.59961e-60	2.43522e-59	No	1
Atn1.1	4881	4.79626e-60	2.53844e-59	No	1
Trim26	6713	5.56911e-60	2.94437e-59	No	1
Ndufs3	20114	6.42921e-60	3.39552e-59	No	1
Sppl2b	3746	1.13816e-59	5.99638e-59	No	1
Tmsb15b1	3130	1.59668e-59	8.37684e-59	No	1
3110004A20Rik	219	2.50397e-58	1.29875e-57	No	1
Mcu	2445	5.10106e-58	2.63491e-57	No	1
Ppargc1a	1608	1.2451e-57	6.4029e-57	No	1
Bzrap1	1678	1.44514e-57	7.42146e-57	No	1
Ahcyl1	10833	2.41222e-57	1.23457e-56	No	1
Ap3m2	3363	6.45248e-57	3.28673e-56	No	1
Pou6f1	2133	8.0254e-57	4.08378e-56	Yes	1
Vps13d	2385	1.11366e-56	5.65547e-56	No	1
Nrd1	10716	3.23255e-56	1.63222e-55	No	1
Lrrc2	748	9.59552e-56	4.8176e-55	No	1
Kansl3	7816	1.01397e-55	5.08912e-55	No	1
Tom1l2	2783	1.23291e-55	6.18384e-55	No	1
Cyld	2621	1.04041e-54	5.1616e-54	No	1
Arhgap32	4926	3.34321e-54	1.65153e-53	No	1
4930570G19Rik	1008	3.56516e-54	1.75944e-53	No	1
Vps13b	3065	1.29195e-53	6.35297e-53	No	1
Atraid	15034	1.60426e-53	7.88096e-53	No	1
Atf7	3396	2.39393e-53	1.17373e-52	Yes	1
Braf	7582	5.37877e-53	2.62946e-52	No	1
Fto	10879	7.65653e-53	3.73448e-52	No	1
AI314180	6419	1.96926e-52	9.55554e-52	No	1
Zfp652	5747	6.51414e-52	3.14265e-51	Yes	1
4921504A21Rik	1084	1.03235e-51	4.9661e-51	No	1
A930033H14Rik	1206	1.9522e-51	9.3581e-51	No	1
RP23-291B1.2	4920	3.67925e-51	1.75475e-50	No	1
Spaca6	1943	4.8391e-51	2.30355e-50	No	1
Bcor	5502	8.10269e-51	3.84616e-50	No	1
Sipa1l3	4403	9.05505e-51	4.29281e-50	No	1
Gsg1l2	107	1.93198e-50	9.10749e-50	No	1
Als2	1298	6.01669e-50	2.81602e-49	No	1
Trrap	7713	6.70667e-50	3.13603e-49	No	1
Trip11	6540	1.07253e-49	4.99188e-49	No	1
Park2	969	3.53013e-49	1.63494e-48	No	1
Myo1g	420	4.10595e-49	1.89754e-48	No	1
Acbd4	1207	8.98804e-49	4.13472e-48	No	1
Ssbp2	15063	9.01941e-49	4.14788e-48	No	1
Podn	276	2.14143e-48	9.77938e-48	No	1
Iqcd	795	2.79819e-48	1.27631e-47	No	1
Tnk2	2753	3.1816e-48	1.44944e-47	No	1
Aktip	12493	3.22798e-48	1.47012e-47	No	1
Ppp1r42	732	3.33402e-47	1.49713e-46	No	1
Agr2	71	4.14486e-47	1.86068e-46	No	1
Adcy2	1698	1.1594e-46	5.1769e-46	No	1
Spag7	5433	1.81046e-46	8.06006e-46	No	1
Cfap206	737	2.33384e-46	1.03809e-45	No	1
Gtf3c1	5467	3.55517e-46	1.57668e-45	No	1
Farp2	819	5.25097e-46	2.32259e-45	No	1
Zfr	15206	5.71559e-46	2.52661e-45	No	1
Dnajc4	4530	7.04587e-46	3.11193e-45	No	1
Cflar	3621	8.29145e-46	3.65669e-45	No	1
Sec24a	4807	5.37047e-45	2.354e-44	No	1
2700046G09Rik	1759	6.00909e-45	2.63239e-44	No	1
Gm42418	7335	7.03536e-45	3.07927e-44	No	1
Kifc3	1035	7.29632e-45	3.19256e-44	No	1
Epm2aip1	7957	9.60932e-45	4.1961e-44	No	1
Shroom2	2450	1.29887e-44	5.66028e-44	No	1
Pomt2	2779	2.20621e-44	9.57551e-44	No	1
Sgms1	2879	2.67326e-44	1.15759e-43	No	1
Slk	4345	7.12426e-44	3.07086e-43	No	1
Rgs22	504	1.15487e-43	4.96517e-43	No	1
Cic	6009	1.19889e-43	5.15295e-43	Yes	1
Mtfr1l	12014	1.44424e-43	6.19866e-43	No	1
Jpx	1541	2.05596e-43	8.79408e-43	No	1
Map3k2	4145	2.82235e-43	1.20482e-42	No	1
Ccl25	4422	6.65132e-43	2.82653e-42	No	1
Atg9a	3832	1.13231e-42	4.79154e-42	No	1
Tmem26	1456	1.76032e-42	7.43445e-42	No	1
Elk1	3815	2.8035e-42	1.1807e-41	Yes	1
Col5a3	293	4.2128e-42	1.77027e-41	No	1
Pomgnt1	3921	5.52688e-42	2.31729e-41	No	1
Tmem41b	8082	1.04364e-41	4.34906e-41	No	1
Tmem192	5634	1.13197e-41	4.71586e-41	No	1
Rpl3l	390	1.36525e-41	5.68145e-41	No	1
Kif9	784	6.45342e-41	2.66056e-40	No	1
Dhdh	366	1.26121e-40	5.17125e-40	No	1
1700088E04Rik	2927	1.66081e-40	6.80048e-40	No	1
Usp21	3410	2.77644e-40	1.13102e-39	No	1
Rptor	3423	3.54626e-40	1.4411e-39	No	1
Sbf2	7945	4.29465e-40	1.74146e-39	No	1
Svil	2212	4.95697e-40	2.00787e-39	No	1
Npepl1	2088	5.49443e-40	2.22377e-39	No	1
Slc30a1	2090	5.73221e-40	2.31939e-39	No	1
Wbp4	15238	7.10394e-40	2.86902e-39	No	1
Vat1l	2360	7.72852e-40	3.11876e-39	No	1
Dmxl1	5433	1.15533e-39	4.64476e-39	No	1
Lats1	4345	5.14537e-39	2.04673e-38	No	1
Ubr5	8684	6.34856e-39	2.52333e-38	No	1
Phf1	1524	7.11859e-39	2.82864e-38	No	1
Ndufaf3	10658	7.55891e-39	3.00123e-38	No	1
Map4k2	2207	7.60383e-39	3.01827e-38	No	1
Cmtr1	1287	2.24786e-38	8.8619e-38	No	1
Ufl1	7267	2.68191e-38	1.05593e-37	No	1
Arhgef1	3271	2.77119e-38	1.09022e-37	No	1
Pacs2	4567	1.12132e-37	4.37258e-37	No	1
Foxj2	1093	1.21612e-37	4.73611e-37	Yes	1
Tecpr2	2236	1.25232e-37	4.87581e-37	No	1
Dock8	275	1.38791e-37	5.40095e-37	No	1
Wfs1	1978	1.77612e-37	6.9003e-37	No	1
Zfp512b	3242	1.92568e-37	7.47621e-37	No	1
Rab12	4449	3.56808e-37	1.37851e-36	No	1
Gcc2	7040	6.26476e-37	2.40615e-36	No	1
Smim1	1549	1.3377e-36	5.10655e-36	No	1
Top1mt	2232	1.43599e-36	5.4762e-36	No	1
C920021L13Rik	670	2.11032e-36	8.01527e-36	No	1
Kdsr	4777	2.27677e-36	8.63221e-36	No	1
Fkbp8	19830	4.38658e-36	1.65522e-35	No	1
Gm12405	507	5.37207e-36	2.02404e-35	No	1
Rdh14	6669	1.08121e-35	4.05237e-35	No	1
Tmem127	3417	1.74239e-35	6.50782e-35	No	1
Arf3	6683	2.14023e-35	7.97989e-35	No	1
Ezh1	2137	2.27819e-35	8.49004e-35	Yes	1
Zfyve16	2181	2.74396e-35	1.02081e-34	No	1
Tspyl2	3784	3.41236e-35	1.26728e-34	No	1
Sccpdh	8124	3.91451e-35	1.45198e-34	No	1
Ankef1	684	8.96824e-35	3.31508e-34	No	1
Tmem55b	9983	9.7501e-35	3.60055e-34	No	1
Thap4	4890	1.55859e-34	5.73593e-34	Yes	1
Dnajc16	1634	2.14339e-34	7.8727e-34	No	1
Adck3	954	2.72325e-34	9.97819e-34	No	1
Cish	1957	4.59144e-34	1.67459e-33	No	1
Pkd1	2261	9.0606e-34	3.29023e-33	No	1
D730003I15Rik	2386	9.71443e-34	3.52596e-33	No	1
Tnpo2	4110	1.07793e-33	3.90963e-33	No	1
Zfp523	3723	1.39567e-33	5.04992e-33	Yes	1
Slc35a2	4335	1.69852e-33	6.13684e-33	No	1
Tbc1d23	3685	2.11473e-33	7.63331e-33	No	1
Zfp106	10353	2.14884e-33	7.75459e-33	Yes	1
Upf3a	9594	5.13552e-33	1.84486e-32	No	1
RP23-60P18.10	1312	6.01853e-33	2.15898e-32	No	1
Wwp1	3499	1.63813e-32	5.82913e-32	No	1
Isca1	2656	1.69485e-32	6.02952e-32	No	1
Zfr2	1712	1.97833e-32	7.03138e-32	No	1
Ppp1r16a	5345	2.41272e-32	8.55508e-32	No	1
Slc30a4	1817	3.98402e-32	1.40637e-31	No	1
Mapkbp1	2076	5.94822e-32	2.09237e-31	No	1
Tmem91	974	6.01837e-32	2.11655e-31	No	1
Afg3l1	9885	1.13479e-31	3.97321e-31	No	1
Sel1l	8161	1.21947e-31	4.26573e-31	No	1
Plpp5	2534	1.23059e-31	4.30163e-31	No	1
Cdkl5	1649	1.62869e-31	5.6761e-31	No	1
St3gal5	3397	2.95945e-31	1.02592e-30	No	1
Lrrc48	899	5.18978e-31	1.78675e-30	No	1
Uvssa	6190	5.39592e-31	1.85602e-30	No	1
Ephx2	1436	5.79504e-31	1.99148e-30	No	1
Neurl4	2476	7.26162e-31	2.48979e-30	No	1
Pex1	2775	9.68284e-31	3.31241e-30	No	1
Gm14505	157	1.02827e-30	3.51523e-30	No	1
Il6st	2451	1.12141e-30	3.82668e-30	No	1
Mrpl57	16207	1.48241e-30	5.04369e-30	No	1
Stard10	2168	1.84699e-30	6.26854e-30	No	1
Spryd7	4707	2.12926e-30	7.2184e-30	No	1
Angel1	1136	2.36233e-30	7.99952e-30	No	1
Tbc1d32	1372	2.90341e-30	9.8185e-30	No	1
BC030499	537	5.7887e-30	1.94534e-29	No	1
Ccpg1os	4496	1.12116e-29	3.74934e-29	No	1
Casc4	8171	1.13182e-29	3.78413e-29	No	1
Sbf1	2817	1.13762e-29	3.80268e-29	No	1
1700119H24Rik	292	2.96414e-29	9.81009e-29	No	1
Ldoc1l	2795	3.201e-29	1.05754e-28	No	1
Wdr34	4873	3.84261e-29	1.26784e-28	No	1
Slc22a30	133	5.76096e-29	1.89539e-28	No	1
Dpm1	8664	6.26607e-29	2.05977e-28	No	1
Slc25a28	2967	9.61634e-29	3.15418e-28	No	1
Smg1	6569	1.06205e-28	3.48052e-28	No	1
Csn3	287	1.35769e-28	4.43488e-28	No	1
Stim1	1307	1.6615e-28	5.41904e-28	No	1
Lyst	951	1.69352e-28	5.5211e-28	No	1
Zkscan2	1595	2.38806e-28	7.75683e-28	Yes	1
Purg	2377	2.55999e-28	8.3117e-28	Yes	1
Psg16	515	4.49174e-28	1.44992e-27	No	1
4931440F15Rik	369	7.50909e-28	2.4151e-27	No	1
A930003O13Rik	268	1.09718e-27	3.51826e-27	No	1
Mzf1	1584	1.53737e-27	4.912e-27	Yes	1
B130006D01Rik	889	4.76429e-27	1.50878e-26	No	1
Slc5a2	147	5.55469e-27	1.75576e-26	No	1
Ppp3cb	10106	6.29418e-27	1.98658e-26	No	1
Arhgef4	937	8.37593e-27	2.63865e-26	No	1
Synpr	3135	1.18159e-26	3.70836e-26	No	1
Abcb10	1754	1.26885e-26	3.97972e-26	No	1
Tmem106b	5876	1.4187e-26	4.44603e-26	No	1
Ptcra	318	1.53575e-26	4.80884e-26	No	1
Pla2g2c	266	1.86934e-26	5.84245e-26	No	1
Mprip	9486	2.0147e-26	6.28895e-26	No	1
Bcl7c	7340	2.18302e-26	6.8101e-26	No	1
Dnm2	5670	3.26099e-26	1.01456e-25	No	1
Gm28959	159	3.31476e-26	1.03107e-25	No	1
Fgf11	2373	5.94796e-26	1.84215e-25	No	1
4930403P22Rik	746	8.85735e-26	2.73591e-25	No	1
Rdh8	72	5.52588e-25	1.68065e-24	No	1
Abca2	1864	5.70465e-25	1.73328e-24	No	1
Azin2	2432	6.19439e-25	1.8798e-24	No	1
Ralgapa1	5118	8.21379e-25	2.48561e-24	No	1
Rnf170	4091	9.43542e-25	2.85184e-24	No	1
Prr12	3350	9.57807e-25	2.8938e-24	No	1
Prpf40b	4426	1.12788e-24	3.4008e-24	No	1
Lin7b	1033	1.14296e-24	3.44461e-24	No	1
Gm16075	232	2.31497e-24	6.93157e-24	No	1
0610009L18Rik	2177	2.84818e-24	8.50274e-24	No	1
Gm15860	1199	1.05599e-23	3.12153e-23	No	1
Clca1	182	3.13552e-23	9.16959e-23	No	1
Scai	4228	3.81748e-23	1.11336e-22	No	1
Slc25a42	521	4.00854e-23	1.16818e-22	No	1
Slc7a4	619	5.71751e-23	1.66139e-22	No	1
Gm26666	409	1.05445e-22	3.04346e-22	No	1
Btc	702	1.08412e-22	3.1261e-22	No	1
Nphp4	1300	1.11629e-22	3.21762e-22	No	1
Snx25	1167	1.29712e-22	3.73454e-22	No	1
DHRSX	5360	1.96388e-22	5.63484e-22	No	1
Gm15892	1286	2.15743e-22	6.18311e-22	No	1
Rab11fip5	999	2.89414e-22	8.26144e-22	No	1
Xrcc4	4234	2.91458e-22	8.3182e-22	No	1
Ficd	926	3.60405e-22	1.02704e-21	No	1
Ptges	594	3.68177e-22	1.04879e-21	No	1
Ccl9	115	3.79309e-22	1.08009e-21	No	1
9530046B11Rik	404	4.25423e-22	1.20957e-21	No	1
9330020H09Rik	1363	8.65299e-22	2.44545e-21	No	1
Dnajb4	5565	1.09012e-21	3.07274e-21	No	1
Gpr108	4237	1.8503e-21	5.19991e-21	No	1
Phka2	2579	2.18638e-21	6.13638e-21	No	1
Phf12	6868	2.20732e-21	6.19399e-21	No	1
2410089E03Rik	4720	2.33692e-21	6.55521e-21	No	1
5330439K02Rik	394	2.59099e-21	7.25844e-21	No	1
Hexim2	2178	2.62656e-21	7.3567e-21	No	1
Plpp7	2079	6.80104e-21	1.88769e-20	No	1
Cckbr	169	6.96292e-21	1.93155e-20	No	1
Ago3	2803	8.12875e-21	2.25122e-20	No	1
RP23-455C13.7	252	8.34253e-21	2.30958e-20	No	1
Clec16a	1789	1.36172e-20	3.75258e-20	No	1
Ube2z	4473	1.4023e-20	3.863e-20	No	1
Tbc1d20	5164	1.42855e-20	3.93458e-20	No	1
Mtm1	1990	1.45653e-20	4.00944e-20	No	1
Wnk1	13363	1.71002e-20	4.69951e-20	No	1
B4gat1	4703	9.56382e-20	2.57568e-19	No	1
Nbeal1	6212	1.16819e-19	3.13712e-19	No	1
Rfx5	936	1.4641e-19	3.92198e-19	Yes	1
Dip2a	1672	2.64188e-19	7.02572e-19	No	1
Zmym6	1137	2.70387e-19	7.18803e-19	No	1
Cfp	979	3.49122e-19	9.25173e-19	No	1
Mcoln1	1847	3.92795e-19	1.03908e-18	No	1
Dennd1b	3605	8.19963e-19	2.14907e-18	No	1
Cdc42bpb	4447	9.87154e-19	2.58052e-18	No	1
Arl10	1292	1.00002e-18	2.61279e-18	No	1
Fbxl3	4799	1.15471e-18	3.01433e-18	No	1
Bmp15	192	1.34413e-18	3.50423e-18	No	1
Zhx3	1820	1.4283e-18	3.72079e-18	Yes	1
Slc45a4	1354	1.60441e-18	4.17451e-18	No	1
Gm42517	728	3.24755e-18	8.39465e-18	No	1
Golga2	3247	4.16372e-18	1.07279e-17	No	1
Dnhd1	337	5.5604e-18	1.42717e-17	No	1
Fam160a2	3706	5.69229e-18	1.46013e-17	No	1
Nudt22	2617	8.44311e-18	2.15655e-17	No	1
Mapk9	4639	1.63079e-17	4.12063e-17	No	1
Gm16262	62	1.8275e-17	4.60917e-17	No	1
Agl	4055	2.02736e-17	5.10469e-17	No	1
Iffo2	1585	2.611e-17	6.55341e-17	No	1
Rab11fip3	1785	3.39189e-17	8.4865e-17	No	1
Mapk15	414	3.69969e-17	9.24431e-17	No	1
Klhdc1	1163	3.77375e-17	9.4278e-17	No	1
Insr	4557	3.94298e-17	9.83589e-17	No	1
Tm2d3	9595	6.03875e-17	1.50017e-16	No	1
Tnip2	1088	6.9758e-17	1.72811e-16	No	1
Lclat1	1477	7.31486e-17	1.81091e-16	No	1
Mib2	3391	8.20411e-17	2.02806e-16	No	1
Vasn	1486	1.47605e-16	3.6232e-16	No	1
Gm16701.1	364	1.53871e-16	3.77518e-16	No	1
Gm16503	255	3.13878e-16	7.6411e-16	No	1
Pik3ip1	4188	6.31989e-16	1.52716e-15	No	1
Sec63	5422	6.80704e-16	1.64356e-15	No	1
Edem3	1677	7.62325e-16	1.83683e-15	No	1
Zfyve9	3240	9.8807e-16	2.37465e-15	No	1
Epn2	5048	1.19907e-15	2.87259e-15	No	1
Il11ra1	2353	1.26269e-15	3.02258e-15	No	1
Crebl2	876	1.57382e-15	3.76137e-15	Yes	1
Ccdc65	554	4.11225e-15	9.7262e-15	No	1
G6pc3	5639	5.85875e-15	1.3792e-14	No	1
Fcho2	3277	6.50079e-15	1.52699e-14	No	1
Slc38a6	1247	6.55804e-15	1.5402e-14	No	1
Dnajc17	4803	7.85064e-15	1.84005e-14	No	1
Prss38	105	8.63659e-15	2.02237e-14	No	1
Snx14	2990	9.45779e-15	2.21157e-14	No	1
AA415398	661	2.47259e-14	5.72048e-14	No	1
Trnau1ap	11610	3.02656e-14	6.98495e-14	No	1
Mgrn1	5698	5.10853e-14	1.17305e-13	No	1
Gm26526	1716	6.80414e-14	1.55624e-13	No	1
Tusc1	1509	7.19277e-14	1.64387e-13	No	1
Lmtk2	1552	1.03937e-13	2.36322e-13	No	1
Mink1	1472	1.25368e-13	2.84406e-13	No	1
Fam120c	368	1.68668e-13	3.81143e-13	No	1
Vps13c	952	1.90878e-13	4.3062e-13	No	1
Tmem116	519	2.14597e-13	4.83477e-13	No	1
Hipk1	4611	4.71114e-13	1.04977e-12	No	1
Obox6	299	6.16947e-13	1.37026e-12	No	1
Mfn1	4320	6.62817e-13	1.47063e-12	No	1
Gm29394	316	7.29113e-13	1.61653e-12	No	1
Dcaf15	2073	8.45226e-13	1.86956e-12	No	1
Ppp6r2	738	9.43275e-13	2.08246e-12	No	1
Gm15587	156	9.97884e-13	2.20237e-12	No	1
Prune	2970	1.20791e-12	2.65578e-12	No	1
Ranbp2	4240	1.26988e-12	2.78999e-12	No	1
Gsk3a	3999	1.51881e-12	3.32527e-12	No	1
A530083I20Rik	487	1.82967e-12	3.99422e-12	No	1
Tab3	1702	2.2333e-12	4.85986e-12	No	1
Zbtb38	6432	2.92069e-12	6.33552e-12	Yes	1
Gm16751	187	7.95945e-12	1.70348e-11	No	1
Pitpnm2os2	185	1.47979e-11	3.13671e-11	No	1
Reps1	3880	1.67209e-11	3.53538e-11	No	1
Phc1	4995	2.00827e-11	4.23249e-11	No	1
Ugdh	5103	2.0544e-11	4.32728e-11	No	1
Cep85l	1043	2.45464e-11	5.15879e-11	No	1
Ttc17	2360	2.93663e-11	6.15972e-11	No	1
Rasal2	2962	2.94558e-11	6.17763e-11	No	1
Cfap70	142	3.57859e-11	7.47917e-11	No	1
Gak	3222	3.84199e-11	8.02187e-11	No	1
C1qa	175	5.56848e-11	1.15577e-10	No	1
Rubcn	2363	6.10795e-11	1.26635e-10	No	1
Rnf181	8839	8.00468e-11	1.65413e-10	No	1
Csf2ra	1997	9.36351e-11	1.92883e-10	No	1
Cyhr1	8741	1.60287e-10	3.27004e-10	No	1
Tpcn1	2026	1.78272e-10	3.63007e-10	No	1
Amz2	9381	1.90567e-10	3.87467e-10	No	1
Dvl1	1855	2.175e-10	4.41511e-10	No	1
Csad	4343	2.73872e-10	5.53704e-10	No	1
Lhpp	1426	2.92928e-10	5.91754e-10	No	1
Zmynd11	12566	3.37802e-10	6.81125e-10	No	1
Ints1	2268	5.14899e-10	1.03007e-09	No	1
Nucb1	4215	7.70757e-10	1.52952e-09	No	1
4930515B02Rik	85	1.45136e-09	2.85567e-09	No	1
Srgap2	3677	2.08972e-09	4.09244e-09	No	1
4930590J08Rik	415	2.16314e-09	4.23457e-09	No	1
2900089D17Rik	521	3.30026e-09	6.41636e-09	No	1
Ythdc2	4010	3.73047e-09	7.23224e-09	No	1
Casp9	2227	5.02843e-09	9.70234e-09	No	1
Orai1	1151	5.05339e-09	9.74924e-09	No	1
Hdac6	3251	7.54223e-09	1.44416e-08	No	1
Amacr	1303	8.91003e-09	1.70174e-08	No	1
Ntng2	126	1.31707e-08	2.49775e-08	No	1
Acvrl1	112	1.69069e-08	3.19301e-08	No	1
Zfp839	1395	2.66091e-08	4.97788e-08	Yes	1
D130020L05Rik	874	3.14182e-08	5.85644e-08	No	1
Fam213a	9218	4.09216e-08	7.59684e-08	No	1
Mrpl37	5782	4.95605e-08	9.16331e-08	No	1
Pigz	331	9.96586e-08	1.81649e-07	No	1
Cyb5r1	650	1.1078e-07	2.01458e-07	No	1
Mgat4a	1117	1.24886e-07	2.26569e-07	No	1
Fbxl17	1822	1.41628e-07	2.56347e-07	No	1
Cdc42bpg	576	1.44599e-07	2.616e-07	No	1
Gm15627	127	1.47158e-07	2.66132e-07	No	1
Gm27239	53	1.74017e-07	3.13539e-07	No	1
Abcd3	6365	1.80158e-07	3.24177e-07	No	1
Lmbrd2	1179	2.58991e-07	4.62162e-07	No	1
Hyal3	536	3.46564e-07	6.14862e-07	No	1
Phf11c	273	4.12644e-07	7.29689e-07	No	1
Rhbdd3	2236	4.94237e-07	8.70088e-07	No	1
6430550D23Rik	279	5.32232e-07	9.36101e-07	No	1
Pdcd4	10090	6.46302e-07	1.13078e-06	No	1
1700029I15Rik	219	9.79333e-07	1.69572e-06	No	1
Zbtb5	3823	1.05799e-06	1.82855e-06	Yes	1
Panct2	142	1.11664e-06	1.92815e-06	No	1
Slc40a1	313	1.80146e-06	3.08096e-06	No	1
Nploc4	2700	2.1765e-06	3.70639e-06	No	1
Gm15859	158	2.41568e-06	4.10672e-06	No	1
Pcdhb10	175	3.29897e-06	5.57334e-06	No	1
Slc2a12	829	3.85352e-06	6.4837e-06	No	1
Gm26534	287	4.44313e-06	7.44826e-06	No	1
Zadh2	1157	5.97065e-06	9.92493e-06	No	1
Gpr137c	662	7.88286e-06	1.30202e-05	No	1
Nlrc3	445	8.06917e-06	1.33206e-05	No	1
BC051226	1610	8.09132e-06	1.33557e-05	No	1
Gm20594	2071	8.60623e-06	1.41854e-05	No	1
Tapbpl	672	8.72155e-06	1.43692e-05	No	1
Klhl17	1333	8.72929e-06	1.43803e-05	No	1
Tnks1bp1	1417	1.2721e-05	2.07765e-05	No	1
Zdhhc18	1296	1.50477e-05	2.4481e-05	No	1
Galnt11	3962	2.01332e-05	3.24912e-05	No	1
Plekha4	478	3.1938e-05	5.09303e-05	No	1
Gm28874	63	3.4862e-05	5.54345e-05	No	1
Cyb5rl	1358	3.50224e-05	5.56719e-05	No	1
Slc35a3	1510	4.03328e-05	6.38706e-05	No	1
Perp	453	5.00464e-05	7.88463e-05	No	1
Bcs1l	2156	6.31243e-05	9.87987e-05	No	1
Gm15614	1399	6.43271e-05	0.000100608	No	1
Gm37276	351	0.000106858	0.000164933	No	1
Rab26	240	0.000146511	0.000224433	No	1
Mtx3	1087	0.000167195	0.000255002	No	1
Mpp7	2573	0.000235006	0.000355009	No	1
Mboat7	3781	0.000274839	0.000413233	No	1
Pccb	3043	0.00029389	0.000441393	No	1
Dirc2	2404	0.000365857	0.000546154	No	1
Gnpda1	2236	0.000531094	0.00078442	No	1
6430562O15Rik	149	0.000564406	0.000832315	No	1
Artn	53	0.000614411	0.000903313	No	1
Mcm3	4622	0	0	No	2
Sgol2a	2316	0	0	No	2
Mcm6	6244	0	0	No	2
Ube2t	4281	0	0	No	2
Nuf2	3249	0	0	No	2
Exo1	2095	0	0	No	2
Lbr	7139	0	0	No	2
Cenpf	6251	0	0	No	2
Dtl	3930	0	0	No	2
Nek2	3019	0	0	No	2
Tubb4b	17494	0	0	No	2
Sapcd2	3327	0	0	No	2
Hat1	9748	0	0	No	2
2700094K13Rik	21044	0	0	No	2
Mdk	14668	0	0	No	2
Kif18a	3494	0	0	No	2
Ccdc34	15924	0	0	No	2
Arhgap11a	2848	0	0	No	2
Knstrn	4748	0	0	No	2
Casc5	2954	0	0	No	2
Rad51	3482	0	0	No	2
Nusap1	4991	0	0	No	2
Dut	16582	0	0	No	2
Bub1	2603	0	0	No	2
Ckap2l	3469	0	0	No	2
Pcna	7363	0	0	No	2
Tpx2	5251	0	0	No	2
Ube2c	5953	0	0	No	2
Aurka	3694	0	0	No	2
Hmgb3	24407	0	0	No	2
Kif4	2302	0	0	No	2
Ect2	3692	0	0	No	2
Ccna2	6442	0	0	No	2
Plk4	4336	0	0	No	2
Smc4	11811	0	0	No	2
Trim59	6165	0	0	No	2
Sfrp2	5869	0	0	No	2
Pmf1	6325	0	0	No	2
Cks1b	13499	0	0	No	2
Larp7	8713	0	0	No	2
Cenpe	4996	0	0	No	2
H2afz	28711	0	0	No	2
Melk	3170	0	0	No	2
Anp32b	21232	0	0	No	2
Smc2	8783	0	0	No	2
Usp1	10708	0	0	No	2
Nasp	15526	0	0	No	2
Kif2c	2513	0	0	No	2
Cdc20	5263	0	0	No	2
Cdca8	7073	0	0	No	2
Clspn	3193	0	0	No	2
Rpa2	7567	0	0	No	2
Dbf4	6727	0	0	No	2
Tyms	7573	0	0	No	2
Cenpa	6746	0	0	No	2
Slbp	15064	0	0	No	2
Tacc3	5037	0	0	No	2
Ncapg	3107	0	0	No	2
Ung	3122	0	0	No	2
Foxn4	2247	0	0	Yes	2
Rfc5	5336	0	0	No	2
Ran	27074	0	0	No	2
Kdelr2	10094	0	0	No	2
Hmgb1	27129	0	0	No	2
Ezh2	15909	0	0	Yes	2
Cbx3	25004	0	0	No	2
Mad2l1	5325	0	0	No	2
H1fx	10207	0	0	No	2
Mcm2	5506	0	0	No	2
Cdca3	6560	0	0	No	2
Ncapd2	4810	0	0	No	2
Rad51ap1	3910	0	0	No	2
Lig1	7052	0	0	No	2
Sae1	12776	0	0	No	2
E2f8	2200	0	0	Yes	2
Aldh1a3	1524	0	0	No	2
Prc1	5376	0	0	No	2
Serpinh1	12044	0	0	No	2
Rrm1	7403	0	0	No	2
Plk1	3169	0	0	No	2
Kif22	5599	0	0	No	2
Mki67	5677	0	0	No	2
Fgf3	1065	0	0	No	2
Fgf15	5119	0	0	No	2
Fbxo5	5479	0	0	No	2
Plagl1	10226	0	0	Yes	2
Cenpw	5499	0	0	No	2
Marcks	25853	0	0	No	2
Cdk1	6215	0	0	No	2
Nup37	5720	0	0	No	2
Gas2l3	3344	0	0	No	2
Tmpo	15988	0	0	No	2
Csrp2	16354	0	0	No	2
Prim1	4344	0	0	No	2
Ptges3	21959	0	0	No	2
Cdk2	3510	0	0	No	2
Shcbp1	3193	0	0	No	2
Ckap2	4046	0	0	No	2
Neil3	3096	0	0	No	2
Hmgb2	22581	0	0	No	2
Mcm5	4586	0	0	No	2
Ddx39	11332	0	0	No	2
Asf1b	3828	0	0	No	2
Gins2	3788	0	0	No	2
Dnajc9	11961	0	0	No	2
Cdkn3	2583	0	0	No	2
Dlgap5	2323	0	0	No	2
Pbk	5923	0	0	No	2
Esco2	3519	0	0	No	2
Cdca2	3540	0	0	No	2
Spc24	5379	0	0	No	2
H2afx	13542	0	0	No	2
Kif23	3371	0	0	No	2
Tipin	13359	0	0	No	2
2810417H13Rik	7799	0	0	No	2
Ccnb2	4673	0	0	No	2
Mns1	5127	0	0	No	2
Impdh2	15036	0	0	No	2
Kif15	2448	0	0	No	2
Ppia	29141	0	0	No	2
H2afv	26726	0	0	No	2
Fignl1	4015	0	0	No	2
Grb10	7270	0	0	No	2
Hmmr	3472	0	0	No	2
Nudcd2	13325	0	0	No	2
Aurkb	4285	0	0	No	2
Fam64a	3982	0	0	No	2
Top2a	6667	0	0	No	2
Tk1	3525	0	0	No	2
Birc5	6978	0	0	No	2
Hist1h4i	4527	0	0	No	2
Gmnn	6996	0	0	No	2
Dek	20300	0	0	No	2
Hist1h2al	3786	0	0	No	2
Cks2	13385	0	0	No	2
Mxd3	3015	0	0	Yes	2
Zfp367	3420	0	0	Yes	2
Dhfr	5047	0	0	No	2
Cenph	3038	0	0	No	2
Ccnb1	5293	0	0	No	2
Cenpk	3241	0	0	No	2
Rrm2	6246	0	0	No	2
Mis18bp1	3916	0	0	No	2
Siva1	13557	0	0	No	2
Atad2	3757	0	0	No	2
Cenpm	5015	0	0	No	2
Fbln1	2569	0	0	No	2
Tuba1b	24428	0	0	No	2
Tuba1c	2908	0	0	No	2
Racgap1	6697	0	0	No	2
Nde1	5760	0	0	No	2
Mcm4	4332	0	0	No	2
Ranbp1	25522	0	0	No	2
Cdc45	2368	0	0	No	2
Rfc4	7162	0	0	No	2
Fstl1	5973	0	0	No	2
Mis18a	5121	0	0	No	2
Hn1l	7208	0	0	No	2
Lsm2	14808	0	0	No	2
Tcf19	2957	0	0	Yes	2
Cenpq	5571	0	0	No	2
Dnph1	3890	0	0	No	2
Sgol1	3336	0	0	No	2
Uhrf1	4297	0	0	No	2
Ndc80	2962	0	0	No	2
Kif20a	2627	0	0	No	2
Cdc25c	2539	0	0	No	2
Tnfaip8	5391	0	0	No	2
Lmnb1	14544	0	0	No	2
Ska1	2852	0	0	No	2
Cdca5	3131	0	0	No	2
Incenp	5300	0	0	No	2
Fen1	6196	0	0	No	2
Kif20b	3358	0	0	No	2
Kif11	3462	0	0	No	2
Cep55	2368	0	0	No	2
Hells	3980	0	0	No	2
Psrc1	3048	1.97626258336499e-323	4.1995579896506e-322	No	2
Hjurp	9838	1.46589277121098e-320	3.07733728168679e-319	No	2
Kifc1	2440	9.57580144652468e-316	1.99356795789894e-314	No	2
Pa2g4	16585	5.39201602189169e-314	1.11791494712983e-312	No	2
Lsm5	18956	4.70099613874028e-313	9.70636404393745e-312	No	2
Cenpp	2682	2.24566303768953e-311	4.61772131739109e-310	No	2
Cdca7l	2854	1.85308e-306	3.75405e-305	No	2
Chaf1b	2615	3.23412e-306	6.54302e-305	No	2
C330027C09Rik	3029	7.63335e-306	1.54224e-304	No	2
Aunip	1502	8.75451e-306	1.76639e-304	No	2
Peg12	3645	3.6108e-305	7.24663e-304	No	2
Mms22l	2909	6.33115e-305	1.26556e-303	No	2
Rhoa	21306	1.07662e-304	2.14924e-303	No	2
Carnmt1	9075	1.04401e-302	2.06768e-301	No	2
Cdt1	3346	9.397e-302	1.84894e-300	No	2
Zic1	4731	1.02488e-301	2.01391e-300	Yes	2
Rpa3	9008	1.82833e-299	3.56017e-298	No	2
Hist1h1b	1598	2.3173e-299	4.50645e-298	No	2
Snrpd1	23730	1.8012e-298	3.49378e-297	No	2
Skp2	5367	6.40927e-297	1.23209e-295	No	2
Ube2s	19923	1.20321e-293	2.27521e-292	No	2
Rcc1	5246	2.60969e-293	4.92244e-292	No	2
Nxt1	9534	5.09043e-293	9.57764e-292	No	2
Ncaph	2383	1.41097e-290	2.62845e-289	No	2
Foxm1	2290	4.79232e-290	8.91643e-289	Yes	2
Lrr1	1855	6.07229e-290	1.1284e-288	No	2
Bub1b	3501	3.15178e-289	5.83525e-288	No	2
Paics	14087	3.56869e-288	6.58284e-287	No	2
Gpsm2	4456	4.60929e-288	8.49192e-287	No	2
Depdc1a	1937	6.69599e-287	1.22613e-285	No	2
Chaf1a	3720	1.34294e-286	2.45315e-285	No	2
Nup62	7316	4.8769e-281	8.72855e-280	No	2
Topbp1	5415	1.03727e-280	1.84989e-279	No	2
Trip13	2719	3.15581e-280	5.60817e-279	No	2
Ska3	1876	4.28269e-279	7.59283e-278	No	2
Ttk	2076	1.33576e-278	2.36261e-277	No	2
Eif4ebp1	5237	1.42503e-277	2.51461e-276	No	2
Aspm	1874	1.59015e-277	2.80268e-276	No	2
Nudt5	8865	2.18567e-277	3.84781e-276	No	2
Ptbp1	9949	3.8185e-272	6.63695e-271	No	2
Rbbp7	14076	4.07587e-270	7.05173e-269	No	2
Pole3	10788	1.58994e-267	2.73819e-266	No	2
Cdc6	1450	9.43729e-262	1.59071e-260	No	2
Fam111a	1853	3.92174e-259	6.58083e-258	No	2
Cenpl	3135	6.06069e-259	1.01474e-257	No	2
Cdc42ep4	7321	2.06679e-258	3.4413e-257	No	2
Kpnb1	10784	1.18043e-257	1.95682e-256	No	2
Spag5	2306	4.30691e-253	7.0312e-252	No	2
Pold1	3045	6.23434e-253	1.01668e-251	No	2
Lpar1	1984	2.19095e-248	3.53085e-247	No	2
Itgb3bp	7428	2.61347e-248	4.20278e-247	No	2
Nsl1	2009	5.17106e-248	8.29795e-247	No	2
Rad54l	2241	1.52981e-247	2.44965e-246	No	2
Ano1	942	4.33707e-246	6.87174e-245	No	2
Apitd1	3483	4.42588e-246	7.00509e-245	No	2
2610318N02Rik	3737	2.34059e-245	3.69681e-244	No	2
Dtymk	13882	3.20408e-239	4.91118e-238	No	2
Smc1a	13888	6.01171e-237	9.06696e-236	No	2
Ccnf	1930	6.11705e-234	9.15246e-233	No	2
Ncapg2	2337	1.20231e-229	1.77075e-228	No	2
Hnrnpa3	25017	9.30007e-229	1.36704e-227	No	2
Fam83d	1790	6.26595e-228	9.14793e-227	No	2
Cit	3828	1.46884e-226	2.1382e-225	No	2
Rhno1	8091	2.27828e-223	3.26596e-222	No	2
Orc6	11074	8.81602e-223	1.259e-221	No	2
Gins1	2639	4.09077e-221	5.78706e-220	No	2
Dio3	629	9.80603e-219	1.38073e-217	No	2
Hirip3	6501	3.75293e-217	5.24991e-216	No	2
Hist1h2ae	1253	2.31963e-213	3.21206e-212	No	2
E2f7	1702	4.31698e-212	5.94503e-211	Yes	2
Rtkn2	2299	4.92774e-212	6.77992e-211	No	2
Anln	1747	1.02604e-209	1.404e-208	No	2
Vrk1	6295	4.26328e-209	5.82314e-208	No	2
Rbbp8	4396	5.88338e-209	8.0287e-208	No	2
Troap	1452	3.48487e-208	4.747e-207	No	2
Timeless	2870	6.9401e-208	9.43652e-207	No	2
Cdca4	6737	8.87051e-208	1.20504e-206	No	2
Chek1	1430	3.02694e-207	4.0899e-206	No	2
Hist1h2ap	1603	5.0335e-207	6.78283e-206	No	2
Iqgap2	1757	1.53558e-205	2.05454e-204	No	2
Tmem97	5991	1.27489e-204	1.70121e-203	No	2
Supt16	10002	1.8082e-204	2.41072e-203	No	2
Trim28	16558	1.17451e-201	1.55486e-200	No	2
Shmt1	1863	1.83632e-200	2.41823e-199	No	2
Dctpp1	13141	7.22316e-200	9.48717e-199	No	2
Sephs1	9289	5.27254e-196	6.85339e-195	No	2
Cenpn	2452	3.16331e-194	4.08355e-193	No	2
Spdl1	1591	3.53377e-191	4.49623e-190	No	2
Bora	2426	2.98872e-190	3.78991e-189	No	2
Nmral1	6066	3.62752e-190	4.59608e-189	No	2
Gjc1	5069	1.4187e-189	1.79297e-188	No	2
Ppil1	10972	2.41116e-189	3.04215e-188	No	2
Dscc1	1271	4.00729e-189	5.05174e-188	No	2
Oip5	1415	1.26162e-188	1.58646e-187	No	2
Ccne1	2205	4.53041e-188	5.68264e-187	No	2
Zwilch	1661	5.1965e-187	6.50189e-186	No	2
Arhgef39	1449	1.41168e-186	1.76191e-185	No	2
Efcab11	1227	1.07901e-185	1.33783e-184	No	2
Psip1	25777	7.40406e-184	9.10506e-183	No	2
Fn1	3082	8.17746e-182	9.99084e-181	No	2
Naa50	12419	1.38756e-181	1.69251e-180	No	2
Gcat	3569	1.51245e-181	1.84335e-180	No	2
Mcm10	1277	2.4569e-181	2.98959e-180	No	2
Cenpu	2671	4.25244e-180	5.15775e-179	No	2
Pold2	5996	3.23888e-179	3.9158e-178	No	2
Haus4	3306	1.48623e-175	1.76984e-174	No	2
Rnaseh2b	4780	5.96955e-175	7.07509e-174	No	2
Gli1	797	2.80218e-173	3.30293e-172	Yes	2
Arf6	8721	6.92909e-171	8.11016e-170	No	2
Ptpru	2224	5.44472e-170	6.35302e-169	No	2
Eme1	1347	6.69475e-170	7.80553e-169	No	2
Sept10	2458	1.09121e-169	1.26834e-168	No	2
Nop10	20547	9.65134e-167	1.10895e-165	No	2
Traip	2111	2.62316e-166	3.00486e-165	No	2
Arl6ip6	12121	3.96484e-165	4.52455e-164	No	2
Ska2	6780	4.05971e-165	4.6293e-164	No	2
Txnl1	18481	5.98573e-165	6.81522e-164	No	2
Cmc2	7307	3.55988e-163	4.0258e-162	No	2
Gins4	5558	2.60192e-161	2.91182e-160	No	2
G2e3	4050	3.15063e-161	3.52328e-160	No	2
Exosc8	10153	2.14259e-158	2.37135e-157	No	2
Brip1	1115	3.35332e-158	3.69743e-157	No	2
Cenpi	1358	3.37311e-158	3.71412e-157	No	2
Rbl1	1867	8.43793e-155	9.05904e-154	No	2
4930427A07Rik	1557	1.55282e-153	1.65649e-152	No	2
Nelfe	6199	1.04411e-152	1.11067e-151	No	2
Ak2	9892	4.47593e-149	4.66886e-148	No	2
Gsg2	1304	1.43669e-148	1.49344e-147	No	2
Smc6	15546	2.14388e-146	2.21177e-145	No	2
Dnaaf2	5067	4.35457e-146	4.47406e-145	No	2
Bub3	18493	4.45972e-146	4.57897e-145	No	2
Pkmyt1	2453	1.65776e-145	1.69746e-144	No	2
Ccne2	1768	1.20596e-143	1.22237e-142	No	2
Rfc2	9789	1.98138e-143	2.00429e-142	No	2
Lsm6	18030	2.45668e-143	2.48008e-142	No	2
Txn1	24667	5.21702e-143	5.25262e-142	No	2
Rnaseh2c	12802	2.77746e-142	2.79267e-141	No	2
Plp2	1660	2.98301e-142	2.99735e-141	No	2
Rad50	3889	1.20512e-141	1.2101e-140	No	2
Rsph1	1470	1.92951e-141	1.93362e-140	No	2
Ctps	6932	2.09248e-141	2.09415e-140	No	2
Mybl2	1264	3.60655e-141	3.60703e-140	Yes	2
Srsf9	11829	3.64774e-141	3.6458e-140	No	2
Ticrr	1563	4.25371e-140	4.22899e-139	No	2
Stil	1037	2.22034e-139	2.19727e-138	No	2
Gtse1	1234	2.88776e-136	2.80429e-135	No	2
Chek2	1291	6.65048e-136	6.44578e-135	No	2
Pole2	1161	9.19861e-135	8.85844e-134	No	2
Tex30	10130	1.42694e-134	1.36979e-133	No	2
Nedd1	3504	7.73993e-134	7.41104e-133	No	2
Pif1	999	8.7421e-134	8.35467e-133	No	2
Kif3a	11038	1.40331e-132	1.33266e-131	No	2
Wdr76	2953	1.91118e-132	1.81267e-131	No	2
D030056L22Rik	14769	9.61473e-131	9.04505e-130	No	2
Snrnp40	15891	8.18311e-130	7.65045e-129	No	2
Rbm15	5934	2.04037e-129	1.90165e-128	No	2
Mis12	6112	8.73237e-129	8.10855e-128	No	2
Mrpl42	18655	7.77329e-128	7.18695e-127	No	2
Nhp2l1	22149	1.36717e-127	1.26095e-126	No	2
Ttf2	1903	1.76136e-127	1.62352e-126	Yes	2
Ccdc18	1849	2.08995e-127	1.92521e-126	No	2
Mthfd1	2183	7.00003e-127	6.42858e-126	No	2
Gemin6	3894	7.15347e-127	6.56549e-126	No	2
Haus3	3075	1.95145e-126	1.7856e-125	No	2
Msh6	3031	1.53865e-124	1.38848e-123	No	2
Ldlr	2320	2.25583e-124	2.03078e-123	No	2
Bard1	1555	1.0702e-123	9.60567e-123	No	2
Pola1	2065	3.92623e-123	3.51562e-122	No	2
Cbfb	8860	8.22633e-123	7.34853e-122	Yes	2
Donson	2429	8.9448e-122	7.97141e-121	No	2
Cep57	11261	3.18375e-120	2.80655e-119	No	2
Rad18	1914	2.83108e-118	2.47034e-117	No	2
Rfc1	8422	6.79158e-118	5.90566e-117	No	2
Parpbp	871	5.38247e-117	4.6508e-116	No	2
Fndc3c1	885	7.84158e-117	6.76786e-116	No	2
Ipo5	8673	1.906e-114	1.61356e-113	No	2
Dsn1	1615	7.07662e-114	5.98076e-113	No	2
Prim2	3215	2.30926e-112	1.93428e-111	No	2
Rnf26	6931	7.47259e-112	6.23489e-111	No	2
Ankle1	803	1.34297e-111	1.11991e-110	No	2
Mnd1	884	2.5122e-111	2.088e-110	No	2
Maoa	2926	1.26432e-110	1.04679e-109	No	2
C330021F23Rik	1256	1.46976e-110	1.21621e-109	No	2
Cklf	2387	3.98256e-110	3.28109e-109	No	2
BC055324	1282	5.57151e-110	4.58766e-109	No	2
Rfc3	7080	2.38919e-109	1.95979e-108	No	2
Tmem14c	14028	1.79879e-108	1.4683e-107	No	2
Cchcr1	1098	2.85087e-108	2.32204e-107	No	2
Pfas	3834	5.57589e-108	4.52932e-107	No	2
Brca1	1351	6.42704e-107	5.18434e-106	Yes	2
Cdc7	2771	1.68125e-105	1.34751e-104	No	2
Psmc3ip	5280	3.25793e-105	2.60426e-104	No	2
E2f2	1322	4.43882e-104	3.52019e-103	Yes	2
Stard4	3942	1.03425e-103	8.17625e-103	No	2
Lsm3	17011	1.36535e-103	1.07881e-102	No	2
Smco4	2126	3.28877e-103	2.59583e-102	No	2
Rad21	13835	1.16593e-101	9.06953e-101	No	2
Lmnb2	4055	1.0958e-100	8.47586e-100	No	2
Usp39	6009	1.09376e-99	8.39104e-99	No	2
Espl1	956	1.2005e-99	9.20524e-99	No	2
Iqgap3	810	8.28811e-99	6.30064e-98	No	2
Alg8	1591	1.14937e-98	8.72874e-98	No	2
Gins3	1335	1.32809e-98	1.00758e-97	No	2
Phf6	5682	3.62052e-98	2.7385e-97	No	2
Ercc6l	837	6.94004e-98	5.23879e-97	No	2
Atoh8	879	7.31772e-97	5.47991e-96	Yes	2
U2af1	25180	1.33894e-96	9.99686e-96	No	2
Hspa2	2902	3.11092e-96	2.31352e-95	No	2
Dnmt1	6175	1.59206e-95	1.17584e-94	Yes	2
Raly	22257	4.70032e-95	3.45793e-94	No	2
Seh1l	9195	9.33197e-95	6.85528e-94	No	2
Ndc1	2775	5.25298e-94	3.83638e-93	No	2
Maz	11281	9.98869e-94	7.28792e-93	Yes	2
Tbc1d31	2214	1.07455e-93	7.83634e-93	No	2
Magoh	19116	1.15127e-93	8.38765e-93	No	2
Pi4k2b	2712	1.38163e-93	1.00611e-92	No	2
Tubg1	10083	1.45278e-93	1.05741e-92	No	2
Brip1os	2196	6.6817e-91	4.77554e-90	No	2
Gsr	8301	2.49035e-90	1.77401e-89	No	2
2810006K23Rik	4594	3.27409e-90	2.3301e-89	No	2
Cfap43	1142	3.29026e-87	2.28753e-86	No	2
Phactr2	3697	3.37279e-87	2.34382e-86	No	2
Nrm	6298	8.49783e-87	5.87819e-86	No	2
Aaas	2919	1.82412e-86	1.25717e-85	No	2
Rhoq	2922	4.87029e-85	3.3231e-84	No	2
Nudc	19624	2.83706e-84	1.92271e-83	No	2
Pole	1019	3.41256e-84	2.30858e-83	No	2
Triobp	4928	4.37504e-84	2.9557e-83	No	2
Hsp90b1	20503	2.2396e-83	1.50493e-82	No	2
Snrpb	26836	8.2157e-82	5.45491e-81	No	2
Pkp4	4672	1.1054e-80	7.26891e-80	No	2
Ubr7	6792	1.23241e-80	8.10053e-80	No	2
Tmed2	24233	4.37471e-80	2.86172e-79	No	2
Cdk5rap2	3783	2.19805e-79	1.4304e-78	No	2
Ssr1	16185	2.21904e-79	1.44343e-78	No	2
Kntc1	728	1.07612e-78	6.95181e-78	No	2
Impa2	921	1.10696e-78	7.14796e-78	No	2
Nr0b1	348	4.92594e-78	3.1605e-77	Yes	2
Pola2	2284	6.86185e-78	4.40071e-77	No	2
Nsmce1	10700	1.66199e-77	1.06091e-76	No	2
Rpp30	9122	1.79836e-77	1.14602e-76	No	2
Nup85	5085	3.46283e-77	2.20205e-76	No	2
Wdhd1	2200	1.26499e-76	8.00701e-76	Yes	2
Txndc12	8204	1.59303e-76	1.00791e-75	No	2
Nfyb	9179	4.76249e-76	2.99812e-75	Yes	2
Rmi2	752	4.00481e-75	2.49505e-74	No	2
BC030867	652	5.95308e-75	3.70119e-74	No	2
Diaph3	1163	6.26262e-74	3.85226e-73	No	2
Arhgap19	1339	6.95199e-74	4.27457e-73	No	2
Fam81a	485	5.06167e-73	3.08205e-72	No	2
Vars	5920	8.22483e-73	4.99194e-72	No	2
Tpbg	3066	2.20437e-72	1.32933e-71	No	2
Haus6	1821	7.80118e-72	4.68943e-71	No	2
Ddias	1286	1.74018e-71	1.04272e-70	No	2
Syce2	4239	4.93099e-71	2.94762e-70	No	2
Siah1b	5597	2.11434e-70	1.25296e-69	No	2
Kif18b	614	2.60351e-70	1.5392e-69	No	2
Rangap1	12323	6.48458e-70	3.82019e-69	No	2
Exosc7	9114	4.00497e-69	2.34564e-68	No	2
Pask	1311	4.41673e-69	2.58579e-68	No	2
Lims1	7775	1.13327e-68	6.60649e-68	No	2
Oard1	11728	3.14086e-68	1.81971e-67	No	2
Elof1	16316	6.59222e-68	3.8076e-67	No	2
Stk24	3524	9.03198e-68	5.20679e-67	No	2
Kif14	876	1.48463e-66	8.45504e-66	No	2
Rad54b	1111	3.07434e-66	1.74491e-65	No	2
Phf5a	16901	5.64348e-66	3.19105e-65	Yes	2
Kpna2	1621	3.15209e-64	1.74559e-63	No	2
Plekhg2	1858	5.23522e-64	2.89176e-63	No	2
Kifc5b	895	2.25597e-63	1.23749e-62	No	2
Tdp1	4178	3.85269e-63	2.10952e-62	No	2
Zw10	2923	4.41121e-63	2.41358e-62	No	2
Prkci	3553	5.24742e-63	2.87006e-62	No	2
Brca2	2308	7.17979e-63	3.91985e-62	No	2
Nucks1	18023	4.269e-62	2.31724e-61	No	2
Rfwd3	3886	8.34001e-62	4.50265e-61	No	2
Itga6	3766	9.32368e-62	5.03191e-61	No	2
Slc25a13	2613	1.46209e-61	7.87102e-61	No	2
Thoc3	13650	3.17298e-61	1.70327e-60	No	2
Fam167a	540	6.47468e-61	3.46329e-60	No	2
Tubgcp3	4217	1.00757e-60	5.37802e-60	No	2
Fanci	452	1.7286e-60	9.21349e-60	No	2
Upp1	445	5.18271e-60	2.74201e-59	No	2
Pold3	5901	6.72123e-60	3.54851e-59	No	2
Tcof1	6000	1.62499e-59	8.51944e-59	No	2
Wee1	1356	2.08749e-59	1.09252e-58	No	2
Fam92a	11775	1.23758e-58	6.4368e-58	No	2
Pih1d1	7274	1.29473e-58	6.73173e-58	No	2
Pde3b	2230	2.66857e-58	1.38365e-57	No	2
Cep128	1352	2.97663e-58	1.54178e-57	No	2
Mdfic	519	1.87198e-57	9.59381e-57	No	2
Sclt1	4997	3.12838e-57	1.59947e-56	No	2
6720489N17Rik	805	3.45965e-57	1.76824e-56	No	2
Hist1h1a	414	5.07195e-57	2.58439e-56	No	2
Hist1h2ak	552	9.22205e-57	4.68954e-56	No	2
Xrcc1	5881	2.05192e-56	1.03817e-55	No	2
Terf1	7296	4.13364e-56	2.08511e-55	Yes	2
Blm	3581	2.26686e-55	1.13245e-54	No	2
Uchl5	7473	4.56403e-55	2.27401e-54	No	2
Sept2	11271	8.67026e-55	4.30566e-54	No	2
Prr11	1691	1.44331e-54	7.14862e-54	No	2
Gm38037	696	9.32979e-54	4.59529e-53	No	2
4930579G24Rik	3029	1.84579e-53	9.05865e-53	No	2
Dna2	1241	2.89338e-53	1.41768e-52	No	2
Tmem167	18981	7.49594e-53	3.65734e-52	No	2
Sh2d3c	3035	4.12601e-52	1.99501e-51	No	2
Tsfm	8459	6.74644e-52	3.25368e-51	No	2
Nup107	2564	2.32975e-51	1.11502e-50	No	2
Map2k3	3809	2.57055e-51	1.22871e-50	No	2
Tmem107	7692	4.67976e-51	2.2284e-50	No	2
Chtf18	1041	9.36095e-51	4.43503e-50	No	2
Eri2	3245	1.17523e-50	5.5645e-50	No	2
Xkr5	361	1.20651e-50	5.71083e-50	No	2
Orc1	375	2.1458e-50	1.01091e-49	No	2
Mastl	1266	2.15598e-50	1.01539e-49	No	2
Dyrk3	2234	6.56637e-50	3.07138e-49	No	2
Foxp2	1545	9.86534e-50	4.59589e-49	Yes	2
Dpy30	17752	1.00185e-49	4.66577e-49	No	2
Fgfr1op	4772	2.96071e-49	1.37206e-48	No	2
Fancd2	546	3.7326e-49	1.72712e-48	No	2
Mthfd1l	1534	7.15809e-49	3.29592e-48	No	2
Naa40	5630	1.16471e-47	5.26939e-47	No	2
Slc43a3	202	1.91351e-47	8.63113e-47	No	2
Cmtm8	1805	2.94134e-47	1.32316e-46	No	2
Haus5	2648	6.82189e-47	3.05332e-46	No	2
Mbnl3	372	1.27482e-46	5.68888e-46	Yes	2
Zfand4	1134	2.6359e-46	1.17175e-45	No	2
Zgrf1	1292	4.72728e-46	2.0928e-45	No	2
Spata6	2600	6.02769e-46	2.66379e-45	No	2
Hist1h2bj	503	7.63323e-46	3.36937e-45	No	2
Cenpc1	6974	8.03591e-46	3.54503e-45	No	2
Ormdl2	7826	1.33792e-45	5.89015e-45	No	2
Zbtb14	4303	6.29649e-45	2.75668e-44	No	2
Azin1	15258	8.09158e-45	3.53745e-44	No	2
Nubp1	5230	1.84135e-44	8.01039e-44	No	2
Mtbp	1562	2.09505e-44	9.0983e-44	No	2
Pank2	5894	2.65419e-44	1.14966e-43	No	2
Casp8ap2	6941	3.82178e-44	1.65255e-43	No	2
Lsp1	665	4.33157e-44	1.87031e-43	No	2
Rnaseh2a	5191	6.00498e-44	2.59137e-43	No	2
Cep72	1158	8.67942e-44	3.73692e-43	No	2
Sord	3634	2.35485e-43	1.00639e-42	No	2
AU020206	464	2.62952e-43	1.12282e-42	No	2
Depdc1b	343	3.25649e-43	1.38897e-42	No	2
Asxl1	4694	3.7151e-43	1.58368e-42	No	2
2610020H08Rik	1032	3.7977e-43	1.61843e-42	No	2
9530077C05Rik	2067	3.98292e-43	1.69641e-42	No	2
Wbp11	13950	5.25994e-43	2.23841e-42	No	2
Tm9sf2	8130	1.31325e-42	5.55098e-42	No	2
Sumo3	19955	1.92936e-42	8.14607e-42	No	2
Nup133	3034	4.03191e-42	1.69473e-41	No	2
Arl6ip1	23852	6.4549e-42	2.70262e-41	No	2
Cetn2	13046	7.00179e-42	2.92915e-41	No	2
Stt3a	6630	7.74217e-42	3.23439e-41	No	2
Zic4	745	1.57846e-41	6.55961e-41	Yes	2
Gypc	536	3.52817e-41	1.45936e-40	No	2
Gemin2	3284	4.56711e-41	1.88754e-40	No	2
Nsmce2	12119	5.4164e-41	2.23608e-40	No	2
Hist1h3c	296	8.14118e-41	3.3527e-40	No	2
Hist1h2bm	300	8.51914e-41	3.50547e-40	No	2
Cep192	1918	9.07966e-41	3.73203e-40	No	2
Evc	612	1.79172e-40	7.33249e-40	No	2
Haus1	4245	2.56536e-40	1.04616e-39	No	2
Sass6	3018	2.61023e-39	1.04493e-38	No	2
Nudt1	3928	3.27392e-39	1.30818e-38	No	2
Fut10	1528	4.65718e-39	1.85548e-38	No	2
Ppm1m	1677	1.19381e-38	4.72499e-38	No	2
Mrpl12	14879	1.22143e-38	4.83307e-38	No	2
Cnep1r1	7858	1.4693e-38	5.80318e-38	No	2
Snrnp25	8913	1.76664e-38	6.97024e-38	No	2
Atad5	2744	2.35334e-38	9.27533e-38	No	2
Aim2	399	6.34288e-38	2.48304e-37	No	2
Tmem194	1065	1.77642e-37	6.9003e-37	No	2
l7Rn6	11956	2.24787e-37	8.72035e-37	No	2
Tagap1	2634	2.31112e-37	8.96342e-37	No	2
Mum1	5876	2.46659e-37	9.55653e-37	No	2
Gas2	1997	4.24702e-37	1.63745e-36	No	2
Zranb3	962	4.29007e-37	1.65363e-36	No	2
Mutyh	1150	4.61396e-37	1.77756e-36	No	2
Mrpl51	15318	1.11894e-36	4.2812e-36	No	2
Tmem209	2934	1.19169e-36	4.55494e-36	No	2
1700016K19Rik	540	1.27475e-36	4.87117e-36	No	2
Obfc1	2764	1.3377e-36	5.10655e-36	No	2
Ipo11	3250	1.43035e-36	5.45606e-36	No	2
Trim37	7649	1.44285e-36	5.50095e-36	No	2
Prpf4	6130	1.70694e-36	6.49958e-36	No	2
Fancb	507	2.80151e-36	1.06111e-35	No	2
Lrrc40	4417	2.81349e-36	1.06537e-35	No	2
Fzr1	7537	5.32151e-36	2.00599e-35	No	2
Anp32e	22760	8.19498e-36	3.07992e-35	No	2
Pkn3	301	2.48121e-35	9.23976e-35	No	2
Fzd1	1278	3.17655e-35	1.18058e-34	No	2
Krtcap2	20012	3.20491e-35	1.19083e-34	No	2
Gm26793	417	3.29363e-35	1.22349e-34	No	2
Itpka	433	5.62871e-35	2.08473e-34	No	2
Arpc5l	14831	8.11647e-35	3.00096e-34	No	2
Nup93	4182	1.29453e-34	4.76996e-34	No	2
H2afy	21901	1.31511e-34	4.84458e-34	No	2
Ddx11	744	1.84916e-34	6.79694e-34	No	2
Polr3g	907	2.26812e-34	8.32675e-34	No	2
L3mbtl2	3426	2.68438e-34	9.84055e-34	Yes	2
Rnf168	3022	2.79e-34	1.02178e-33	No	2
Cntln	6510	3.55666e-34	1.30065e-33	No	2
Hist1h2ag	387	3.58508e-34	1.31073e-33	No	2
Loxl2	1822	3.74139e-34	1.36754e-33	No	2
Hist1h1d	305	4.26374e-34	1.55583e-33	No	2
Doc2a	746	5.41722e-34	1.97386e-33	No	2
Parp2	5797	7.00455e-34	2.54791e-33	No	2
Ptpn13	1869	2.70366e-33	9.73808e-33	No	2
Pak4	3131	3.48643e-33	1.25425e-32	No	2
Isca2	8782	3.53047e-33	1.26979e-32	No	2
Cand2	2261	6.36837e-33	2.28285e-32	No	2
Gm10184	1246	1.01205e-32	3.61839e-32	No	2
Dars2	1620	1.01851e-32	3.6406e-32	No	2
Gtf3a	9702	1.11378e-32	3.97549e-32	Yes	2
Pidd1	817	1.72512e-32	6.13431e-32	No	2
Fam72a	885	2.61751e-32	9.27248e-32	No	2
Mcm8	1904	3.81449e-32	1.34684e-31	No	2
Aars	13358	5.61012e-32	1.97482e-31	No	2
Xpo1	8966	5.75235e-32	2.02442e-31	No	2
Mtfr2	329	7.2291e-32	2.54116e-31	No	2
P4hb	12009	9.85322e-32	3.45471e-31	No	2
Mre11a	3053	1.22116e-31	4.27066e-31	No	2
Frmd8	1453	1.22675e-31	4.28922e-31	No	2
E030030I06Rik	874	1.63384e-31	5.69272e-31	No	2
A430005L14Rik	9500	2.02573e-31	7.04024e-31	No	2
Ephb4	468	2.09802e-31	7.28643e-31	No	2
Dck	5306	2.58747e-31	8.9718e-31	No	2
Psmg2	7860	3.56308e-31	1.23177e-30	No	2
Kctd9	1644	3.57056e-31	1.23408e-30	No	2
Mrfap1	27947	5.07339e-31	1.74707e-30	No	2
Tmem43	2747	5.64554e-31	1.94099e-30	No	2
Mdc1	1984	9.78164e-31	3.34469e-30	No	2
Wdr62	419	1.07178e-30	3.66064e-30	No	2
Pcna-ps2	634	3.19139e-30	1.07827e-29	No	2
Cep152	1066	3.92647e-30	1.32366e-29	No	2
Gen1	259	4.29198e-30	1.44493e-29	No	2
Gm11992	1097	5.08031e-30	1.70842e-29	No	2
Spdya	898	8.22845e-30	2.75968e-29	No	2
Cep135	1355	1.06207e-29	3.55331e-29	No	2
Setd8	6578	2.87269e-29	9.5137e-29	No	2
Prps1	5865	3.54681e-29	1.17076e-28	No	2
Gfer	7454	3.86997e-29	1.27659e-28	No	2
Slc2a4	383	4.04988e-29	1.33564e-28	No	2
Reep4	1970	5.22638e-29	1.72101e-28	No	2
Alg13	2423	5.97612e-29	1.96532e-28	No	2
3110082I17Rik	1873	7.90439e-29	2.59605e-28	No	2
Srbd1	2489	9.70486e-29	3.18182e-28	No	2
Lsm10	4601	1.17266e-28	3.83631e-28	No	2
Gatm	544	1.64941e-28	5.38196e-28	No	2
Snrpd2	25726	2.15728e-28	7.01782e-28	No	2
Crtap	706	2.18534e-28	7.10602e-28	No	2
4930558J18Rik	228	2.93089e-28	9.50565e-28	No	2
1700086L19Rik	476	3.38926e-28	1.09733e-27	No	2
Erlin1	1839	3.59082e-28	1.16209e-27	No	2
L2hgdh	1474	4.07233e-28	1.31623e-27	No	2
Ada	435	6.59851e-28	2.12405e-27	No	2
Hdac3	12271	1.31273e-27	4.20318e-27	No	2
Cse1l	7058	1.50405e-27	4.80861e-27	No	2
4930452B06Rik	762	1.62486e-27	5.18605e-27	No	2
Arpin	2534	2.25572e-27	7.18127e-27	No	2
Hmg20b	10870	2.35475e-27	7.49339e-27	Yes	2
Flrt1	872	2.42016e-27	7.69991e-27	No	2
Fam122b	1012	5.00338e-27	1.58349e-26	No	2
Six5	601	5.18858e-27	1.64141e-26	Yes	2
4732456N10Rik	431	6.33775e-27	1.99991e-26	No	2
Kbtbd6	381	7.16372e-27	2.25866e-26	No	2
Rell1	2009	9.3165e-27	2.92943e-26	No	2
Med30	13664	2.17318e-26	6.78082e-26	No	2
Cmss1	1806	3.11821e-26	9.70339e-26	No	2
Bag2	4056	3.87152e-26	1.20252e-25	No	2
Ncapd3	5761	4.47633e-26	1.38923e-25	No	2
Hnrnph2	15663	6.57807e-26	2.03563e-25	No	2
Batf3	238	7.33107e-26	2.26679e-25	Yes	2
Dmc1	238	1.03901e-25	3.20542e-25	No	2
Ckap5	9091	2.20316e-25	6.74572e-25	No	2
Hist1h3a	396	4.53191e-25	1.3803e-24	No	2
Fam221a	1598	9.94215e-25	3.00199e-24	No	2
Arpp19	19282	1.08986e-24	3.28815e-24	No	2
Pcx	1188	2.74319e-24	8.19256e-24	No	2
Slfn9	135	3.5763e-24	1.06574e-23	No	2
Pabpc4l	342	5.49743e-24	1.63468e-23	No	2
Slc12a7	805	6.54958e-24	1.94408e-23	No	2
Rpain	7603	9.21768e-24	2.7269e-23	No	2
Kcnk5	221	1.29881e-23	3.83477e-23	No	2
Epcam	1286	1.61918e-23	4.76573e-23	No	2
Galnt12	270	1.9202e-23	5.64178e-23	No	2
Fancl	2413	2.37626e-23	6.96951e-23	No	2
Lrrc34	111	7.58565e-23	2.19914e-22	No	2
Msh2	7055	7.63963e-23	2.21393e-22	No	2
9430015G10Rik	2449	9.10381e-23	2.63216e-22	No	2
Mapk13	200	9.88339e-23	2.85427e-22	No	2
Katnbl1	7904	1.03049e-22	2.97485e-22	No	2
Mrpl23	19071	1.06287e-22	3.06715e-22	No	2
Hist1h2ab	184	1.26406e-22	3.64076e-22	No	2
Gm5141	714	1.58071e-22	4.54496e-22	No	2
Hes2	296	2.06779e-22	5.92846e-22	Yes	2
Usp37	5244	2.32893e-22	6.67079e-22	No	2
2010110K18Rik	204	2.46527e-22	7.0546e-22	No	2
Tnfrsf25	223	2.83589e-22	8.09669e-22	No	2
Fh1	8152	3.65713e-22	1.04197e-21	No	2
Cdkn2a	260	3.98499e-22	1.13409e-21	No	2
Wrn	943	4.07151e-22	1.15806e-21	No	2
Akip1	1581	6.36809e-22	1.80411e-21	No	2
Usp51	1504	7.86251e-22	2.22414e-21	No	2
Ift27	9492	1.04682e-21	2.95234e-21	No	2
Bckdk	7434	1.22786e-21	3.45906e-21	No	2
Bend4	1790	1.94541e-21	5.46415e-21	No	2
Slc25a15	1624	2.71511e-21	7.59765e-21	No	2
Pabpc4	3765	2.88735e-21	8.07364e-21	No	2
Ogfod3	2051	3.32976e-21	9.2969e-21	No	2
Pcnt	4297	1.12708e-20	3.11167e-20	No	2
Kif24	341	1.21549e-20	3.35268e-20	No	2
Lacc1	286	1.58542e-20	4.36187e-20	No	2
Ntf3	384	1.76802e-20	4.85449e-20	No	2
Pole4	12587	1.85867e-20	5.10245e-20	No	2
Alkbh2	1854	1.96177e-20	5.38154e-20	No	2
Cby1	10421	2.50215e-20	6.84397e-20	No	2
Fadd	973	3.01322e-20	8.22245e-20	No	2
Ptch2	194	3.93397e-20	1.0702e-19	No	2
Polq	431	3.94728e-20	1.07362e-19	No	2
Hspa14	10928	5.63171e-20	1.52571e-19	No	2
Paxip1	4031	8.83878e-20	2.38297e-19	No	2
Lrrk1	201	8.97425e-20	2.41863e-19	No	2
Ppif	4163	1.25837e-19	3.37688e-19	No	2
Actn1	3760	1.4433e-19	3.86695e-19	No	2
Cldn11	226	2.32291e-19	6.1862e-19	No	2
Fam46c	543	2.43432e-19	6.47947e-19	No	2
Poc1a	2139	2.74479e-19	7.29553e-19	No	2
Tbc1d1	1403	2.7755e-19	7.37454e-19	No	2
Psmc3	16448	3.10249e-19	8.23174e-19	No	2
Swap70	1027	3.80425e-19	1.00706e-18	No	2
Enkd1	3585	5.13826e-19	1.35354e-18	No	2
Ift22	10156	6.59102e-19	1.73168e-18	No	2
Rfx2	867	8.34865e-19	2.18774e-18	Yes	2
Rbmx2	7605	1.4761e-18	3.84266e-18	No	2
Suv39h1	4608	1.5221e-18	3.96104e-18	No	2
Prpf31	10710	2.1756e-18	5.64605e-18	No	2
Snrpc	21269	2.39202e-18	6.20663e-18	No	2
Mrpl40	10880	3.10885e-18	8.04166e-18	No	2
Cep295	5416	3.6115e-18	9.32424e-18	No	2
Zbtb25	2727	6.98317e-18	1.78851e-17	Yes	2
Mpp1	2305	8.40525e-18	2.14761e-17	No	2
Tbl2	2156	8.92789e-18	2.27806e-17	No	2
Slc44a2	1618	1.00386e-17	2.55756e-17	No	2
Cpd	2635	1.08615e-17	2.76348e-17	No	2
2700029M09Rik	14459	1.32933e-17	3.37195e-17	No	2
Hist1h1e	3086	1.39882e-17	3.54582e-17	No	2
Hectd2	1642	1.6303e-17	4.12009e-17	No	2
Med4	10918	1.77188e-17	4.47263e-17	No	2
Stx11	193	2.16732e-17	5.44798e-17	No	2
Phf19	168	3.17434e-17	7.94747e-17	No	2
Haus8	3586	3.38003e-17	8.45822e-17	No	2
Tmed10	18317	3.661e-17	9.15069e-17	No	2
Cad	1786	4.67094e-17	1.16325e-16	No	2
Recql4	416	6.58061e-17	1.63209e-16	No	2
Tubgcp2	4442	1.18863e-16	2.92389e-16	No	2
Zdhhc15	548	1.33774e-16	3.28692e-16	No	2
Npat	2959	1.76652e-16	4.32916e-16	No	2
Arrb2	3037	1.99629e-16	4.88588e-16	No	2
Nek8	638	2.65835e-16	6.48096e-16	No	2
Pgp	12443	2.85079e-16	6.94674e-16	No	2
Gm2788	92	3.21462e-16	7.82319e-16	No	2
Naa20	12237	4.73505e-16	1.1477e-15	No	2
Cstf2	4059	5.2616e-16	1.27368e-15	No	2
E430024P14Rik	1627	5.44559e-16	1.31801e-15	No	2
Hist1h4d	533	5.75091e-16	1.39101e-15	No	2
Cep89	4996	9.21957e-16	2.21717e-15	No	2
Nup155	2802	9.97203e-16	2.39507e-15	No	2
Fkbp5	2897	2.89017e-15	6.85732e-15	No	2
Sac3d1	6802	3.88602e-15	9.19403e-15	No	2
Tyro3	668	5.68917e-15	1.33991e-14	No	2
Pds5b	5801	6.97127e-15	1.63674e-14	No	2
Megf6	381	1.19321e-14	2.7841e-14	No	2
Ankrd9	1374	1.33688e-14	3.11738e-14	No	2
Hacd2	5458	1.38909e-14	3.23713e-14	No	2
Pmaip1	193	1.50195e-14	3.49689e-14	No	2
Lrig3	473	1.58524e-14	3.68737e-14	No	2
Prkag1	7379	1.70368e-14	3.9586e-14	No	2
Celsr1	372	2.04512e-14	4.74389e-14	No	2
Cep57l1	3621	2.27172e-14	5.26385e-14	No	2
Tmem194b	1232	5.45818e-14	1.25219e-13	No	2
Ptp4a2	16385	5.56669e-14	1.27631e-13	No	2
Atp5g2	28022	9.23072e-14	2.10325e-13	No	2
Ubl4a	7349	9.35379e-14	2.13e-13	No	2
Ccdc138	1224	9.94086e-14	2.26095e-13	No	2
Xrcc3	941	1.16485e-13	2.64455e-13	No	2
Relt	453	1.21076e-13	2.74712e-13	No	2
Uevld	880	1.5119e-13	3.42213e-13	No	2
Ppp1r7	7470	2.34232e-13	5.27162e-13	No	2
Fbxo48	105	2.35583e-13	5.30043e-13	No	2
Morc4	573	2.42778e-13	5.45661e-13	No	2
Tubd1	610	2.82986e-13	6.3461e-13	No	2
Rhobtb3	4637	3.23845e-13	7.24834e-13	No	2
Bicc1	668	5.51029e-13	1.2253e-12	No	2
Pdk3	5102	7.49901e-13	1.66237e-12	No	2
Ap1s3	653	8.42404e-13	1.86386e-12	No	2
Nme7	3857	8.62337e-13	1.90685e-12	No	2
6330409D20Rik	580	8.65703e-13	1.91401e-12	No	2
Chml	960	8.96771e-13	1.98182e-12	No	2
Hist1h2ac	115	1.27414e-12	2.79894e-12	No	2
Man2a1	800	1.41337e-12	3.10036e-12	No	2
Igsf9	2450	1.43083e-12	3.13719e-12	No	2
Lmo7	117	1.82545e-12	3.98559e-12	No	2
Pald1	369	2.74231e-12	5.95116e-12	No	2
Ccp110	4005	2.9404e-12	6.37737e-12	No	2
Mcph1	1396	3.8884e-12	8.41042e-12	No	2
Ccna1	120	1.0999e-11	2.3407e-11	No	2
Tfb1m	838	1.14058e-11	2.42624e-11	Yes	2
Jade1	5858	1.15597e-11	2.45862e-11	No	2
D330045A20Rik	75	1.4936e-11	3.16419e-11	No	2
Hist1h2bb	114	1.62879e-11	3.44575e-11	No	2
Arhgef5	87	1.67899e-11	3.54946e-11	No	2
4933404O12Rik	952	1.96943e-11	4.15297e-11	No	2
Ptpn14	641	2.19447e-11	4.61781e-11	No	2
Smpd4	2713	3.17114e-11	6.64143e-11	No	2
Sp1	2913	3.72388e-11	7.77741e-11	Yes	2
Recql	2413	3.91109e-11	8.16161e-11	No	2
Hist1h3e	295	5.30258e-11	1.1015e-10	No	2
Cfap45	161	9.7171e-11	2.00112e-10	No	2
Hist1h3i	86	1.08105e-10	2.22143e-10	No	2
Ipo9	5746	1.50514e-10	3.07317e-10	No	2
Hist1h2ai	94	1.72097e-10	3.50765e-10	No	2
Pml	894	2.03154e-10	4.12668e-10	No	2
Samhd1	2495	2.36455e-10	4.79149e-10	No	2
Hist1h2an	149	3.51874e-10	7.08834e-10	No	2
Ints9	1875	3.52577e-10	7.10155e-10	No	2
Lrrc20	1151	4.26739e-10	8.56665e-10	No	2
Rad51c	942	5.63083e-10	1.12452e-09	No	2
Elf4	110	6.78803e-10	1.35025e-09	Yes	2
Fgfr3	274	6.81061e-10	1.35456e-09	No	2
Tmem138	7295	8.04288e-10	1.5948e-09	No	2
Slc7a3	365	8.13302e-10	1.61204e-09	No	2
Mb21d1	183	9.46071e-10	1.87175e-09	No	2
Fam132b	103	1.19976e-09	2.36495e-09	No	2
Kars	8254	1.26122e-09	2.48384e-09	No	2
Dcbld2	1607	1.57816e-09	3.10191e-09	No	2
Hnrnpl	16469	1.83098e-09	3.59321e-09	No	2
Fancg	1258	2.25204e-09	4.40631e-09	No	2
Dnajc10	5936	3.30989e-09	6.43427e-09	No	2
Orc3	4094	3.53426e-09	6.85891e-09	No	2
Alad	6000	5.81829e-09	1.11919e-08	No	2
2810429I04Rik	453	6.60399e-09	1.26774e-08	No	2
Depdc7	260	7.2572e-09	1.39136e-08	No	2
Smc1b	77	8.31251e-09	1.59044e-08	No	2
Rasef	244	8.50666e-09	1.62697e-08	No	2
Pars2	832	9.24563e-09	1.76561e-08	No	2
Ccdc69	118	9.92744e-09	1.89317e-08	No	2
4930503L19Rik	1171	1.85744e-08	3.50265e-08	No	2
Zfp275	1445	2.00961e-08	3.78155e-08	Yes	2
Prkcsh	12354	2.26774e-08	4.25611e-08	No	2
Efcab2	2369	2.77686e-08	5.19027e-08	No	2
Eftud2	8835	3.6196e-08	6.72786e-08	No	2
Hist1h2ao	99	3.86659e-08	7.17985e-08	No	2
Gabrq	61	4.73293e-08	8.76046e-08	No	2
Ror2	109	5.7344e-08	1.05686e-07	No	2
Nfatc2ip	3886	5.81555e-08	1.07143e-07	No	2
Spata24	2549	6.1611e-08	1.1337e-07	No	2
Me2	3795	6.89129e-08	1.26559e-07	No	2
Hist1h4b	57	7.37052e-08	1.35063e-07	No	2
Slc7a1	2789	9.40172e-08	1.71515e-07	No	2
A830080D01Rik	3190	1.02382e-07	1.86523e-07	No	2
Usp5	7753	1.03147e-07	1.87872e-07	No	2
Nup205	2371	1.06248e-07	1.93449e-07	No	2
Far1	7677	1.4153e-07	2.56201e-07	No	2
Gm16380	416	2.08865e-07	3.74399e-07	No	2
Cks1brt	612	4.17986e-07	7.38529e-07	No	2
0610010K14Rik	7866	5.9373e-07	1.04183e-06	No	2
Slc25a40	1579	7.61369e-07	1.32656e-06	No	2
Slc25a10	2256	8.25301e-07	1.43645e-06	No	2
Apol7d	267	1.01515e-06	1.75613e-06	No	2
Fhod1	143	1.31312e-06	2.26145e-06	No	2
Bok	1891	1.47172e-06	2.52851e-06	No	2
Gm17190	88	1.60469e-06	2.75069e-06	No	2
Ssx2ip	7247	2.03308e-06	3.47118e-06	No	2
Rhoh	116	2.05997e-06	3.51471e-06	No	2
Usp43	68	2.16319e-06	3.68496e-06	No	2
Fam57a	844	2.34453e-06	3.98758e-06	No	2
Fkbp2	13717	2.68296e-06	4.54928e-06	No	2
Samd1	1135	3.10994e-06	5.25906e-06	No	2
Hist1h2aa	65	3.57331e-06	6.02098e-06	No	2
Cd2ap	4957	3.63953e-06	6.13051e-06	No	2
Cep41	1900	4.02204e-06	6.76271e-06	No	2
Mad1l1	2220	4.21581e-06	7.08061e-06	No	2
Cul1	13330	4.34085e-06	7.28249e-06	No	2
Pds5a	8231	4.52835e-06	7.58775e-06	No	2
Tbc1d2b	471	4.99655e-06	8.35366e-06	No	2
Tinf2	1777	7.65735e-06	1.26546e-05	No	2
Zmynd10	139	8.41396e-06	1.38745e-05	No	2
Ccdc36	118	8.63503e-06	1.42313e-05	No	2
Ldlrap1	389	1.07052e-05	1.75489e-05	No	2
Sfmbt1	4868	1.51384e-05	2.46232e-05	No	2
Hace1	2947	2.39726e-05	3.85384e-05	No	2
Lin54	3647	2.47245e-05	3.97005e-05	No	2
Nrk	170	4.25222e-05	6.72952e-05	No	2
Phf20	9123	5.40312e-05	8.49111e-05	Yes	2
Pomt1	1998	7.74037e-05	0.000120584	No	2
AA467197	160	8.12861e-05	0.000126488	No	2
Ift80	3191	9.68351e-05	0.000149955	No	2
Wdyhv1	2592	9.852e-05	0.000152486	No	2
4933413G19Rik	69	0.000115901	0.000178634	No	2
Dnase1l1	306	0.000124064	0.000190845	No	2
1700086O06Rik	2201	0.000126817	0.0001949	No	2
Chst14	179	0.000130131	0.000199912	No	2
Emc8	11896	0.000144127	0.000220826	No	2
Dnah2	92	0.000222018	0.000335996	No	2
Slc26a11	714	0.000303765	0.000455677	No	2
Babam1	9562	0.000376635	0.000561906	No	2
Ribc2	107	0.00062693	0.000920908	No	2
Hist1h2bl	109	0.000639546	0.000939166	No	2
Uxs1	3128	0.000661919	0.000970978	No	2
Col9a1	6085	0	0	No	3
Dapl1	12742	0	0	No	3
Spc25	8050	0	0	No	3
Id1	8492	0	0	Yes	3
Itm2a	10181	0	0	No	3
Phgdh	4932	0	0	No	3
Hadh	7574	0	0	No	3
Cyr61	7131	0	0	No	3
Gng5	23034	0	0	No	3
Prdx1	24246	0	0	No	3
Id3	10891	0	0	Yes	3
Mest	10338	0	0	No	3
Suclg2	3898	0	0	No	3
Bcl2l12	4999	0	0	No	3
Dkk3	15533	0	0	No	3
Nudt4	13920	0	0	No	3
Igfbp4	8391	0	0	No	3
Id2	11139	0	0	Yes	3
Eef1d	16076	0	0	No	3
Metrn	8097	0	0	No	3
Lrrc42	10763	2.31311654069955e-319	4.83569715260995e-318	No	3
Kcnk1	6279	1.90862e-307	3.877e-306	No	3
Atp1b3	7770	1.52793e-295	2.90385e-294	No	3
Psat1	8273	2.3529e-283	4.25671e-282	No	3
Scd2	18806	1.25328e-281	2.2538e-280	No	3
Gpx8	5628	6.51113e-259	1.08895e-257	No	3
Slc39a1	4646	9.20747e-245	1.4497e-243	No	3
Crip1	1537	1.66524e-230	2.46219e-229	No	3
Rcn1	11223	2.27288e-225	3.2864e-224	No	3
Gltp	6350	4.75328e-225	6.85968e-224	No	3
Qk	12442	4.21888e-213	5.83663e-212	No	3
Gdi2	23175	6.33887e-201	8.3622e-200	No	3
Pdzrn3	2080	8.70615e-178	1.04585e-176	No	3
Tsen15	8728	2.95213e-167	3.3972e-166	No	3
Tceal8	17655	8.75388e-157	9.54808e-156	No	3
Gpc3	1869	2.32473e-155	2.51018e-154	No	3
1810037I17Rik	18254	2.13989e-151	2.25874e-150	No	3
Anxa5	3819	3.60186e-151	3.79659e-150	No	3
Notch2	1932	2.73246e-150	2.86414e-149	No	3
Stoml2	13740	1.39747e-148	1.45367e-147	No	3
Slc9a3r1	3623	2.34685e-145	2.40142e-144	No	3
Pbdc1	11319	9.64457e-144	9.78235e-143	No	3
Fkbp9	2835	9.53841e-139	9.4084e-138	No	3
Yap1	2113	5.28618e-136	5.12678e-135	No	3
Rhoc	7595	4.24886e-135	4.10487e-134	No	3
Aprt	12344	4.59779e-135	4.43912e-134	No	3
Anapc5	19466	3.0122e-131	2.84261e-130	No	3
Sept7	20673	3.80128e-130	3.56048e-129	No	3
Sparc	9659	5.52009e-129	5.12891e-128	No	3
Sf3b5	18502	6.56354e-123	5.86665e-122	No	3
Col18a1	2182	1.93194e-121	1.71865e-120	No	3
Hsd17b10	10970	1.14748e-119	1.0077e-118	No	3
Atic	4429	3.089e-119	2.70638e-118	No	3
Mpzl1	7993	9.35204e-116	8.00722e-115	No	3
Hint1	27833	1.13723e-115	9.72041e-115	No	3
Zfyve21	3797	3.0157e-110	2.48589e-109	No	3
Adk	7370	7.80053e-105	6.22224e-104	No	3
Fgfr1	3341	1.38449e-104	1.10319e-103	No	3
Slc29a1	1875	5.20119e-102	4.05429e-101	No	3
Scrn1	9603	8.82954e-98	6.65842e-97	No	3
Galk1	8949	1.03257e-96	7.72479e-96	No	3
Crim1	2518	2.58942e-96	1.92854e-95	No	3
2610001J05Rik	12298	1.61552e-95	1.19259e-94	No	3
Tspo	1565	4.1496e-94	3.0335e-93	No	3
Rbp1	11348	4.85341e-94	3.54629e-93	No	3
Timp3	3588	9.83188e-91	7.01372e-90	No	3
Vamp3	7749	1.59907e-89	1.1332e-88	No	3
Cyba	2077	6.99279e-89	4.93e-88	No	3
Tmem37	668	8.97397e-89	6.32083e-88	No	3
Sypl	6585	4.75163e-86	3.26582e-85	No	3
Aldh2	3901	6.43651e-86	4.41579e-85	No	3
A730017C20Rik	6906	3.83648e-82	2.55629e-81	No	3
Vrk2	1270	1.56593e-81	1.03789e-80	No	3
Npl	2724	2.07314e-80	1.35851e-79	No	3
Klf4	2529	4.63906e-79	3.0072e-78	Yes	3
Itpripl1	1332	2.58747e-77	1.6461e-76	No	3
Smim3	1580	8.56463e-77	5.43028e-76	No	3
Capn2	4997	3.23858e-75	2.02186e-74	No	3
Tmco1	11737	1.14985e-74	7.13421e-74	No	3
A830082K12Rik	3473	1.869e-74	1.15723e-73	No	3
Bambi	6086	7.14231e-74	4.38979e-73	No	3
Rab13	2825	1.00592e-73	6.16995e-73	No	3
Acadl	2117	1.33162e-72	8.0626e-72	No	3
Calu	9416	1.66027e-71	9.95239e-71	No	3
Sorcs1	2900	3.97479e-70	2.3453e-69	No	3
Srm	8614	2.99417e-68	1.7354e-67	No	3
Ccnd3	6417	9.9726e-68	5.74465e-67	No	3
Mif	28190	2.86819e-67	1.64339e-66	No	3
Mpst	3680	5.90559e-66	3.33675e-65	No	3
Krcc1	8743	8.22068e-66	4.63959e-65	No	3
S100a11	2463	1.10627e-64	6.1741e-64	No	3
Ppp1ca	24825	1.15822e-63	6.37422e-63	No	3
Efemp2	3218	1.35097e-63	7.42958e-63	No	3
Lman1	16340	5.68709e-62	3.07921e-61	No	3
Lamb2	1209	1.21338e-59	6.38593e-59	No	3
Kdelr1	11729	1.44553e-59	7.59183e-59	No	3
Ddost	11443	6.09177e-58	3.14449e-57	No	3
Wasf2	4033	1.35228e-57	6.94931e-57	No	3
Etfb	8878	1.43397e-57	7.36657e-57	No	3
Gpx7	1802	1.50095e-57	7.70281e-57	No	3
Parva	4132	2.35933e-57	1.20791e-56	No	3
Nans	6790	1.30441e-56	6.61523e-56	No	3
Dap	5947	1.6957e-56	8.59094e-56	No	3
Tmem165	8080	1.31355e-55	6.58175e-55	No	3
Spred2	2887	2.733e-54	1.35141e-53	No	3
Snx7	1324	1.09258e-53	5.37611e-53	No	3
Gcsh	12694	7.32098e-53	3.57313e-52	No	3
Axl	1106	1.66724e-52	8.10047e-52	No	3
Net1	2260	9.66553e-51	4.5779e-50	No	3
Pacsin3	1971	1.78116e-50	8.40705e-50	No	3
Gpc4	1356	5.10989e-49	2.35716e-48	No	3
Tst	768	3.62366e-48	1.64933e-47	No	3
Greb1	1148	6.78187e-47	3.03631e-46	No	3
1110059E24Rik	10481	2.81793e-46	1.25193e-45	No	3
Snx5	8928	2.90637e-46	1.2897e-45	No	3
Tcf7l1	1646	5.13407e-46	2.27155e-45	Yes	3
Rcn3	2807	4.28508e-45	1.87934e-44	No	3
Pgam1	27044	1.07092e-44	4.67368e-44	No	3
Rpa1	5395	1.59842e-44	6.95963e-44	No	3
Ccdc74a	872	7.0205e-44	3.027e-43	No	3
Gclc	3665	7.52441e-44	3.24241e-43	No	3
Efcab1	1006	3.69984e-43	1.57762e-42	No	3
Med9	9829	7.08848e-43	3.0106e-42	No	3
Ednrb	1051	1.03574e-42	4.38537e-42	No	3
Trp53i13	3585	7.84707e-42	3.27731e-41	No	3
Bmpr1b	594	1.51667e-41	6.30983e-41	No	3
Oaf	734	4.40501e-41	1.82104e-40	No	3
Herc6	588	1.07801e-40	4.42494e-40	No	3
Col4a5	1769	2.01062e-40	8.21271e-40	No	3
Dhrs4	3767	3.29103e-40	1.33774e-39	No	3
Etv4	983	5.29889e-40	2.14521e-39	Yes	3
Rhoj	1065	2.02779e-39	8.13276e-39	No	3
Pax6os1	1200	4.5078e-39	1.79691e-38	No	3
Nt5c3b	6348	2.57065e-38	1.01239e-37	No	3
Epas1	975	2.68502e-38	1.05688e-37	Yes	3
Aen	7136	2.98285e-38	1.17319e-37	No	3
Emp2	364	1.06515e-37	4.1546e-37	No	3
Ccdc102a	431	2.87808e-37	1.11393e-36	No	3
Casp8	344	6.6145e-37	2.53854e-36	No	3
Mad2l2	6161	9.70472e-37	3.71504e-36	No	3
Rassf2	893	1.31897e-36	5.03757e-36	No	3
Scara3	593	1.71184e-36	6.51658e-36	No	3
Rhod	566	1.40698e-35	5.26681e-35	No	3
Pcdh18	976	1.43596e-33	5.19444e-33	No	3
Morf4l2	22707	2.57215e-33	9.26664e-33	No	3
Sel1l3	1167	5.19498e-33	1.86578e-32	No	3
Piezo1	460	1.03819e-32	3.7092e-32	No	3
Rbbp9	3583	1.53731e-31	5.36633e-31	No	3
Ppil3	5811	1.78342e-30	6.05685e-30	No	3
Athl1	1192	1.795e-30	6.09483e-30	No	3
Fkbp10	771	1.99887e-30	6.78094e-30	No	3
Aldh7a1	5523	1.7935e-29	5.9712e-29	No	3
Acsl5	820	3.12753e-29	1.03349e-28	No	3
Ifi30	1016	6.23723e-29	2.05074e-28	No	3
Prelid1	19896	6.30012e-29	2.07051e-28	No	3
Maf	4426	6.7341e-29	2.21266e-28	Yes	3
Tlcd1	873	3.89616e-28	1.2601e-27	No	3
Vstm4	540	1.1574e-27	3.70979e-27	No	3
Arhgef10	782	1.443e-27	4.61637e-27	No	3
Vamp7	7353	1.7908e-27	5.71446e-27	No	3
Eif6	15424	1.8295e-27	5.83672e-27	No	3
Tmem263	7220	2.09679e-27	6.68237e-27	No	3
S1pr1	797	4.33225e-27	1.37427e-26	No	3
4930523C07Rik	188	1.18741e-26	3.72586e-26	No	3
Evc2	1312	1.45732e-26	4.56515e-26	No	3
Ctdspl	1832	1.35618e-25	4.17533e-25	No	3
Cast	561	1.3894e-25	4.27588e-25	No	3
Hmbs	6260	1.40995e-25	4.33733e-25	No	3
Gsta4	5319	2.41064e-25	7.37648e-25	No	3
Oat	8576	2.66366e-25	8.1408e-25	No	3
B3galnt1	3730	1.56102e-24	4.68991e-24	No	3
Met	454	5.52786e-24	1.6434e-23	No	3
Ppp2r4	7895	8.52396e-24	2.52316e-23	No	3
Snai2	253	3.66543e-23	1.07005e-22	Yes	3
[truncated: 8,271 more rows]

## Sheet: Table_S6
Table S6: Reactome pathways enriched amongst genes that are overexpressed ("DE") in the corresponding cell type (compared to all other ones) in NaR.
CELL TYPE	REACTOME PATHWAY NR	REACTOME PATHWAY NAME	ENRICHEMENT P VALUE	DIFFERENTIALLY EXPRESSED (DE) GENES IN PATHWAY
NE_1	975956	Nonsense Mediated Decay (NMD) independent of the Exon Junction Complex (EJC)	4.22e-15	Rps14;Rpl4;Rps15;Rpl5;Rps16;Rps17;Rpl3;Rps18;Rps15a;Rps19;Pabpc1;Rpl37;Rpsa;Rps27a;Rps10;Rpl39;Rpl8;Rps11;Rps13;Rpl7;Rpl31;Rpl32;Rpl36a;Rps27l;Rps3a1;Rps9;Rps8;Rpl37a;Rps5;Rps6;Rpl24;Rpl26;Rpl28;Rpl22l1;Rpl22;Rplp0;Rplp1;Rpl23;Rpl13a;Rpl18a;Rpl13;Rpl14;Rpl15;Rpl17;Rpl18;Rpl19;Rpl11;Rpl12;Rps3;Rps2;Rpl10a;Rps25;Rps4x;Rpl27a;Rps20;Rps23;Rps24;Rpl41;Rpl35a;Rpl36al
NE_1	72689	Formation of a pool of free 40S subunits	4.22e-15	Rps14;Rpl4;Rps15;Rpl5;Rps16;Rps17;Rpl3;Rps18;Rps15a;Rps19;Rpl37;Rpsa;Rps27a;Rps10;Rpl39;Rpl8;Rps11;Rps13;Rpl7;Rpl31;Rpl32;Rpl36a;Rps27l;Rps3a1;Rps9;Rps8;Rpl37a;Rps5;Rps6;Rpl24;Rpl26;Rpl28;Rpl22l1;Rpl22;Rplp0;Rplp1;Rpl23;Rpl13a;Eif3i;Rpl18a;Rpl13;Rpl14;Rpl15;Rpl17;Rpl18;Rpl19;Rpl11;Rpl12;Rps3;Rps2;Rpl10a;Rps25;Rps4x;Rpl27a;Rps20;Rps23;Rps24;Rpl41;Rpl35a;Rpl36al
NE_1	192823	Viral mRNA Translation	4.22e-15	Rps14;Rpl4;Rps15;Rpl5;Rps16;Rps17;Rpl3;Rps18;Rps15a;Rps19;Dnajc3;Rpl37;Rpsa;Rps27a;Rps10;Rpl39;Rpl8;Rps11;Rps13;Rpl7;Rpl31;Rpl32;Rpl36a;Rps27l;Rps3a1;Rps9;Rps8;Rpl37a;Rps5;Rps6;Rpl24;Rpl26;Rpl28;Rpl22l1;Rpl22;Rplp0;Rplp1;Rpl23;Rpl13a;Rpl18a;Rpl13;Rpl14;Rpl15;Rpl17;Rpl18;Rpl19;Rpl11;Rpl12;Rps3;Rps2;Rpl10a;Rps25;Rps4x;Rpl27a;Rps20;Rps23;Rps24;Rpl41;Rpl35a;Rpl36al
NE_1	1799339	SRP-dependent cotranslational protein targeting to membrane	4.22e-15	Rps14;Rpl4;Rps15;Rpl5;Rps16;Rps17;Rpl3;Rps18;Rps15a;Rps19;Rpl37;Rpsa;Rps27a;Rps10;Rpl39;Rpl8;Rps11;Rps13;Rpl7;Rpl31;Rpl32;Rpl36a;Rps27l;Rps3a1;Rps9;Rps8;Rpl37a;Ssr3;Rps5;Rps6;Rpl24;Rpl26;Rpl28;Sec11a;Rpl22l1;Rpl22;Rplp0;Rplp1;Rpl23;Rpl13a;Rpl18a;Rpl13;Rpl14;Rpl15;Rpl17;Rpl18;Rpl19;Rpl11;Rpl12;Rps3;Rps2;Rpl10a;Rps25;Rps4x;Rpl27a;Sec61b;Rps20;Rps23;Rps24;Rpl41;Rpl35a;Rpl36al
NE_1	156827	L13a-mediated translational silencing of Ceruloplasmin expression	4.22e-15	Rps14;Rpl4;Rps15;Rpl5;Rps16;Rps17;Rpl3;Rps18;Rps15a;Rps19;Pabpc1;Rpl37;Rpsa;Rps27a;Rps10;Rpl39;Rpl8;Rps11;Rps13;Rpl7;Rpl31;Rpl32;Rpl36a;Rps27l;Rps3a1;Rps9;Rps8;Rpl37a;Rps5;Rps6;Rpl24;Rpl26;Rpl28;Rpl22l1;Rpl22;Rplp0;Rplp1;Rpl23;Rpl13a;Eif3i;Rpl18a;Rpl13;Rpl14;Rpl15;Rpl17;Rpl18;Rpl19;Rpl11;Rpl12;Rps3;Rps2;Rpl10a;Rps25;Rps4x;Rpl27a;Rps20;Rps23;Rps24;Rpl41;Rpl35a;Rpl36al
NE_1	72706	GTP hydrolysis and joining of the 60S ribosomal subunit	4.22e-15	Rps14;Rpl4;Rps15;Rpl5;Rps16;Rps17;Rpl3;Rps18;Rps15a;Rps19;Rpl37;Rpsa;Rps27a;Rps10;Rpl39;Rpl8;Rps11;Rps13;Rpl7;Rpl31;Rpl32;Rpl36a;Rps27l;Rps3a1;Rps9;Rps8;Rpl37a;Rps5;Rps6;Rpl24;Rpl26;Rpl28;Rpl22l1;Rpl22;Rplp0;Rplp1;Rpl23;Rpl13a;Eif3i;Rpl18a;Rpl13;Rpl14;Rpl15;Rpl17;Rpl18;Rpl19;Rpl11;Rpl12;Rps3;Rps2;Rpl10a;Rps25;Rps4x;Rpl27a;Rps20;Rps23;Rps24;Rpl41;Rpl35a;Rpl36al
NE_1	927802	Nonsense-Mediated Decay (NMD)	4.22e-15	Rps14;Rpl4;Rps15;Rpl5;Rps16;Rps17;Rpl3;Rps18;Rps15a;Rps19;Pabpc1;Rpl37;Rpsa;Rps27a;Rps10;Rpl39;Rpl8;Rps11;Rps13;Rpl7;Rpl31;Rpl32;Rpl36a;Rps27l;Rps3a1;Rps9;Rps8;Rpl37a;Rps5;Rps6;Rpl24;Rpl26;Rpl28;Rpl22l1;Rpl22;Rplp0;Rplp1;Rpl23;Rpl13a;Rpl18a;Rpl13;Rpl14;Rpl15;Rpl17;Rpl18;Rpl19;Rpl11;Rpl12;Rps3;Rps2;Rpl10a;Rps25;Rps4x;Rpl27a;Rps20;Rps23;Rps24;Rpl41;Rpl35a;Rpl36al
NE_1	975957	Nonsense Mediated Decay (NMD) enhanced by the Exon Junction Complex (EJC)	4.22e-15	Rps14;Rpl4;Rps15;Rpl5;Rps16;Rps17;Rpl3;Rps18;Rps15a;Rps19;Pabpc1;Rpl37;Rpsa;Rps27a;Rps10;Rpl39;Rpl8;Rps11;Rps13;Rpl7;Rpl31;Rpl32;Rpl36a;Rps27l;Rps3a1;Rps9;Rps8;Rpl37a;Rps5;Rps6;Rpl24;Rpl26;Rpl28;Rpl22l1;Rpl22;Rplp0;Rplp1;Rpl23;Rpl13a;Rpl18a;Rpl13;Rpl14;Rpl15;Rpl17;Rpl18;Rpl19;Rpl11;Rpl12;Rps3;Rps2;Rpl10a;Rps25;Rps4x;Rpl27a;Rps20;Rps23;Rps24;Rpl41;Rpl35a;Rpl36al
NE_1	72649	Translation initiation complex formation	4.22e-15	Rps14;Rps15;Rps16;Rps17;Rps18;Rps15a;Rps19;Eif3i;Pabpc1;Rpsa;Rps27a;Rps10;Rps11;Rps13;Rps3;Rps2;Rps27l;Rps25;Rps4x;Rps3a1;Rps9;Rps8;Rps5;Rps6;Rps20;Rps23;Rps24
NE_1	72702	Ribosomal scanning and start codon recognition	4.22e-15	Rps14;Rps15;Rps16;Rps17;Rps18;Rps15a;Rps19;Eif3i;Rpsa;Rps27a;Rps10;Rps11;Rps13;Rps3;Rps2;Rps27l;Rps25;Rps4x;Rps3a1;Rps9;Rps8;Rps5;Rps6;Rps20;Rps23;Rps24
NE_1	6791226	Major pathway of rRNA processing in the nucleolus and cytosol	4.22e-15	Rps14;Rpl4;Rps15;Rpl5;Rps16;Rps17;Rpl3;Rps18;Rps15a;Rps19;Rpl37;Rpsa;Rps27a;Rps10;Rpl39;Rpl8;Rps11;Rps13;Rpl7;Rpl31;Rpl32;Rpl36a;Rps27l;Rps3a1;Rps9;Rps8;Rpl37a;Rps5;Rps6;Rpl24;Rpl26;Rpl28;Rpl22l1;Rpl22;Rplp0;Ncl;Rplp1;Rpl23;Rpl13a;Rpl18a;Rpl13;Rpl14;Rpl15;Rpl17;Rpl18;Rpl19;Rpl11;Rpl12;Rps3;Rps2;Rpl10a;Rps25;Rps4x;Rpl27a;Rps20;Rps23;Rps24;Rpl41;Rpl35a;Rpl36al
NE_1	156902	Peptide chain elongation	4.22e-15	Rps14;Rpl4;Rps15;Rpl5;Rps16;Rps17;Rpl3;Rps18;Rps15a;Rps19;Rpl37;Rpsa;Rps27a;Rps10;Rpl39;Rpl8;Rps11;Rps13;Rpl7;Rpl31;Rpl32;Rpl36a;Rps27l;Rps3a1;Rps9;Rps8;Rpl37a;Rps5;Rps6;Rpl24;Rpl26;Rpl28;Rpl22l1;Rpl22;Rplp0;Rplp1;Rpl23;Rpl13a;Rpl18a;Rpl13;Rpl14;Rpl15;Rpl17;Rpl18;Rpl19;Rpl11;Rpl12;Rps3;Rps2;Rpl10a;Rps25;Rps4x;Rpl27a;Rps20;Rps23;Rps24;Rpl41;Rpl35a;Rpl36al
NE_1	156842	Eukaryotic Translation Elongation	4.22e-15	Rps14;Rpl4;Rps15;Rpl5;Rps16;Eef1d;Rps17;Rpl3;Rps18;Rps15a;Rps19;Eef1g;Rpl37;Rpsa;Rps27a;Rps10;Rpl39;Rpl8;Rps11;Rps13;Rpl7;Rpl31;Rpl32;Rpl36a;Rps27l;Rps3a1;Rps9;Rps8;Rpl37a;Rps5;Rps6;Rpl24;Rpl26;Rpl28;Rpl22l1;Rpl22;Rplp0;Rplp1;Rpl23;Rpl13a;Rpl18a;Rpl13;Rpl14;Rpl15;Rpl17;Rpl18;Rpl19;Rpl11;Rpl12;Rps3;Rps2;Rpl10a;Rps25;Rps4x;Eef1b2;Rpl27a;Rps20;Rps23;Rps24;Rpl41;Rpl35a;Rpl36al
NE_1	72613	Eukaryotic Translation Initiation	4.22e-15	Rps14;Rpl4;Rps15;Rpl5;Rps16;Rps17;Rpl3;Rps18;Rps15a;Rps19;Pabpc1;Rpl37;Rpsa;Rps27a;Rps10;Rpl39;Rpl8;Rps11;Rps13;Rpl7;Rpl31;Rpl32;Rpl36a;Rps27l;Rps3a1;Rps9;Rps8;Rpl37a;Rps5;Rps6;Rpl24;Rpl26;Rpl28;Rpl22l1;Rpl22;Rplp0;Rplp1;Rpl23;Rpl13a;Eif3i;Rpl18a;Rpl13;Rpl14;Eif4ebp1;Rpl15;Rpl17;Rpl18;Rpl19;Rpl11;Rpl12;Rps3;Rps2;Rpl10a;Rps25;Rps4x;Rpl27a;Rps20;Rps23;Rps24;Rpl41;Rpl35a;Rpl36al
NE_1	72737	Cap-dependent Translation Initiation	4.22e-15	Rps14;Rpl4;Rps15;Rpl5;Rps16;Rps17;Rpl3;Rps18;Rps15a;Rps19;Pabpc1;Rpl37;Rpsa;Rps27a;Rps10;Rpl39;Rpl8;Rps11;Rps13;Rpl7;Rpl31;Rpl32;Rpl36a;Rps27l;Rps3a1;Rps9;Rps8;Rpl37a;Rps5;Rps6;Rpl24;Rpl26;Rpl28;Rpl22l1;Rpl22;Rplp0;Rplp1;Rpl23;Rpl13a;Eif3i;Rpl18a;Rpl13;Rpl14;Eif4ebp1;Rpl15;Rpl17;Rpl18;Rpl19;Rpl11;Rpl12;Rps3;Rps2;Rpl10a;Rps25;Rps4x;Rpl27a;Rps20;Rps23;Rps24;Rpl41;Rpl35a;Rpl36al
NE_1	72764	Eukaryotic Translation Termination	4.22e-15	Rps14;Rpl4;Rps15;Rpl5;Rps16;Rps17;Rpl3;Rps18;Rps15a;Rps19;Rpl37;Rpsa;Rps27a;Rps10;Rpl39;Rpl8;Rps11;Rps13;Rpl7;Rpl31;Rpl32;Rpl36a;Rps27l;Rps3a1;Rps9;Rps8;Rpl37a;Rps5;Rps6;Rpl24;Rpl26;Rpl28;Rpl22l1;Rpl22;Rplp0;Rplp1;Rpl23;Rpl13a;Rpl18a;Rpl13;Rpl14;Rpl15;Rpl17;Rpl18;Rpl19;Rpl11;Rpl12;Rps3;Rps2;Rpl10a;Rps25;Rps4x;Rpl27a;Rps20;Rps23;Rps24;Rpl41;Rpl35a;Rpl36al
NE_1	8868773	rRNA processing in the nucleus and cytosol	4.22e-15	Rps14;Rpl4;Rps15;Rpl5;Rps16;Rps17;Rpl3;Rps18;Rps15a;Rps19;Rpl37;Rpsa;Rps27a;Rps10;Rpl39;Rpl8;Rps11;Rps13;Rpl7;Rpl31;Rpl32;Rpl36a;Rps27l;Rps3a1;Rps9;Rps8;Rpl37a;Rps5;Rps6;Rpl24;Rpl26;Rpl28;Rpl22l1;Rpl22;Rplp0;Ncl;Rplp1;Rpl23;Rpl13a;Nhp2;Rpl18a;Rpl13;Rpl14;Rpl15;Rpl17;Rpl18;Rpl19;Rpl11;Rpl12;Rps3;Rps2;Rpl10a;Rps25;Rps4x;Rpl27a;Rps20;Rps23;Rps24;Nop10;Rpl41;Rpl35a;Rpl36al
NE_1	72662	Activation of the mRNA upon binding of the cap-binding complex and eIFs	4.22e-15	Rps14;Rps15;Rps16;Rps17;Rps18;Rps15a;Rps19;Eif3i;Pabpc1;Eif4ebp1;Rpsa;Rps27a;Rps10;Rps11;Rps13;Rps3;Rps2;Rps27l;Rps25;Rps4x;Rps3a1;Rps9;Rps8;Rps5;Rps6;Rps20;Rps23;Rps24
NE_1	72312	rRNA processing	4.22e-15	Rps14;Rpl4;Rps15;Rpl5;Rps16;Rps17;Rpl3;Rps18;Rps15a;Rps19;Rpl37;Rpsa;Rps27a;Rps10;Rpl39;Rpl8;Rps11;mt-Nd2;Rps13;Rpl7;Hsd17b10;Rpl31;Rpl32;Rpl36a;Rps27l;Rps3a1;Rps9;Rps8;Rpl37a;Rps5;Rps6;Rpl24;Rpl26;Rpl28;Rpl22l1;Rpl22;Rplp0;Ncl;Rplp1;Rpl23;Rpl13a;Nhp2;Rpl18a;Rpl13;Rpl14;Rpl15;Rpl17;Rpl18;Rpl19;Rpl11;Rpl12;Rps3;Rps2;Rpl10a;Rps25;Rps4x;Rpl27a;Rps20;Rps23;Rps24;Nop10;Rpl41;Rpl35a;Rpl36al
NE_1	72766	Translation	4.22e-15	Rps14;Rpl4;Rps15;Rpl5;Rps16;Eef1d;Rps17;Mrpl13;Rpl3;Rps18;Rps15a;Rps19;Pabpc1;Eef1g;Rpl37;Rpsa;Rps27a;Rps10;Rpl39;Rpl8;Rps11;Rps13;Rpl7;Rpl31;Rpl32;Rpl36a;Rps27l;Rps3a1;Rps9;Rps8;Rpl37a;Ssr3;Rps5;Rps6;Rpl24;Rpl26;Rpl28;Sec11a;Rpl22l1;Rpl22;Rplp0;Ppa1;Rplp1;Rpl23;Rpl13a;Eif3i;Rpl18a;Rpl13;Rpl14;Eif4ebp1;Rpl15;Rpl17;Rpl18;Rpl19;Rpl11;Rpl12;Rps3;Rps2;Mrps6;Rpl10a;Mrpl42;Rps25;Rps4x;Eef1b2;Rpl27a;Sec…
NE_1	72695	Formation of the ternary complex	4.22e-15	Rps14;Rps15;Rps16;Rps17;Rps18;Rps15a;Rps19;Eif3i;Rpsa;Rps27a;Rps10;Rps11;Rps13;Rps3;Rps2;Rps27l;Rps25;Rps4x;Rps3a1;Rps9;Rps8;Rps5;Rps6;Rps20;Rps23;Rps24
NE_1	8953854	Metabolism of RNA	4.22e-15	Rps14;Rpl4;Rps15;Rpl5;Rps16;Rps17;Rpl3;Rps18;Rps15a;Rps19;Pabpc1;Igf2bp2;Igf2bp1;Rpl37;Rpsa;Rps27a;Ybx1;Rps10;Rpl39;Rpl8;Rps11;mt-Nd2;Rps13;Rpl7;Hsd17b10;Rpl31;Rpl32;Rpl36a;Rps27l;Srsf9;Rps3a1;Rps9;Rps8;Rpl37a;Rps5;Rps6;Rpl24;Rpl26;Rpl28;Rpl22l1;Rpl22;Rplp0;Ncl;Rplp1;Rpl23;Rpl13a;Nhp2;Lage3;Set;Rpl18a;Rpl13;Rpl14;Rpl15;Rpl17;Rpl18;Rpl19;Hnrnpa1;Rpl11;Rpl12;Rps3;Rps2;Rpl10a;Rps25;Rps4x;Ptbp1;Rpl27…
NE_1	2408557	Selenocysteine synthesis	4.22e-15	Rps14;Rpl4;Rps15;Rpl5;Rps16;Rps17;Rpl3;Rps18;Rps15a;Rps19;Rpl37;Rpsa;Rps27a;Rps10;Rpl39;Rpl8;Rps11;Rps13;Rpl7;Rpl31;Rpl32;Rpl36a;Rps27l;Rps3a1;Rps9;Rps8;Rpl37a;Rps5;Rps6;Rpl24;Rpl26;Rpl28;Rpl22l1;Rpl22;Rplp0;Rplp1;Rpl23;Rpl13a;Rpl18a;Rpl13;Rpl14;Rpl15;Rpl17;Rpl18;Rpl19;Rpl11;Rpl12;Rps3;Rps2;Rpl10a;Rps25;Rps4x;Rpl27a;Rps20;Rps23;Rps24;Rpl41;Rpl35a;Rpl36al
NE_1	9010553	Regulation of expression of SLITs and ROBOs	4.22e-15	Rps14;Rpl4;Rps15;Rpl5;Rps16;Rps17;Rpl3;Rps18;Rps15a;Rps19;Pabpc1;Rpl37;Rpsa;Rps27a;Rps10;Rpl39;Rpl8;Rps11;Rps13;Rpl7;Rpl31;Rpl32;Rpl36a;Rps27l;Rps3a1;Rps9;Rps8;Rpl37a;Rps5;Rps6;Rpl24;Rpl26;Rpl28;Rpl22l1;Rpl22;Rplp0;Rplp1;Rpl23;Rpl13a;Rpl18a;Rpl13;Rpl14;Rpl15;Rpl17;Rpl18;Rpl19;Rpl11;Rpl12;Rps3;Rps2;Rpl10a;Rps25;Rps4x;Rpl27a;Rps20;Rps23;Rps24;Rpl41;Rpl35a;Rpl36al
NE_1	168273	Influenza Viral RNA Transcription and Replication	4.22e-15	Rps14;Rpl4;Rps15;Rpl5;Rps16;Rps17;Rpl3;Rps18;Rps15a;Rps19;Dnajc3;Rpl37;Rpsa;Rps27a;Rps10;Rpl39;Rpl8;Rps11;Rps13;Ipo5;Rpl7;Rpl31;Rpl32;Rpl36a;Rps27l;Rps3a1;Rps9;Rps8;Rpl37a;Rps5;Rps6;Rpl24;Rpl26;Rpl28;Rpl22l1;Rpl22;Rplp0;Rplp1;Rpl23;Rpl13a;Rpl18a;Rpl13;Rpl14;Rpl15;Rpl17;Rpl18;Rpl19;Rpl11;Rpl12;Rps3;Rps2;Rpl10a;Rps25;Rps4x;Rpl27a;Rps20;Rps23;Rps24;Rpl41;Rpl35a;Rpl36al
NE_1	5663205	Infectious disease	4.22e-15	Rps14;Rpl4;Rps15;Rpl5;Rps16;Rps17;Rpl3;Rps18;Rps15a;Rps19;Dnajc3;Rpl37;Rpsa;Rps27a;Rps10;Rpl39;Rpl8;Rps11;Rps13;Ipo5;Rpl7;Rpl31;Rpl32;Rpl36a;Calr;Ppia;Rps27l;Rps3a1;Rps9;Rps8;Rpl37a;Rps5;Rps6;Rpl24;Rpl26;Rpl28;Hsp90ab1;Ranbp1;Rpl22l1;Rpl22;Rplp0;Rplp1;Rpl23;Rpl13a;B2m;Rpl18a;Rpl13;Rpl14;Rpl15;Rpl17;Rpl18;Rpl19;Rpl11;Canx;Rpl12;Rps3;Cd9;Rps2;Rpl10a;Rps25;Rps4x;Npm1;Rpl27a;Rps20;Rps23;Rps24;Rpl41;R…
NE_1	422475	Axon guidance	4.22e-15	Rps14;Myl12a;Rpl4;Rps15;Rpl5;Rps16;Rps17;Rpl3;Rps18;Rps15a;Rps19;Pabpc1;Rpl37;Rpsa;Rps27a;Grb10;Rps10;Rpl39;Rhoc;Rpl8;Rps11;Rhoa;Mapk3;Rps13;Rpl7;Rpl31;Rpl32;Rpl36a;Agrn;Rps27l;Rps3a1;Rps9;Rps8;Rpl37a;Rps5;Rps6;Rpl24;Rpl26;Col9a1;Rpl28;Hsp90ab1;Itgb1;Rpl22l1;Rpl22;Rplp0;Rplp1;Rpl23;Rpl13a;Ezr;Pfn1;Rpl18a;Rpl13;Rpl14;Rpl15;Rpl17;Rpl18;Rpl19;Rpl11;Rpl12;Rps3;Rps2;Rpl10a;Rps25;Rps4x;Col4a1;Col4a2;Rp…
NE_1	376176	Signaling by ROBO receptors	4.22e-15	Rps14;Rpl4;Rps15;Rpl5;Rps16;Rps17;Rpl3;Rps18;Rps15a;Rps19;Pabpc1;Rpl37;Rpsa;Rps27a;Rps10;Rpl39;Rpl8;Rps11;Rhoa;Rps13;Rpl7;Rpl31;Rpl32;Rpl36a;Rps27l;Rps3a1;Rps9;Rps8;Rpl37a;Rps5;Rps6;Rpl24;Rpl26;Rpl28;Rpl22l1;Rpl22;Rplp0;Rplp1;Rpl23;Rpl13a;Pfn1;Rpl18a;Rpl13;Rpl14;Rpl15;Rpl17;Rpl18;Rpl19;Rpl11;Rpl12;Rps3;Rps2;Rpl10a;Rps25;Rps4x;Rpl27a;Rps20;Rps23;Rps24;Rpl41;Rpl35a;Rpl36al
NE_1	168254	Influenza Infection	4.22e-15	Rps14;Rpl4;Rps15;Rpl5;Rps16;Rps17;Rpl3;Rps18;Rps15a;Rps19;Dnajc3;Rpl37;Rpsa;Rps27a;Rps10;Rpl39;Rpl8;Rps11;Rps13;Ipo5;Rpl7;Rpl31;Rpl32;Rpl36a;Calr;Rps27l;Rps3a1;Rps9;Rps8;Rpl37a;Rps5;Rps6;Rpl24;Rpl26;Rpl28;Rpl22l1;Rpl22;Rplp0;Rplp1;Rpl23;Rpl13a;Rpl18a;Rpl13;Rpl14;Rpl15;Rpl17;Rpl18;Rpl19;Rpl11;Canx;Rpl12;Rps3;Rps2;Rpl10a;Rps25;Rps4x;Rpl27a;Rps20;Rps23;Rps24;Rpl41;Rpl35a;Slc25a5;Rpl36al;Ran
NE_1	168255	Influenza Life Cycle	4.22e-15	Rps14;Rpl4;Rps15;Rpl5;Rps16;Rps17;Rpl3;Rps18;Rps15a;Rps19;Dnajc3;Rpl37;Rpsa;Rps27a;Rps10;Rpl39;Rpl8;Rps11;Rps13;Ipo5;Rpl7;Rpl31;Rpl32;Rpl36a;Calr;Rps27l;Rps3a1;Rps9;Rps8;Rpl37a;Rps5;Rps6;Rpl24;Rpl26;Rpl28;Rpl22l1;Rpl22;Rplp0;Rplp1;Rpl23;Rpl13a;Rpl18a;Rpl13;Rpl14;Rpl15;Rpl17;Rpl18;Rpl19;Rpl11;Canx;Rpl12;Rps3;Rps2;Rpl10a;Rps25;Rps4x;Rpl27a;Rps20;Rps23;Rps24;Rpl41;Rpl35a;Rpl36al;Ran
NE_1	71291	Metabolism of amino acids and derivatives	4.22e-15	Rps14;Rpl4;Rps15;Rpl5;Rps16;Rps17;Rpl3;Rps18;Rps15a;Rps19;Rpl37;Rpsa;Rps27a;Phgdh;Rps10;Rpl39;Rpl8;Rps11;Rps13;Rpl7;Hsd17b10;Mtap;Rpl31;Rpl32;Rpl36a;Rps27l;Rps3a1;Rps9;Rps8;Rpl37a;Rps5;Rps6;Rpl24;Rpl26;Rpl28;Hrsp12;Carnmt1;Rpl22l1;Tst;Rpl22;Rplp0;Rplp1;Rpl23;Rpl13a;Oat;Rpl18a;Rpl13;Rpl14;Rpl15;Rpl17;Rpl18;Rpl19;Pdha1;Rpl11;Rpl12;Rps3;Rps2;Rpl10a;Rps25;Rps4x;Rpl27a;Pmp22;Rps20;Rps23;Rps24;Gcsh;Rpl…
NE_1	2408522	Selenoamino acid metabolism	4.22e-15	Rps14;Rpl4;Rps15;Rpl5;Rps16;Rps17;Rpl3;Rps18;Rps15a;Rps19;Rpl37;Rpsa;Rps27a;Rps10;Rpl39;Rpl8;Rps11;Rps13;Rpl7;Rpl31;Rpl32;Rpl36a;Rps27l;Rps3a1;Rps9;Rps8;Rpl37a;Rps5;Rps6;Rpl24;Rpl26;Rpl28;Rpl22l1;Rpl22;Rplp0;Rplp1;Rpl23;Rpl13a;Rpl18a;Rpl13;Rpl14;Rpl15;Rpl17;Rpl18;Rpl19;Rpl11;Rpl12;Rps3;Rps2;Rpl10a;Rps25;Rps4x;Rpl27a;Rps20;Rps23;Rps24;Rpl41;Rpl35a;Rpl36al
NE_1	1266738	Developmental Biology	6.63e-13	Rps14;Myl12a;Rpl4;Rps15;Rpl5;Rps16;Rps17;Rpl3;Rps18;Rps15a;Rps19;Pabpc1;Rpl37;Rpsa;Rps27a;Grb10;Rps10;Rpl39;Rhoc;Rpl8;Rps11;Rhoa;Mapk3;Rps13;Rpl7;Rpl31;Rpl32;Rpl36a;Agrn;Rps27l;Rps3a1;Rps9;Rps8;Rpl37a;Rps5;Rps6;Rpl24;Rpl26;Col9a1;Rpl28;Hsp90ab1;Itgb1;Rpl22l1;Rpl22;Rplp0;Rplp1;Rpl23;Rpl13a;Ezr;Pfn1;Foxp1;H2afz;Rpl18a;Rpl13;Rpl14;Rpl15;Rpl17;Rpl18;Rpl19;Rpl11;Rpl12;Rps3;Hes1;Rps2;Rpl10a;Rps25;Rps4x…
NE_1	1643685	Disease	3.36e-11	Rps14;App;Rpl4;Rps15;Rpl5;Rps16;Rps17;Fgf15;Rpl3;Rps18;Rps15a;Rps19;Bdnf;Dnajc3;Rpl37;Rpsa;Rps27a;Rps10;Rpl39;Rpl8;Rps11;Cp;Mapk3;Rps13;Ipo5;Rpl7;Rpl31;Rpl32;Bsg;Slc2a1;Rpl36a;Calr;Agrn;Ppia;Rps27l;Rps3a1;Rps9;Rps8;Rpl37a;Rps5;Prdx1;Rps6;Rpl24;Rpl26;Rpl28;Hsp90ab1;Ranbp1;Rpl22l1;Mip;Rpl22;Rplp0;Rplp1;Rpl23;Rpl13a;B2m;Sdc4;Rpl18a;Rpl13;Fn1;Rpl14;Rpl15;Rpl17;Rpl18;Galk1;Rpl19;Rpl11;Canx;Rpl12;Pdgfr…
NE_1	392499	Metabolism of proteins	5.97e-11	Rpl4;Txn1;Rps14;App;Rpl5;Rps15;Rps16;Socs3;Rpl3;Rps17;Rps18;Rps19;Rpl37;Rpsa;Rpl8;Rps10;Rpl39;Rps11;Rpl7;Rps13;Pdia3;Rpl31;Rpl32;Pdia6;Rps9;Rps3a1;Rps8;Rps5;Rps6;Rpl24;Rpl26;Rpl28;Lgals1;Sec11a;Rpl22;Ppa1;Rpl23;B2m;Fn1;Eif4ebp1;Tbca;Kdelr2;Dynll1;Mrpl42;Rps25;Cbx5;Rpl27a;Igf2;Sec61b;Rps20;Anp32b;Rps23;Rps24;Hspa8;Rpl41;Sparc;Hspa5;Rpl36al;Gng12;Eef1d;Ctsd;Mrpl13;Rps15a;Pabpc1;Dnajc3;Eef1g;Rps27a;…
NE_1	1474244	Extracellular matrix organization	9.98e-06	App;Fbn2;Ctsd;Col18a1;Sdc4;Fn1;Ctsl;Itga6;Nid1;Pxdn;Bsg;Slc2a1;Fbln1;Agrn;Serpinh1;Mfap2;Col4a1;Col4a2;Etfb;Capn2;Col9a1;Itgb1;Cd151;Sparc;P4ha1;Capns1;P4hb;Tkt
NE_1	381426	Regulation of Insulin-like Growth Factor (IGF) transport and uptake by Insulin-like Growth Factor Binding Proteins (IGFBPs)	1.3e-05	App;Dnajc3;Fn1;Igf2;Hsp90b1;Igfbp7;Cp;Lgals1;Cst3;Igfbp2;Rcn1;Igfbp5;Sparc;Igfbp4;P4hb;Pdia6;Fstl1;Cyr61
NE_1	8957275	Post-translational protein phosphorylation	3.64e-05	App;Dnajc3;Fn1;Hsp90b1;Igfbp7;Cp;Lgals1;Cst3;Rcn1;Igfbp5;Sparc;Igfbp4;P4hb;Pdia6;Fstl1;Cyr61
NE_1	381183	ATF6 (ATF6-alpha) activates chaperone genes	0.000408	Hspa5;Hsp90b1;Calr
NE_1	1474290	Collagen formation	0.000411	Cd151;Col18a1;Pxdn;P4ha1;Serpinh1;Col4a1;Col4a2;Slc2a1;Ctsl;Itga6;Col9a1;P4hb
NE_1	381033	ATF6 (ATF6-alpha) activates chaperones	0.000765	Hspa5;Hsp90b1;Calr
NE_1	428359	Insulin-like Growth Factor-2 mRNA Binding Proteins (IGF2BPs/IMPs/VICKZs) bind RNA	0.00235309	H19;Igf2bp2;Igf2bp1;Igf2
NE_1	2022090	Assembly of collagen fibrils and other multimeric structures	0.00281251	Cd151;Col18a1;Pxdn;Col4a1;Col4a2;Ctsl;Itga6;Col9a1
NE_1	1474228	Degradation of the extracellular matrix	0.00438687	Fbn2;Ctsd;Col18a1;Col4a1;Col4a2;Bsg;Fn1;Ctsl;Capns1;Capn2;Col9a1;Nid1
NE_1	3000171	Non-integrin membrane-ECM interactions	0.00649561	Itgb1;Sdc4;Col4a1;Col4a2;Fn1;Itga6;Tkt;Agrn
NE_1	210991	Basigin interactions	0.00684834	Itgb1;Atp1b1;Atp1b3;Bsg;Itga6;Ppia
ERPCs_1	72689	Formation of a pool of free 40S subunits	3.89e-15	Rps14;Rpl4;Rps15;Rpl5;Rps16;Rps17;Rpl3;Rps18;Rps15a;Rps19;Rpsa;Rps27a;Rpl39;Rps10;Rpl8;Rps11;Rps13;Rpl7;Rpl32;Rpl36a;Rps3a1;Rps9;Rps8;Rps5;Rps6;Rpl24;Rpl26;Rpl22l1;Rpl22;Rplp0;Rpl23;Rpl13a;Eif3i;Rpl18a;Eif3k;Rpl13;Rpl14;Rpl17;Eif3a;Rpl18;Rpl19;Rpl12;Rps3;Rps2;Rpl10a;Rps25;Rps4x;Rpl27a;Rps20;Rps23;Rps24;Eif1ax;Rpl35a
ERPCs_1	975956	Nonsense Mediated Decay (NMD) independent of the Exon Junction Complex (EJC)	3.89e-15	Rps14;Rpl4;Rps15;Rpl5;Rps16;Rps17;Rpl3;Rps18;Rps15a;Rps19;Pabpc1;Rpsa;Rps27a;Rpl39;Rps10;Rpl8;Rps11;Rps13;Rpl7;Rpl32;Rpl36a;Rps3a1;Rps9;Rps8;Rps5;Rps6;Rpl24;Rpl26;Rpl22l1;Rpl22;Rplp0;Rpl23;Rpl13a;Rpl18a;Rpl13;Rpl14;Rpl17;Rpl18;Rpl19;Rpl12;Rps3;Rps2;Rpl10a;Rps25;Rps4x;Rpl27a;Rps20;Rps23;Rps24;Rpl35a
ERPCs_1	72695	Formation of the ternary complex	3.89e-15	Rps14;Rps15;Rps16;Rps17;Rps18;Rps15a;Rps19;Eif3i;Eif3k;Rpsa;Rps27a;Rps10;Rps11;Eif3a;Rps13;Rps3;Rps2;Eif2s1;Rps25;Rps4x;Rps3a1;Rps9;Rps8;Rps5;Rps6;Rps20;Rps23;Rps24;Eif1ax
ERPCs_1	156827	L13a-mediated translational silencing of Ceruloplasmin expression	3.89e-15	Rps14;Rpl4;Rps15;Rpl5;Rps16;Rps17;Rpl3;Rps18;Rps15a;Rps19;Pabpc1;Rpsa;Rps27a;Rpl39;Rps10;Rpl8;Rps11;Rps13;Rpl7;Rpl32;Rpl36a;Rps3a1;Rps9;Rps8;Rps5;Rps6;Rpl24;Rpl26;Eif4e;Rpl22l1;Rpl22;Rplp0;Rpl23;Rpl13a;Eif3i;Rpl18a;Eif3k;Rpl13;Rpl14;Rpl17;Eif3a;Rpl18;Rpl19;Rpl12;Rps3;Eif2s1;Rps2;Rpl10a;Rps25;Rps4x;Rpl27a;Rps20;Rps23;Rps24;Eif1ax;Rpl35a
ERPCs_1	72706	GTP hydrolysis and joining of the 60S ribosomal subunit	3.89e-15	Rps14;Rpl4;Rps15;Rpl5;Rps16;Rps17;Rpl3;Rps18;Rps15a;Rps19;Rpsa;Rps27a;Rpl39;Rps10;Rpl8;Rps11;Rps13;Rpl7;Rpl32;Rpl36a;Rps3a1;Rps9;Rps8;Rps5;Rps6;Rpl24;Rpl26;Eif4e;Rpl22l1;Rpl22;Rplp0;Rpl23;Rpl13a;Eif3i;Rpl18a;Eif3k;Rpl13;Rpl14;Rpl17;Eif3a;Rpl18;Rpl19;Rpl12;Rps3;Eif2s1;Rps2;Rpl10a;Rps25;Rps4x;Rpl27a;Rps20;Rps23;Rps24;Eif1ax;Rpl35a
ERPCs_1	72649	Translation initiation complex formation	3.89e-15	Rps14;Rps15;Rps16;Rps17;Rps18;Rps15a;Rps19;Eif3i;Pabpc1;Eif3k;Rpsa;Rps27a;Rps10;Rps11;Eif3a;Rps13;Rps3;Rps2;Eif2s1;Rps25;Rps4x;Rps3a1;Rps9;Rps8;Rps5;Rps6;Rps20;Eif4e;Rps23;Rps24;Eif1ax
ERPCs_1	72662	Activation of the mRNA upon binding of the cap-binding complex and eIFs	3.89e-15	Rps14;Rps15;Rps16;Rps17;Rps18;Rps15a;Rps19;Eif3i;Pabpc1;Eif3k;Eif4ebp1;Rpsa;Rps27a;Rps10;Rps11;Eif3a;Rps13;Rps3;Rps2;Eif2s1;Rps25;Rps4x;Rps3a1;Rps9;Rps8;Rps5;Rps6;Rps20;Eif4e;Rps23;Rps24;Eif1ax
ERPCs_1	72613	Eukaryotic Translation Initiation	3.89e-15	Rps14;Rpl4;Rps15;Rpl5;Rps16;Rps17;Rpl3;Rps18;Rps15a;Rps19;Pabpc1;Rpsa;Rps27a;Rpl39;Rps10;Rpl8;Rps11;Rps13;Rpl7;Rpl32;Rpl36a;Rps3a1;Rps9;Rps8;Rps5;Rps6;Rpl24;Rpl26;Eif4e;Rpl22l1;Rpl22;Rplp0;Rpl23;Rpl13a;Eif3i;Rpl18a;Eif3k;Rpl13;Rpl14;Eif4ebp1;Rpl17;Eif3a;Rpl18;Rpl19;Rpl12;Rps3;Eif2s1;Rps2;Rpl10a;Rps25;Rps4x;Rpl27a;Rps20;Rps23;Rps24;Eif1ax;Rpl35a
ERPCs_1	72737	Cap-dependent Translation Initiation	3.89e-15	Rps14;Rpl4;Rps15;Rpl5;Rps16;Rps17;Rpl3;Rps18;Rps15a;Rps19;Pabpc1;Rpsa;Rps27a;Rpl39;Rps10;Rpl8;Rps11;Rps13;Rpl7;Rpl32;Rpl36a;Rps3a1;Rps9;Rps8;Rps5;Rps6;Rpl24;Rpl26;Eif4e;Rpl22l1;Rpl22;Rplp0;Rpl23;Rpl13a;Eif3i;Rpl18a;Eif3k;Rpl13;Rpl14;Eif4ebp1;Rpl17;Eif3a;Rpl18;Rpl19;Rpl12;Rps3;Eif2s1;Rps2;Rpl10a;Rps25;Rps4x;Rpl27a;Rps20;Rps23;Rps24;Eif1ax;Rpl35a
ERPCs_1	192823	Viral mRNA Translation	3.89e-15	Rps14;Rpl4;Rps15;Rpl5;Rps16;Rps17;Rpl3;Rps18;Rps15a;Rps19;Rpsa;Rps27a;Rpl39;Rps10;Rpl8;Rps11;Rps13;Rpl7;Rpl32;Rpl36a;Rps3a1;Rps9;Rps8;Rps5;Rps6;Rpl24;Rpl26;Rpl22l1;Rpl22;Rplp0;Rpl23;Rpl13a;Rpl18a;Rpl13;Rpl14;Rpl17;Rpl18;Rpl19;Rpl12;Rps3;Rps2;Rpl10a;Rps25;Rps4x;Rpl27a;Rps20;Rps23;Rps24;Rpl35a
ERPCs_1	72702	Ribosomal scanning and start codon recognition	3.89e-15	Rps14;Rps15;Rps16;Rps17;Rps18;Rps15a;Rps19;Eif3i;Eif3k;Rpsa;Rps27a;Rps10;Rps11;Eif3a;Rps13;Rps3;Rps2;Eif2s1;Rps25;Rps4x;Rps3a1;Rps9;Rps8;Rps5;Rps6;Rps20;Eif4e;Rps23;Rps24;Eif1ax
ERPCs_1	1799339	SRP-dependent cotranslational protein targeting to membrane	3.89e-15	Rps14;Rpl4;Rps15;Rpl5;Rps16;Rps17;Rpl3;Rps18;Rps15a;Rps19;Rpsa;Rps27a;Rpl39;Rps10;Rpl8;Rps11;Rps13;Rpl7;Rpl32;Rpl36a;Rps3a1;Rps9;Rps8;Rps5;Rps6;Rpl24;Rpl26;Rpl22l1;Rpl22;Rplp0;Rpl23;Rpl13a;Rpl18a;Rpl13;Rpl14;Rpl17;Rpl18;Rpl19;Rpl12;Rps3;Ssr1;Rps2;Rpl10a;Rps25;Rps4x;Rpl27a;Rps20;Rps23;Rps24;Rpl35a
ERPCs_1	927802	Nonsense-Mediated Decay (NMD)	3.89e-15	Rps14;Rpl4;Rps15;Rpl5;Rps16;Rps17;Rpl3;Rps18;Rps15a;Rps19;Pabpc1;Rpsa;Rps27a;Rpl39;Rps10;Rpl8;Rps11;Rps13;Rpl7;Rpl32;Rpl36a;Rps3a1;Rps9;Rps8;Rps5;Magoh;Rps6;Rpl24;Rpl26;Rpl22l1;Rpl22;Rplp0;Rpl23;Rpl13a;Rpl18a;Rpl13;Rpl14;Rpl17;Rpl18;Rpl19;Rpl12;Rps3;Rps2;Rpl10a;Rps25;Rps4x;Rpl27a;Rps20;Rps23;Rps24;Rpl35a
ERPCs_1	975957	Nonsense Mediated Decay (NMD) enhanced by the Exon Junction Complex (EJC)	3.89e-15	Rps14;Rpl4;Rps15;Rpl5;Rps16;Rps17;Rpl3;Rps18;Rps15a;Rps19;Pabpc1;Rpsa;Rps27a;Rpl39;Rps10;Rpl8;Rps11;Rps13;Rpl7;Rpl32;Rpl36a;Rps3a1;Rps9;Rps8;Rps5;Magoh;Rps6;Rpl24;Rpl26;Rpl22l1;Rpl22;Rplp0;Rpl23;Rpl13a;Rpl18a;Rpl13;Rpl14;Rpl17;Rpl18;Rpl19;Rpl12;Rps3;Rps2;Rpl10a;Rps25;Rps4x;Rpl27a;Rps20;Rps23;Rps24;Rpl35a
ERPCs_1	156842	Eukaryotic Translation Elongation	3.89e-15	Rps14;Rpl4;Rps15;Rpl5;Rps16;Eef1d;Rps17;Rpl3;Rps18;Rps15a;Rps19;Eef1a1;Eef1g;Rpsa;Rps27a;Rpl39;Rps10;Rpl8;Rps11;Rps13;Rpl7;Rpl32;Rpl36a;Rps3a1;Rps9;Rps8;Rps5;Rps6;Rpl24;Rpl26;Rpl22l1;Rpl22;Rplp0;Rpl23;Rpl13a;Rpl18a;Rpl13;Rpl14;Rpl17;Rpl18;Rpl19;Rpl12;Rps3;Rps2;Rpl10a;Rps25;Rps4x;Eef1b2;Rpl27a;Rps20;Rps23;Rps24;Rpl35a
ERPCs_1	6791226	Major pathway of rRNA processing in the nucleolus and cytosol	3.89e-15	Rps14;Rpl4;Rps15;Rpl5;Rps16;Rps17;Rpl3;Rps18;Rps15a;Rps19;Rpsa;Rps27a;Rpl39;Rps10;Rpl8;Rps11;Rps13;Rpl7;Fbl;Rpl32;Rpl36a;Rps3a1;Rps9;Rps8;Rps5;Rps6;Rpl24;Rpl26;Rpl22l1;Rpl22;Rplp0;Ncl;Rpl23;Rpl13a;Rpl18a;Rpl13;Rpl14;Rpl17;Rpl18;Rpl19;Emg1;Rpl12;Rps3;Rps2;Rpl10a;Rps25;Rps4x;Exosc8;Exosc7;Rpl27a;Rps20;Nop58;Rps23;Nop56;Rps24;Rpl35a
ERPCs_1	156902	Peptide chain elongation	3.89e-15	Rps14;Rpl4;Rps15;Rpl5;Rps16;Rps17;Rpl3;Rps18;Rps15a;Rps19;Eef1a1;Rpsa;Rps27a;Rpl39;Rps10;Rpl8;Rps11;Rps13;Rpl7;Rpl32;Rpl36a;Rps3a1;Rps9;Rps8;Rps5;Rps6;Rpl24;Rpl26;Rpl22l1;Rpl22;Rplp0;Rpl23;Rpl13a;Rpl18a;Rpl13;Rpl14;Rpl17;Rpl18;Rpl19;Rpl12;Rps3;Rps2;Rpl10a;Rps25;Rps4x;Rpl27a;Rps20;Rps23;Rps24;Rpl35a
ERPCs_1	69278	Cell Cycle	3.89e-15	Ccna2;Fen1;Nudc;Tuba1b;Rps27a;Smc4;Birc5;Spc24;Smc2;Nup37;Ube2c;Nuf2;Skp2;Cks1b;Cdc20;Ccnb2;Rfc5;Ccnb1;Tyms;Rfc4;Lig1;Rfc1;Rfc2;Cdca8;Hmmr;Mad2l1;Hsp90ab1;Top2a;Prim1;Mcm3;Mcm4;Mcm5;Mcm6;Aurka;Aurkb;Mcm2;Pole3;Apitd1;Cenpa;Set;H2afz;H2afx;H2afv;Fbxo5;Pmf1;Dhfr;Gins2;Orc6;Lmnb1;Dynll1;Cdt1;Tubb5;Ccnd2;Rrm2;Plk4;Ccnd3;Plk1;Ccnd1;Nde1;Gmnn;Nup62;Rpa2;Itgb3bp;Tpx2;Cdk6;Hist1h4i;Cdk4;Rpa3;Cenpm;Cdk2;C…
ERPCs_1	1640170	Cell Cycle	3.89e-15	Ccna2;Fen1;Nudc;Tuba1b;Rps27a;Smc4;Birc5;Spc24;Smc2;Nup37;Ube2c;Exo1;Nuf2;Skp2;Cks1b;Cdc20;Ccnb2;Rfc5;Ccnb1;Tyms;Lig1;Rfc4;Rfc1;Rfc2;Cdca8;Hmmr;Mad2l1;Hsp90ab1;Dkc1;Top2a;Prim1;Mcm3;Nhp2;Mcm4;Mcm5;Mcm6;Aurka;Aurkb;Mcm2;Pole3;Apitd1;Cenpa;Set;H2afz;Chek1;H2afx;H2afv;Fbxo5;Pmf1;Dhfr;Gins2;Orc6;Psmc3ip;Lmnb1;Dynll1;Rad51;Cdt1;Mis18a;Tubb5;Ccnd2;Rrm2;Npm1;Plk4;Ccnd3;Plk1;Ccnd1;Nde1;Nup62;Gmnn;Rbbp7;R…
ERPCs_1	69206	G1/S Transition	3.89e-15	Pole3;Ccna2;Fbxo5;Rps27a;Dhfr;Orc6;Skp2;Cks1b;Cdt1;Rrm2;Ccnb1;Tyms;Ccnd1;Gmnn;Rpa2;Cdk4;Rpa3;Cdk2;Prim1;Mcm3;Cdk1;Mcm4;Mcm5;Tk1;Mcm6;Mcm2
ERPCs_1	453279	Mitotic G1-G1/S phases	3.89e-15	Pole3;Ccna2;Fbxo5;Rps27a;Dhfr;Orc6;Skp2;Cks1b;Cdt1;Ccnd2;Rrm2;Ccnd3;Ccnb1;Tyms;Ccnd1;Gmnn;Rpa2;Cdk6;Cdk4;Rpa3;Top2a;Cdk2;Prim1;Mcm3;Cdk1;Mcm4;Mcm5;Tk1;Mcm6;Cdkn1c;Mcm2
ERPCs_1	72764	Eukaryotic Translation Termination	3.89e-15	Rps14;Rpl4;Rps15;Rpl5;Rps16;Rps17;Rpl3;Rps18;Rps15a;Rps19;Rpsa;Rps27a;Rpl39;Rps10;Rpl8;Rps11;Rps13;Rpl7;Rpl32;Rpl36a;Rps3a1;Rps9;Rps8;Rps5;Rps6;Rpl24;Rpl26;Rpl22l1;Rpl22;Rplp0;Rpl23;Rpl13a;Rpl18a;Rpl13;Rpl14;Rpl17;Rpl18;Rpl19;Rpl12;Rps3;Rps2;Rpl10a;Rps25;Rps4x;Rpl27a;Rps20;Rps23;Rps24;Rpl35a
ERPCs_1	8868773	rRNA processing in the nucleus and cytosol	3.89e-15	Rps14;Rpl4;Rps15;Rpl5;Rps16;Rps17;Rpl3;Rps18;Rps15a;Rps19;Rpsa;Rps27a;Rpl39;Rps10;Rpl8;Rps11;Rps13;Rpl7;Fbl;Rpl32;Rpl36a;Rps3a1;Rps9;Rps8;Rps5;Rps6;Rpl24;Rpl26;Rpl22l1;Dkc1;Rpl22;Rplp0;Ncl;Rpl23;Rpl13a;Nhp2;Rpl18a;Rpl13;Rpl14;Rpl17;Rpl18;Rpl19;Emg1;Rpl12;Rps3;Gar1;Rps2;Rpl10a;Rps25;Rps4x;Exosc8;Exosc7;Rpl27a;Rps20;Nop58;Rps23;Nop56;Rps24;Nop10;Rpl35a
ERPCs_1	8953854	Metabolism of RNA	3.89e-15	Rpl4;Rps14;Rpl5;Rps15;Rps16;Rpl3;Rps17;Rps18;Igf2bp2;Rps19;Igf2bp1;Rpsa;Rpl8;Rpl39;Rps10;Rps11;Rpl7;Rps13;Nup37;Hsd17b10;Fbl;Rpl32;Rps9;Rps3a1;Rps8;Pcbp1;Rps5;Magoh;Rps6;Rpl24;Rpl26;Actb;Dkc1;Rpl22;Ncl;Rpl23;Nhp2;Set;Hnrnpu;Snrpf;Snrpe;Snrpb;Emg1;Gar1;Rps25;Ptbp1;Rpl27a;Nup62;Lsm2;Lsm3;Lsm4;Rps20;Lsm5;Rps23;Rps24;Hspa8;Nop10;Lsm6;Hnrnpc;Hnrnpf;Hnrnpm;Rps15a;Pabpc1;Rps27a;Ybx1;Nudt21;Rpl36a;Srsf9;…
ERPCs_1	72766	Translation	3.89e-15	Rps14;Rpl4;Rps15;Rpl5;Rps16;Eef1d;Rps17;Rpl3;Rps18;Rps15a;Rps19;Pabpc1;Eef1a1;Eef1g;Rpsa;Rps27a;Rpl39;Rps10;Rpl8;Rps11;Rps13;Rpl7;Rpl32;Rpl36a;Rps3a1;Rps9;Rps8;Rps5;Rps6;Rpl24;Rpl26;Eif4e;Rpl22l1;Rpl22;Rplp0;Ppa1;Rpl23;Rpl13a;Eif3i;Rpl18a;Eif3k;Rpl13;Rpl14;Eif4ebp1;Rpl17;Eif3a;Rpl18;Rpl19;Rpl12;Rps3;Ssr1;Eif2s1;Rps2;Rpl10a;Mrpl42;Rps25;Rps4x;Eef1b2;Rpl27a;Rps20;Rps23;Rps24;Eif1ax;Rpl35a
ERPCs_1	72312	rRNA processing	3.89e-15	Rps14;Rpl4;Rps15;Rpl5;Rps16;Rps17;Rpl3;Rps18;Rps15a;Rps19;Rpsa;Rps27a;Rpl39;Rps10;Rpl8;Rps11;Rps13;Rpl7;Hsd17b10;Fbl;Rpl32;Rpl36a;Rps3a1;Rps9;Rps8;Rps5;Rps6;Rpl24;Rpl26;Rpl22l1;Dkc1;Rpl22;Rplp0;Ncl;Rpl23;Rpl13a;Nhp2;Rpl18a;Rpl13;Rpl14;Rpl17;Rpl18;Rpl19;Emg1;Rpl12;Rps3;Gar1;Rps2;Rpl10a;Rps25;Rps4x;Exosc8;Exosc7;Rpl27a;Rps20;Nop58;Rps23;Nop56;Rps24;Nop10;Rpl35a
ERPCs_1	168273	Influenza Viral RNA Transcription and Replication	3.89e-15	Rps14;Rpl4;Rps15;Rpl5;Rps16;Rps17;Rpl3;Rps18;Rps15a;Rps19;Rpsa;Rps27a;Rpl39;Rps10;Rpl8;Rps11;Rps13;Nup37;Ipo5;Rpl7;Rpl32;Rpl36a;Rps3a1;Rps9;Rps8;Rps5;Rps6;Rpl24;Rpl26;Rpl22l1;Rpl22;Rplp0;Rpl23;Rpl13a;Rpl18a;Rpl13;Rpl14;Polr2h;Rpl17;Rpl18;Rpl19;Rpl12;Rps3;Rps2;Rpl10a;Rps25;Rps4x;Rpl27a;Nup62;Rps20;Rps23;Rps24;Rpl35a
ERPCs_1	5663205	Infectious disease	3.89e-15	Rps14;Rpl4;Rps15;Rpl5;Rps16;Rps17;Fen1;Rpl3;Rps18;Rps15a;Rps19;Rpsa;Rps27a;Rpl39;Rps10;Rpl8;Rps11;Kpnb1;Rps13;Nup37;Ipo5;Rpl7;Rpl32;Rpl36a;Ppia;Rps3a1;Rps9;Lig1;Rps8;Rps5;Rps6;Rpl24;Rpl26;Hsp90ab1;Ranbp1;Rpl22l1;Rpl22;Rplp0;Rpl23;Rpl13a;Rpl18a;Rpl13;Rpl14;Polr2h;Rpl17;Rpl18;Rpl19;Rpl12;Rps3;Rps2;Rpl10a;Rps25;Rps4x;Npm1;Rpl27a;Nup62;Rps20;Rps23;Rps24;Rpl35a;Ran
ERPCs_1	2408557	Selenocysteine synthesis	3.89e-15	Rps14;Rpl4;Rps15;Rpl5;Rps16;Rps17;Rpl3;Rps18;Rps15a;Rps19;Rpsa;Rps27a;Rpl39;Rps10;Rpl8;Rps11;Rps13;Rpl7;Rpl32;Rpl36a;Rps3a1;Rps9;Rps8;Rps5;Rps6;Rpl24;Rpl26;Rpl22l1;Rpl22;Rplp0;Rpl23;Rpl13a;Rpl18a;Rpl13;Rpl14;Rpl17;Rpl18;Rpl19;Rpl12;Rps3;Rps2;Rpl10a;Rps25;Rps4x;Rpl27a;Rps20;Rps23;Rps24;Rpl35a
ERPCs_1	9010553	Regulation of expression of SLITs and ROBOs	3.89e-15	Rps14;Rpl4;Rps15;Rpl5;Rps16;Rps17;Rpl3;Rps18;Rps15a;Rps19;Pabpc1;Rpsa;Rps27a;Rpl39;Rps10;Rpl8;Rps11;Rps13;Rpl7;Rpl32;Rpl36a;Rps3a1;Rps9;Rps8;Rps5;Magoh;Rps6;Rpl24;Rpl26;Rpl22l1;Rpl22;Rplp0;Rpl23;Rpl13a;Rpl18a;Rpl13;Rpl14;Rpl17;Rpl18;Rpl19;Rpl12;Rps3;Rps2;Rpl10a;Rps25;Rps4x;Rpl27a;Rps20;Rps23;Rps24;Rpl35a
ERPCs_1	168254	Influenza Infection	3.89e-15	Rps14;Rpl4;Rps15;Rpl5;Rps16;Rps17;Rpl3;Rps18;Rps15a;Rps19;Rpsa;Rps27a;Rpl39;Rps10;Rpl8;Rps11;Kpnb1;Rps13;Nup37;Ipo5;Rpl7;Rpl32;Rpl36a;Rps3a1;Rps9;Rps8;Rps5;Rps6;Rpl24;Rpl26;Rpl22l1;Rpl22;Rplp0;Rpl23;Rpl13a;Rpl18a;Rpl13;Rpl14;Polr2h;Rpl17;Rpl18;Rpl19;Rpl12;Rps3;Rps2;Rpl10a;Rps25;Rps4x;Rpl27a;Nup62;Rps20;Rps23;Rps24;Rpl35a;Ran
ERPCs_1	168255	Influenza Life Cycle	3.89e-15	Rps14;Rpl4;Rps15;Rpl5;Rps16;Rps17;Rpl3;Rps18;Rps15a;Rps19;Rpsa;Rps27a;Rpl39;Rps10;Rpl8;Rps11;Kpnb1;Rps13;Nup37;Ipo5;Rpl7;Rpl32;Rpl36a;Rps3a1;Rps9;Rps8;Rps5;Rps6;Rpl24;Rpl26;Rpl22l1;Rpl22;Rplp0;Rpl23;Rpl13a;Rpl18a;Rpl13;Rpl14;Polr2h;Rpl17;Rpl18;Rpl19;Rpl12;Rps3;Rps2;Rpl10a;Rps25;Rps4x;Rpl27a;Nup62;Rps20;Rps23;Rps24;Rpl35a;Ran
ERPCs_1	376176	Signaling by ROBO receptors	3.89e-15	Rps14;Rpl4;Rps15;Rpl5;Rps16;Rps17;Rpl3;Rps18;Rps15a;Rps19;Pabpc1;Rpsa;Rps27a;Rpl39;Rps10;Rpl8;Rps11;Rhoa;Rps13;Rpl7;Rpl32;Rpl36a;Rps3a1;Rps9;Rps8;Rps5;Magoh;Rps6;Rpl24;Rpl26;Rpl22l1;Rpl22;Rplp0;Rpl23;Rpl13a;Pfn1;Rpl18a;Rpl13;Rpl14;Rpl17;Rpl18;Rpl19;Rpl12;Rps3;Rps2;Rpl10a;Rps25;Rps4x;Rpl27a;Rps20;Rps23;Rps24;Rpl35a
ERPCs_1	2408522	Selenoamino acid metabolism	3.89e-15	Rps14;Rpl4;Rps15;Rpl5;Rps16;Rps17;Rpl3;Rps18;Rps15a;Rps19;Rpsa;Rps27a;Rpl39;Rps10;Rpl8;Rps11;Rps13;Rpl7;Rpl32;Rpl36a;Rps3a1;Rps9;Rps8;Rps5;Rps6;Rpl24;Rpl26;Rpl22l1;Rpl22;Rplp0;Rpl23;Rpl13a;Rpl18a;Rpl13;Rpl14;Rpl17;Rpl18;Rpl19;Rpl12;Rps3;Rps2;Rpl10a;Rps25;Rps4x;Rpl27a;Gsr;Rps20;Rps23;Rps24;Rpl35a
ERPCs_1	69620	Cell Cycle Checkpoints	2.26e-14	Ccna2;Apitd1;Cenpa;Nudc;Chek1;H2afx;Rps27a;Birc5;Pmf1;Spc24;Nup37;Ube2c;Orc6;Exo1;Nuf2;Dynll1;Cdc20;Ccnb2;Rfc5;Ccnb1;Rfc4;Plk1;Rfc2;Cdca8;Nde1;Rpa2;Topbp1;Clspn;Itgb3bp;Mad2l1;Hist1h4i;Rpa3;Cenpm;Cdk2;Mcm3;Cenpk;Cdk1;Mcm4;Mcm5;Mcm6;Cenph;Cenpf;Cenpe;Aurkb;Mcm2
ERPCs_1	422475	Axon guidance	6.23e-14	Rps14;Rpl4;Rps15;Rpl5;Rps16;Rps17;Rpl3;Rps18;Rps15a;Tuba1b;Rps19;Pabpc1;Rpsa;Rps27a;Grb10;Rpl39;Rps10;Rpl8;Rps11;Rhoa;Rps13;Rpl7;Rpl32;Rpl36a;Rps3a1;Rps9;Rps8;Rps5;Magoh;Rps6;Rpl24;Rpl26;Hsp90ab1;Actb;Rpl22l1;Rpl22;Rplp0;Rpl23;Rpl13a;Pfn1;Rpl18a;Rpl13;Rpl14;Rpl17;Rpl18;Rpl19;Rpl12;Rps3;Rps2;Rpl10a;Rps25;Rps4x;Tubb5;Col4a1;Rpl27a;Rps20;Rps23;Rps24;Hspa8;Rpl35a;Efna5
ERPCs_1	73886	Chromosome Maintenance	1.14e-12	Pole3;Apitd1;Cenpa;Fen1;H2afz;H2afx;H2afv;Rfc5;Mis18a;Rfc4;Lig1;Npm1;Rfc1;Rfc2;Rbbp7;Rpa2;Itgb3bp;Cenpw;Hist1h4i;Dkc1;Mis18bp1;Rpa3;Cenpm;Prim1;Cenpk;Nhp2;Cenph
ERPCs_1	69190	DNA strand elongation	1.54e-10	Rfc5;Fen1;Rfc4;Lig1;Rfc1;Rfc2;Rpa2;Gins2;Rpa3;Prim1;Mcm3;Mcm4;Mcm5;Mcm6;Mcm2
ERPCs_1	2500257	Resolution of Sister Chromatid Cohesion	2.74e-10	Apitd1;Cenpa;Nudc;Tuba1b;Birc5;Pmf1;Spc24;Nup37;Nuf2;Dynll1;Cdc20;Ccnb2;Tubb5;Ccnb1;Plk1;Cdca8;Nde1;Itgb3bp;Mad2l1;Cenpm;Cenpk;Cdk1;Cenph;Cenpf;Smc1a;Cenpe;Aurkb
ERPCs_1	71291	Metabolism of amino acids and derivatives	3.73e-10	Rps14;Rpl4;Rps15;Rpl5;Rps16;Rps17;Rpl3;Rps18;Rps15a;Rps19;Rpsa;Rps27a;Phgdh;Rpl39;Rps10;Rpl8;Rps11;Gcat;Rps13;Rpl7;Hsd17b10;Mtap;Rpl32;Rpl36a;Rps3a1;Rps9;Rps8;Rps5;Rps6;Rpl24;Amt;Dio3;Rpl26;Carnmt1;Rpl22l1;Rpl22;Rplp0;Rpl23;Rpl13a;Rpl18a;Rpl13;Rpl14;Rpl17;Rpl18;Rpl19;Rpl12;Rps3;Rps2;Nmral1;Rpl10a;Rps25;Rps4x;Rpl27a;Gsr;Rps20;Rps23;Rps24;Rpl35a
ERPCs_1	68962	Activation of the pre-replicative complex	7.4e-10	Pole3;Cdt1;Gmnn;Rpa2;Orc6;Rpa3;Cdk2;Prim1;Mcm3;Mcm4;Mcm5;Mcm6;Mcm2
ERPCs_1	72203	Processing of Capped Intron-Containing Pre-mRNA	2.13e-09	Wtap;Hnrnpu;Snrpf;Polr2h;Snrpe;Ybx1;Snrpb;Nudt21;Nup37;Hnrnpa1;Ddx39;Ppil1;Srsf9;Slbp;Ptbp1;Srsf7;Snrpd1;Srsf6;Pcbp1;Srsf3;Magoh;Srsf2;Nup62;Lsm2;Lsm3;Lsm4;Lsm5;Eif4e;Hspa8;Sf3b5;Lsm6;Hnrnpc;Hnrnpf;Hnrnpm
ERPCs_1	176187	Activation of ATR in response to replication stress	2.13e-09	Rfc5;Rfc4;Rfc2;Chek1;Rpa2;Clspn;Orc6;Rpa3;Cdk2;Mcm3;Mcm4;Mcm5;Mcm6;Mcm2
ERPCs_1	72163	mRNA Splicing - Major Pathway	3.06e-09	Hnrnpu;Snrpf;Polr2h;Snrpe;Ybx1;Snrpb;Nudt21;Hnrnpa1;Ppil1;Srsf9;Ptbp1;Srsf7;Snrpd1;Srsf6;Pcbp1;Srsf3;Magoh;Srsf2;Lsm2;Lsm3;Lsm4;Lsm5;Hspa8;Sf3b5;Lsm6;Hnrnpc;Hnrnpf;Hnrnpm
ERPCs_1	69306	DNA Replication	3.63e-09	Pole3;Rfc5;Ccna2;Cdt1;Fen1;Rfc4;Lig1;Rfc1;Rfc2;Gmnn;Rpa2;Rps27a;Gins2;Ube2c;Orc6;Rpa3;Cdk2;Prim1;Mcm3;Mcm4;Mcm5;Mcm6;Skp2;Mcm2
ERPCs_1	141424	Amplification of signal from the kinetochores	7.4e-09	Apitd1;Cenpa;Nudc;Plk1;Cdca8;Nde1;Itgb3bp;Mad2l1;Birc5;Pmf1;Spc24;Nup37;Cenpm;Nuf2;Cenpk;Cenph;Cenpf;Cenpe;Dynll1;Aurkb;Cdc20
ERPCs_1	141444	Amplification of signal from unattached kinetochores via a MAD2 inhibitory signal	7.4e-09	Apitd1;Cenpa;Nudc;Plk1;Cdca8;Nde1;Itgb3bp;Mad2l1;Birc5;Pmf1;Spc24;Nup37;Cenpm;Nuf2;Cenpk;Cenph;Cenpf;Cenpe;Dynll1;Aurkb;Cdc20
ERPCs_1	68877	Mitotic Prometaphase	9.24e-09	Apitd1;Cenpa;Nudc;Tuba1b;Smc4;Birc5;Smc2;Pmf1;Spc24;Nup37;Nuf2;Dynll1;Cdc20;Ccnb2;Tubb5;Ccnb1;Plk4;Plk1;Cdca8;Nde1;Itgb3bp;Mad2l1;Cenpm;Cenpk;Cdk1;Cenph;Cenpf;Smc1a;Cenpe;Aurkb
ERPCs_1	72172	mRNA Splicing	1.03e-08	Hnrnpu;Snrpf;Polr2h;Snrpe;Ybx1;Snrpb;Nudt21;Hnrnpa1;Ppil1;Srsf9;Ptbp1;Srsf7;Snrpd1;Srsf6;Pcbp1;Srsf3;Magoh;Srsf2;Lsm2;Lsm3;Lsm4;Lsm5;Hspa8;Sf3b5;Lsm6;Hnrnpc;Hnrnpf;Hnrnpm
ERPCs_1	5663220	RHO GTPases Activate Formins	1.05e-08	Apitd1;Cenpa;Nudc;Tuba1b;Birc5;Pmf1;Spc24;Rhoa;Nup37;Nuf2;Dynll1;Cdc20;Tubb5;Plk1;Cdca8;Nde1;Itgb3bp;Mad2l1;Actb;Cenpm;Cenpk;Cenph;Pfn1;Cenpf;Cenpe;Aurkb
ERPCs_1	69618	Mitotic Spindle Checkpoint	1.94e-08	Apitd1;Cenpa;Nudc;Plk1;Cdca8;Nde1;Itgb3bp;Mad2l1;Birc5;Pmf1;Spc24;Nup37;Ube2c;Cenpm;Nuf2;Cenpk;Cenph;Cenpf;Cenpe;Dynll1;Aurkb;Cdc20
ERPCs_1	69239	Synthesis of DNA	2.04e-08	Pole3;Rfc5;Ccna2;Cdt1;Fen1;Rfc4;Lig1;Rfc1;Rfc2;Rpa2;Rps27a;Gins2;Ube2c;Orc6;Rpa3;Cdk2;Prim1;Mcm3;Mcm4;Mcm5;Mcm6;Skp2;Mcm2
ERPCs_1	69242	S Phase	2.26e-08	Pole3;Ccna2;Fen1;Rps27a;Ube2c;Gins2;Orc6;Skp2;Cks1b;Rfc5;Cdt1;Rfc4;Lig1;Rfc1;Rfc2;Ccnd1;Rpa2;Cdk4;Rpa3;Cdk2;Prim1;Mcm3;Mcm4;Mcm5;Mcm6;Smc1a;Mcm2
ERPCs_1	69205	G1/S-Specific Transcription	5.97e-08	Dhfr;Cdt1;Rrm2;Tyms;Cdk1;Fbxo5;Tk1
ERPCs_1	5693538	Homology Directed Repair	7.19e-08	Pole3;Rad51;Rfc5;Ccna2;Fen1;Rfc4;Rfc1;Ppp4c;Rfc2;Chek1;H2afx;Rpa2;Topbp1;Clspn;Rps27a;Tipin;Exo1;Hist1h4i;Timeless;Rad51ap1;Rpa3;Cdk2;Parp1
ERPCs_1	68886	M Phase	1.14e-07	Apitd1;Cenpa;Set;Nudc;Tuba1b;H2afz;H2afx;H2afv;Fbxo5;Rps27a;Smc4;Birc5;Smc2;Pmf1;Spc24;Nup37;Ube2c;Nuf2;Lmnb1;Dynll1;Cdc20;Ccnb2;Tubb5;Ccnb1;Plk4;Plk1;Cdca8;Nde1;Nup62;Itgb3bp;Mad2l1;Hist1h4i;Cenpm;Cenpk;Cdk1;Cenph;Cenpf;Smc1a;Cenpe;Tmpo;Aurkb
ERPCs_1	606279	Deposition of new CENPA-containing nucleosomes at the centromere	1.21e-07	Apitd1;Mis18a;Cenpa;Npm1;H2afz;H2afx;Rbbp7;H2afv;Itgb3bp;Cenpw;Hist1h4i;Mis18bp1;Cenpm;Cenpk;Cenph
ERPCs_1	774815	Nucleosome assembly	1.21e-07	Apitd1;Mis18a;Cenpa;Npm1;H2afz;H2afx;Rbbp7;H2afv;Itgb3bp;Cenpw;Hist1h4i;Mis18bp1;Cenpm;Cenpk;Cenph
ERPCs_1	2555396	Mitotic Metaphase and Anaphase	1.76e-07	Apitd1;Cenpa;Nudc;Tuba1b;Fbxo5;Rps27a;Birc5;Pmf1;Spc24;Nup37;Ube2c;Nuf2;Lmnb1;Dynll1;Cdc20;Tubb5;Plk1;Cdca8;Nde1;Itgb3bp;Mad2l1;Cenpm;Cenpk;Cenph;Cenpf;Smc1a;Cenpe;Tmpo;Aurkb
ERPCs_1	1266738	Developmental Biology	4.07e-07	Rps14;Rpl4;Rps15;Rpl5;Rps16;Rps17;Rpl3;Rps18;Rps15a;Tuba1b;Rps19;Pabpc1;Rpsa;Rps27a;Grb10;Rpl39;Rps10;Rpl8;Rps11;Rhoa;Rps13;Rpl7;Sox2;Cdh4;Rpl32;Rpl36a;Rps3a1;Rps9;Rps8;Rps5;Magoh;Rps6;Rpl24;Ctnna1;Rpl26;Hsp90ab1;Actb;Rpl22l1;Rpl22;Rplp0;Rpl23;Rpl13a;Pfn1;Foxp1;H2afz;Rpl18a;H2afx;Rpl13;Rpl14;Polr2h;H2afv;Rpl17;Rpl18;Rpl19;Rpl12;Rps3;Hes1;Rps2;Rpl10a;Rps25;Rps4x;Tubb5;Ccnd2;Ccnd3;Col4a1;Rpl27a;Rbb…
ERPCs_1	68882	Mitotic Anaphase	4.6e-07	Apitd1;Cenpa;Nudc;Tuba1b;Rps27a;Birc5;Pmf1;Spc24;Nup37;Ube2c;Nuf2;Lmnb1;Dynll1;Cdc20;Tubb5;Plk1;Cdca8;Nde1;Itgb3bp;Mad2l1;Cenpm;Cenpk;Cenph;Cenpf;Smc1a;Cenpe;Tmpo;Aurkb
ERPCs_1	5693567	HDR through Homologous Recombination (HRR) or Single Strand Annealing (SSA)	6.4e-07	Pole3;Rad51;Rfc5;Ccna2;Rfc4;Rfc1;Ppp4c;Rfc2;Chek1;H2afx;Rpa2;Topbp1;Clspn;Rps27a;Tipin;Exo1;Hist1h4i;Timeless;Rad51ap1;Rpa3;Cdk2
ERPCs_1	5651801	PCNA-Dependent Long Patch Base Excision Repair	6.75e-07	Pole3;Rfc5;Fen1;Rfc4;Lig1;Rfc1;Rfc2;Rpa3;Apex1;Rpa2
ERPCs_1	8950505	Gene and protein expression by JAK-STAT signaling after Interleukin-12 stimulation	8.72e-07	Hspa9;Mtap;Rap1b;Rplp0;Tcp1;Hnrnpf;Lmnb1;Ppia
ERPCs_1	69481	G2/M Checkpoints	1.28e-06	Ccnb2;Rfc5;Ccnb1;Rfc4;Rfc2;Chek1;H2afx;Rpa2;Topbp1;Clspn;Rps27a;Orc6;Exo1;Hist1h4i;Rpa3;Cdk2;Mcm3;Cdk1;Mcm4;Mcm5;Mcm6;Mcm2
ERPCs_1	5693532	DNA Double-Strand Break Repair	1.34e-06	Pole3;Rad51;Rfc5;Ccna2;Fen1;Rfc4;Rfc1;Ppp4c;Rfc2;Chek1;H2afx;Rpa2;Topbp1;Clspn;Rps27a;Tipin;Exo1;Hist1h4i;Timeless;Tdp2;Rad51ap1;Rpa3;Cdk2;Parp1
ERPCs_1	110373	Resolution of AP sites via the multiple-nucleotide patch replacement pathway	1.4e-06	Pole3;Rfc5;Fen1;Rfc4;Lig1;Rfc1;Rfc2;Rpa3;Apex1;Parp1;Rpa2
ERPCs_1	2467813	Separation of Sister Chromatids	1.4e-06	Apitd1;Cenpa;Nudc;Tuba1b;Rps27a;Birc5;Pmf1;Spc24;Nup37;Ube2c;Nuf2;Dynll1;Cdc20;Tubb5;Plk1;Cdca8;Nde1;Itgb3bp;Mad2l1;Cenpm;Cenpk;Cenph;Cenpf;Smc1a;Cenpe;Aurkb
ERPCs_1	157579	Telomere Maintenance	1.98e-06	Pole3;Rfc5;Fen1;Rfc4;Lig1;Rfc1;Rfc2;H2afz;H2afx;H2afv;Rpa2;Hist1h4i;Dkc1;Rpa3;Prim1;Nhp2
ERPCs_1	5693607	Processing of DNA double-strand break ends	2.54e-06	Rfc5;Ccna2;Rfc4;Ppp4c;Rfc2;Chek1;H2afx;Rpa2;Topbp1;Clspn;Rps27a;Tipin;Exo1;Hist1h4i;Timeless;Rpa3;Cdk2
ERPCs_1	180786	Extension of Telomeres	5.05e-06	Pole3;Rfc5;Fen1;Rfc4;Lig1;Rfc1;Rfc2;Dkc1;Rpa3;Prim1;Rpa2;Nhp2
ERPCs_1	9020591	Interleukin-12 signaling	5.25e-06	Hspa9;Mtap;Rap1b;Rplp0;Tcp1;Hnrnpf;Lmnb1;Ppia
ERPCs_1	110314	Recognition of DNA damage by PCNA-containing replication complex	6.3e-06	Pole3;Rfc5;Rfc4;Rfc1;Rfc2;Rpa3;Usp1;Rpa2;Rps27a;Dtl
ERPCs_1	69002	DNA Replication Pre-Initiation	9e-06	Pole3;Cdt1;Gmnn;Rpa2;Rps27a;Orc6;Rpa3;Cdk2;Prim1;Mcm3;Mcm4;Mcm5;Mcm6;Mcm2
ERPCs_1	176974	Unwinding of DNA	9.23e-06	Gins2;Mcm3;Mcm4;Mcm5;Mcm6;Mcm2
ERPCs_1	73933	Resolution of Abasic Sites (AP sites)	9.26e-06	Pole3;Rfc5;Fen1;Rfc4;Lig1;Rfc1;Rfc2;Rpa3;Apex1;Parp1;Rpa2;Ung
ERPCs_1	69186	Lagging Strand Synthesis	1.63e-05	Rfc5;Fen1;Rfc4;Lig1;Rfc1;Rfc2;Rpa3;Prim1;Rpa2
ERPCs_1	392499	Metabolism of proteins	2.09e-05	Rpl4;Txn1;Rps14;Rpl5;Lrr1;Rps15;Lman1;Rps16;Rpl3;Rps17;Rps18;Tuba1b;Rps19;Eef1a1;Rpsa;Rpl8;Rpl39;Rps10;Rps11;Rpl7;Rps13;Nup37;Pdia3;Ube2c;Rpl32;Pdia6;Skp2;Cdc20;Rps9;Rps3a1;Rps8;Rps5;Nsmce4a;Rps6;Rpl24;Rpl26;Actb;Rpl22;Ppa1;Rpl23;Eif4ebp1;Kdelr2;Ssr1;Dynll1;Mrpl42;Rps25;Tubb5;Cbx5;Rpl27a;Nup62;Clspn;Rps20;Anp32b;Rps23;Rps24;Hspa8;Eif1ax;Hnrnpc;Hspa5;Cdk1;Sae1;Ccna2;Eef1d;Rps15a;Pabpc1;Eef1g;Rps27…
ERPCs_1	5696397	Gap-filling DNA repair synthesis and ligation in GG-NER	2.22e-05	Pole3;Rfc5;Rfc4;Lig1;Rfc1;Rfc2;Rpa3;Rpa2;Rps27a
ERPCs_1	447115	Interleukin-12 family signaling	2.55e-05	Hspa9;Mtap;Rap1b;Rplp0;Tcp1;Hnrnpf;Lmnb1;Ppia
ERPCs_1	73884	Base Excision Repair	3.07e-05	Pole3;Rfc5;Fen1;Rfc4;Lig1;Rfc1;Rfc2;H2afz;H2afx;Apex1;H2afv;Rpa2;Ung;Hist1h4i;Rpa3;Parp1
ERPCs_1	72165	mRNA Splicing - Minor Pathway	3.86e-05	Srsf7;Snrpd1;Sf3b5;Srsf6;Srsf2;Lsm2;Snrpf;Polr2h;Snrpe;Ybx1;Snrpb
ERPCs_1	174417	Telomere C-strand (Lagging Strand) Synthesis	4.4e-05	Pole3;Rfc5;Fen1;Rfc4;Lig1;Rfc1;Rfc2;Rpa3;Prim1;Rpa2
ERPCs_1	156711	Polo-like kinase mediated events	5.75e-05	Ccnb2;Ccnb1;Plk1;Cenpf
ERPCs_1	73894	DNA Repair	5.8e-05	Pole3;Ccna2;Apitd1;Fen1;H2afz;Chek1;H2afx;Polr2h;H2afv;Rps27a;Ung;Exo1;Timeless;Usp1;Parp1;Rad51;Rfc5;Rfc4;Lig1;Rfc1;Ppp4c;Rfc2;Apex1;Rpa2;Topbp1;Clspn;Actb;Tipin;Hist1h4i;Tdp2;Rad51ap1;Rpa3;Cdk2;Dtl
ERPCs_1	195258	RHO GTPase Effectors	9.27e-05	Apitd1;Cenpa;Nudc;Tuba1b;H2afz;H2afx;H2afv;Birc5;Pmf1;Spc24;Rhoa;Nup37;Nuf2;Dynll1;Cdc20;Tubb5;Plk1;Cdca8;Nde1;Ctnna1;Itgb3bp;Mad2l1;Actb;Hist1h4i;Cenpm;Cenpk;Cenph;Pfn1;Cenpf;Cenpe;Aurkb
ERPCs_1	5685942	HDR through Homologous Recombination (HRR)	9.4e-05	Pole3;Rad51;Rfc5;Rfc4;Rfc1;Rfc2;Chek1;Rpa2;Topbp1;Rps27a;Exo1;Rad51ap1;Rpa3
ERPCs_1	5693579	Homologous DNA Pairing and Strand Exchange	0.000143	Rad51;Rfc5;Rfc4;Exo1;Rfc2;Rad51ap1;Rpa3;Chek1;Rpa2;Topbp1
ERPCs_1	110312	Translesion synthesis by REV1	0.000146	Rfc5;Rfc4;Rfc1;Rfc2;Rpa3;Rpa2;Rps27a
ERPCs_1	5656121	Translesion synthesis by POLI	0.000202	Rfc5;Rfc4;Rfc1;Rfc2;Rpa3;Rpa2;Rps27a
ERPCs_1	8953750	Transcriptional Regulation by E2F6	0.000209	Rad51;Cbx5;Rrm2;Cbx3;Chek1;Rbbp7;Ezh2
ERPCs_1	73856	RNA Polymerase II Transcription Termination	0.000209	Srsf9;Slbp;Srsf7;Ddx39;Srsf6;Srsf3;Magoh;Srsf2;Snrpf;Snrpe;Snrpb;Nudt21
ERPCs_1	176417	Phosphorylation of Emi1	0.000221	Ccnb1;Plk1;Cdk1;Fbxo5;Cdc20
ERPCs_1	5655862	Translesion synthesis by POLK	0.000275	Rfc5;Rfc4;Rfc1;Rfc2;Rpa3;Rpa2;Rps27a
ERPCs_1	6804756	Regulation of TP53 Activity through Phosphorylation	0.000335	Rfc5;Ccna2;Rfc4;Rfc2;Chek1;Rpa2;Topbp1;Rps27a;Tpx2;Exo1;Rpa3;Cdk2;Aurka;Aurkb
ERPCs_1	6790901	rRNA modification in the nucleus and cytosol	0.000335	Rps14;Fbl;Nop10;Rps9;Emg1;Dkc1;Rps6;Gar1;Nhp2;Rps2;Nop58;Nop56
ERPCs_1	68949	Orc1 removal from chromatin	0.000436	Ccna2;Cdt1;Orc6;Cdk2;Mcm3;Mcm4;Mcm5;Mcm6;Rps27a;Skp2;Mcm2
ERPCs_1	5696400	Dual Incision in GG-NER	0.000465	Pole3;Rfc5;Rfc4;Rfc1;Rfc2;Rpa3;Parp1;Rpa2;Rps27a
ERPCs_1	5693616	Presynaptic phase of homologous DNA pairing and strand exchange	0.000465	Rad51;Rfc5;Rfc4;Exo1;Rfc2;Rpa3;Chek1;Rpa2;Topbp1
ERPCs_1	69275	G2/M Transition	0.000478	Ccnb2;Ccna2;Tubb5;Ccnb1;Plk4;Plk1;Tuba1b;Nde1;Hmmr;Rps27a;Hsp90ab1;Tpx2;Cdk2;Cdk1;Cenpf;Aurka;Dynll1
ERPCs_1	453274	Mitotic G2-G2/M phases	0.000547	Ccnb2;Ccna2;Tubb5;Ccnb1;Plk4;Plk1;Tuba1b;Nde1;Hmmr;Rps27a;Hsp90ab1;Tpx2;Cdk2;Cdk1;Cenpf;Aurka;Dynll1
ERPCs_1	110320	Translesion Synthesis by POLH	0.000581	Rfc5;Rfc4;Rfc1;Rfc2;Rpa3;Rpa2;Rps27a
ERPCs_1	174143	APC/C-mediated degradation of cell cycle proteins	0.000703	Ccna2;Ccnb1;Plk1;Fbxo5;Rps27a;Mad2l1;Ube2c;Cdk2;Cdk1;Skp2;Aurka;Aurkb;Cdc20
ERPCs_1	453276	Regulation of mitotic cell cycle	0.000703	Ccna2;Ccnb1;Plk1;Fbxo5;Rps27a;Mad2l1;Ube2c;Cdk2;Cdk1;Skp2;Aurka;Aurkb;Cdc20
ERPCs_1	2299718	Condensation of Prophase Chromosomes	0.000763	Ccnb1;Set;Plk1;Hist1h4i;H2afz;H2afx;Cdk1;H2afv;Smc4;Smc2
ERPCs_1	5656169	Termination of translesion DNA synthesis	0.000849	Pole3;Rfc5;Rfc4;Rfc1;Rfc2;Rpa3;Rpa2;Rps27a
ERPCs_1	69052	Switching of origins to a post-replicative state	0.000872	Ccna2;Cdt1;Ube2c;Orc6;Cdk2;Mcm3;Mcm4;Mcm5;Mcm6;Rps27a;Skp2;Mcm2
ERPCs_1	73893	DNA Damage Bypass	0.00101881	Pole3;Rfc5;Rfc4;Rfc1;Rfc2;Rpa3;Usp1;Rpa2;Rps27a;Dtl
ERPCs_1	69473	G2/M DNA damage checkpoint	0.00104682	Rfc5;Rfc4;Ccnb1;Exo1;Hist1h4i;Rfc2;Rpa3;Chek1;H2afx;Cdk1;Rpa2;Topbp1
ERPCs_1	912446	Meiotic recombination	0.00117162	Rad51;Hist1h4i;Cdk4;H2afz;Rpa3;Cdk2;H2afx;H2afv;Rpa2;Psmc3ip
ERPCs_1	69231	Cyclin D associated events in G1	0.0013761	Ccnd2;Ccnd3;Cdk6;Cdk4;Ccnd1;Rps27a;Skp2;Cdkn1c;Cks1b
ERPCs_1	69236	G1 Phase	0.0013761	Ccnd2;Ccnd3;Cdk6;Cdk4;Ccnd1;Rps27a;Skp2;Cdkn1c;Cks1b
ERPCs_1	5685938	HDR through Single Strand Annealing (SSA)	0.00158764	Rad51;Rfc5;Rfc4;Exo1;Rfc2;Rpa3;Rpa2;Topbp1
ERPCs_1	2262752	Cellular responses to stress	0.00255199	Txn1;Ccna2;Tuba1b;H2afz;Rpl18a;Eef1a1;H2afx;H2afv;Rps27a;Nup37;Ube2c;H1f0;Id1;Cryba4;Prdx6;Lmnb1;Dynll1;Tubb5;Plk4;Serpinh1;Prdx1;Gsr;Nup62;Gpx8;Rbbp7;Rpa2;Hsp90ab1;Hspa8;Hspa9;Cdk6;Hist1h4i;Ptges3;Cdk4;Hspa5;Rpa3;Cdk2;Hmga2;Ezh2
ERPCs_1	6782210	Gap-filling DNA repair synthesis and ligation in TC-NER	0.00292192	Pole3;Rfc5;Rfc4;Lig1;Rfc1;Rfc2;Rpa3;Polr2h;Rpa2;Rps27a
ERPCs_1	1500620	Meiosis	0.00297035	Rad51;Hist1h4i;Cdk4;H2afz;Rpa3;Cdk2;H2afx;H2afv;Rpa2;Psmc3ip;Smc1a;Lmnb1
ERPCs_1	2514853	Condensation of Prometaphase Chromosomes	0.00308073	Ccnb2;Ccnb1;Cdk1;Smc4;Smc2
ERPCs_1	68875	Mitotic Prophase	0.00309868	Ccnb2;Ccnb1;Set;Plk1;H2afz;H2afx;Nup62;H2afv;Smc4;Smc2;Nup37;Hist1h4i;Cdk1;Lmnb1;Tmpo
ERPCs_1	68867	Assembly of the pre-replicative complex	0.0036635	Cdt1;Orc6;Gmnn;Mcm3;Mcm4;Mcm5;Mcm6;Rps27a;Mcm2
ERPCs_1	499943	Interconversion of nucleotide di- and triphosphates	0.0036635	Txn1;Dut;Rrm1;Dtymk;Rrm2;Tyms;Gsr;Ak2;Nme4;Dctd;Dctpp1
ERPCs_1	69109	Leading Strand Synthesis	0.0036635	Rfc5;Rfc4;Rfc1;Rfc2;Prim1
ERPCs_1	69091	Polymerase switching	0.0036635	Rfc5;Rfc4;Rfc1;Rfc2;Prim1
ERPCs_1	2980767	Activation of NIMA Kinases NEK9	0.0037509	Ccnb2;Ccnb1;Plk1;Cdk1
ERPCs_1	8953897	Cellular responses to external stimuli	0.00415089	Txn1;Ccna2;Tuba1b;H2afz;Rpl18a;Eef1a1;H2afx;H2afv;Rps27a;Nup37;Ube2c;H1f0;Id1;Cryba4;Prdx6;Lmnb1;Dynll1;Tubb5;Plk4;Serpinh1;Prdx1;Gsr;Nup62;Gpx8;Rbbp7;Rpa2;Hsp90ab1;Hspa8;Hspa9;Cdk6;Hist1h4i;Ptges3;Cdk4;Hspa5;Rpa3;Cdk2;Hmga2;Ezh2
ERPCs_1	174411	Polymerase switching on the C-strand of the telomere	0.00480624	Rfc5;Rfc4;Rfc1;Rfc2;Prim1
ERPCs_1	194315	Signaling by Rho GTPases	0.00502136	Apitd1;Cenpa;Nudc;Tuba1b;H2afz;H2afx;H2afv;Birc5;Pmf1;Spc24;Rhoa;Nup37;Nuf2;Ect2;Dynll1;Cdc20;Tubb5;Plk1;Cdca8;Nde1;Racgap1;Ctnna1;Itgb3bp;Mad2l1;Actb;Hist1h4i;Cenpm;Cenpk;Cenph;Pfn1;Cenpf;Cenpe;Aurkb
ERPCs_1	1655829	Regulation of cholesterol biosynthesis by SREBP (SREBF)	0.00540508	Sqle;Insig1;Idi1;Hmgcs1;Hmgcr;Kpnb1;Ran
ERPCs_1	110313	Translesion synthesis by Y family DNA polymerases bypasses lesions on DNA template	0.00549933	Pole3;Rfc5;Rfc4;Rfc1;Rfc2;Rpa3;Rpa2;Rps27a
ERPCs_1	8854518	AURKA Activation by TPX2	0.00621163	Tpx2;Tubb5;Plk4;Plk1;Nde1;Hmmr;Cdk1;Aurka;Dynll1
ERPCs_1	1538133	G0 and Early G1	0.00663659	Ccna2;Cdk2;Top2a;Cdk1
ERPCs_1	2559583	Cellular Senescence	0.0076771	Txn1;Ccna2;H2afz;H2afx;Rbbp7;H2afv;Rps27a;Ube2c;H1f0;Cdk6;Hist1h4i;Cdk4;Id1;Cdk2;Hmga2;Ezh2;Lmnb1
ERPCs_1	72202	Transport of Mature Transcript to Cytoplasm	0.00777306	Srsf9;Slbp;Srsf7;Ddx39;Srsf6;Srsf3;Magoh;Srsf2;Nup62;Eif4e;Nup37
ERPCs_1	69183	Processive synthesis on the lagging strand	0.0078686	Fen1;Lig1;Rpa3;Prim1;Rpa2
ERPCs_1	77588	SLBP Dependent Processing of Replication-Dependent Histone Pre-mRNAs	0.00787507	Slbp;Snrpf;Snrpe;Snrpb
ERPCs_1	5696399	Global Genome Nucleotide Excision Repair (GG-NER)	0.00830956	Pole3;Rfc5;Rfc4;Lig1;Rfc1;Rfc2;Rpa3;Parp1;Rpa2;Rps27a;Actb
ERPCs_1	2565942	Regulation of PLK1 Activity at G2/M Transition	0.00830956	Ccnb2;Tubb5;Ccnb1;Plk4;Plk1;Nde1;Cdk1;Rps27a;Aurka;Dynll1
ERPCs_1	429914	Deadenylation-dependent mRNA decay	0.00830956	Exosc8;Lsm6;Pabpc1;Exosc7;Lsm2;Lsm3;Lsm4;Lsm5;Eif4e
ERPCs_1	3214858	RMTs methylate histone arginines	0.00899993	Hist1h4i;Cdk4;H2afz;Ccnd1;H2afx;Rbbp7;H2afv;Rps2
ERPCs_1	5250913	Positive epigenetic regulation of rRNA expression	0.00966907	Hist1h4i;Cbx3;H2afz;H2afx;Rbbp7;Polr2h;H2afv;Rpa2;Dek;Actb
LRPCs_1	2500257	Resolution of Sister Chromatid Cohesion	1.28e-14	Kif18a;Sgol1;Cenpa;Tuba1b;Rad21;Birc5;Pmf1;Spc24;Ska1;Nup37;Spc25;Mapre1;Rps27rt;Nuf2;Bub3;Cdc20;Ccnb2;Ccnb1;Tubb6;Plk1;Cdca8;Nde1;Incenp;Cdca5;Itgb3bp;Mad2l1;Cenpq;Cenpm;Mis12;Bub1b;Cenpk;Cdk1;Tubb4b;Casc5;Cenpf;Smc1a;Cenpe;Ndc80;Aurkb
LRPCs_1	68877	Mitotic Prometaphase	1.28e-14	Kif18a;Sgol1;Cenpa;Tuba1b;Rad21;Smc4;Birc5;Smc2;Pmf1;Spc24;Cep57;Ska1;Nup37;Spc25;Mapre1;Rps27rt;Nuf2;Nek2;Ncapg;Bub3;Cdc20;Ccnb2;Ccnb1;Plk4;Tubb6;Plk1;Cdca8;Nde1;Incenp;Ncapd2;Cdca5;Itgb3bp;Mad2l1;Cenpq;Cenpm;Mis12;Bub1b;Cenpk;Cdk1;Haus4;Tubb4b;Casc5;Cenpf;Smc1a;Cenpe;Ndc80;Aurkb
LRPCs_1	453279	Mitotic G1-G1/S phases	1.28e-14	Pole3;Ccna2;Rpn2;Mcm7;Src;Fbxo5;Dbf4;Dhfr;Orc6;Hdac1;Tfdp2;Skp2;Cdkn2c;Cks1b;Pcna;Rrm2;Ccnb1;Tyms;Ccnd1;Gmnn;Rpa2;Cdk6;Cdk4;Rpa3;Top2a;Shfm1;Prim1;E2f1;Mcm3;Cdk1;Mcm4;Mcm5;Tk1;Mcm6;Cdkn1b;Cdc25b;Mcm2
LRPCs_1	69278	Cell Cycle	1.28e-14	Tuba1b;Smc4;Smc2;Nup37;Ube2c;Nek2;Skp2;Cdkn2c;Cdc20;Pcna;Tyms;Lig1;Vrk1;Mad2l1;Ncaph2;Bub1b;Cdc25b;Rpn2;Rad21;Pmf1;Ska1;Dhfr;Mapre1;Orc6;Ncapg;Plk4;Tubb6;Plk1;Ccnd1;Nup62;Gmnn;Tpx2;Cdk6;Cdk4;Banf1;Shfm1;Cdk1;Casc5;Tk1;Ndc80;Tmpo;Kif18a;Ccna2;Fen1;Mcm7;Dbf4;Birc5;Spc24;Spc25;Cep57;Hdac1;Nuf2;Tfdp2;Cks1b;Pold2;Ccnb2;Rfc5;Ccnb1;Rfc4;Cdca8;Incenp;Ncapd2;Hmmr;Cdca5;Top2a;Prim1;Mcm3;Haus4;Mcm4;Esco2;Mc…
LRPCs_1	69206	G1/S Transition	1.28e-14	Pole3;Ccna2;Rpn2;Mcm7;Fbxo5;Dbf4;Dhfr;Orc6;Hdac1;Tfdp2;Skp2;Cks1b;Pcna;Rrm2;Ccnb1;Tyms;Ccnd1;Gmnn;Rpa2;Cdk4;Rpa3;Shfm1;Prim1;E2f1;Mcm3;Cdk1;Mcm4;Mcm5;Tk1;Mcm6;Cdkn1b;Cdc25b;Mcm2
LRPCs_1	2555396	Mitotic Metaphase and Anaphase	1.28e-14	Kif18a;Sgol1;Cenpa;Rpn2;Tuba1b;Rad21;Fbxo5;Birc5;Pmf1;Spc24;Ska1;Nup37;Spc25;Ube2c;Mapre1;Rps27rt;Nuf2;Bub3;Lmnb1;Cdc20;Tubb6;Plk1;Cdca8;Nde1;Incenp;Cdca5;Vrk1;Itgb3bp;Mad2l1;Cenpq;Banf1;Cenpm;Mis12;Shfm1;Bub1b;Cenpk;Tubb4b;Casc5;Cenpf;Smc1a;Cenpe;Ndc80;Tmpo;Aurkb
LRPCs_1	68882	Mitotic Anaphase	1.28e-14	Kif18a;Sgol1;Cenpa;Rpn2;Tuba1b;Rad21;Birc5;Pmf1;Spc24;Ska1;Nup37;Spc25;Ube2c;Mapre1;Rps27rt;Nuf2;Bub3;Lmnb1;Cdc20;Tubb6;Plk1;Cdca8;Nde1;Incenp;Cdca5;Vrk1;Itgb3bp;Mad2l1;Cenpq;Banf1;Cenpm;Mis12;Shfm1;Bub1b;Cenpk;Tubb4b;Casc5;Cenpf;Smc1a;Cenpe;Ndc80;Tmpo;Aurkb
LRPCs_1	68886	M Phase	1.28e-14	Kif18a;Tuba1b;Smc4;Birc5;Spc24;Smc2;Nup37;Spc25;Cep57;Ube2c;Nuf2;Nek2;Cdc20;Ccnb2;Ccnb1;Cdca8;Incenp;Ncapd2;Cdca5;Vrk1;Mad2l1;Ncaph2;Bub1b;Haus4;Kif23;Aurkb;Cenpa;Sgol1;Rpn2;Rad21;H2afz;H2afx;H2afv;Fbxo5;Pmf1;Ska1;Mapre1;Rps27rt;Ncapg;Bub3;Lmnb1;Plk4;Tubb6;Plk1;Nde1;Nup62;Itgb3bp;Cenpq;Banf1;Cenpm;Mis12;Shfm1;Cenpk;Cdk1;Tubb4b;Casc5;Cenpf;Smc1a;Cenpe;Ndc80;Tmpo
LRPCs_1	1640170	Cell Cycle	1.28e-14	Tuba1b;Smc4;Smc2;Nup37;Ube2c;Nek2;Skp2;Cdkn2c;Cdc20;Pcna;Tyms;Lig1;Vrk1;Mad2l1;Ncaph2;Bub1b;Hjurp;Cdc25b;Ruvbl2;Rpn2;Rad21;Pmf1;Ska1;Dhfr;Mapre1;Orc6;Ncapg;Plk4;Tubb6;Plk1;Ccnd1;Nup62;Gmnn;Tpx2;Cdk6;Cdk4;Banf1;Mis18bp1;Shfm1;Cdk1;Casc5;Tk1;Ndc80;Tmpo;Kif18a;Ccna2;Terf1;Fen1;Mcm7;Dbf4;Birc5;Spc24;Spc25;Cep57;Hdac1;Nuf2;Tfdp2;Cks1b;Pold2;Ccnb2;Rfc5;Ccnb1;Rfc4;Cdca8;Incenp;Ncapd2;Hmmr;Cdca5;Top2a;Pr…
LRPCs_1	5663220	RHO GTPases Activate Formins	1.28e-14	Kif18a;Sgol1;Cenpa;Tuba1b;Src;Birc5;Pmf1;Spc24;Rhoa;Ska1;Rhob;Nup37;Spc25;Mapre1;Rps27rt;Nuf2;Bub3;Cdc20;Tubb6;Plk1;Cdca8;Nde1;Incenp;Itgb3bp;Mad2l1;Itgb1;Cenpq;Cenpm;Mis12;Bub1b;Cenpk;Tubb4b;Casc5;Cenpf;Cenpe;Ndc80;Pfn2;Aurkb
LRPCs_1	69620	Cell Cycle Checkpoints	1.28e-14	Kif18a;Ccna2;Mcm7;Dbf4;Birc5;Spc24;Nup37;Spc25;Ube2c;Nuf2;Cdc20;Ccnb2;Rfc5;Ccnb1;Rfc4;Cdca8;Incenp;Mad2l1;Bub1b;Mcm3;Mcm4;Mcm5;Mcm6;Cdc25b;Mcm2;Aurkb;Cenpa;Sgol1;Rpn2;H2afx;Pmf1;Rhno1;Ska1;Mapre1;Orc6;Rps27rt;Bub3;Plk1;Nde1;Rpa2;Topbp1;Itgb3bp;Rbbp8;Cenpq;Rpa3;Cenpm;Mis12;Shfm1;Cenpk;Cdk1;Casc5;Cenpf;Cdkn1b;Cenpe;Ndc80
LRPCs_1	141424	Amplification of signal from the kinetochores	3.23e-14	Kif18a;Sgol1;Cenpa;Birc5;Pmf1;Spc24;Ska1;Nup37;Spc25;Mapre1;Rps27rt;Nuf2;Bub3;Cdc20;Plk1;Cdca8;Nde1;Incenp;Itgb3bp;Mad2l1;Cenpq;Cenpm;Mis12;Bub1b;Cenpk;Casc5;Cenpf;Cenpe;Ndc80;Aurkb
LRPCs_1	141444	Amplification of signal from unattached kinetochores via a MAD2 inhibitory signal	3.23e-14	Kif18a;Sgol1;Cenpa;Birc5;Pmf1;Spc24;Ska1;Nup37;Spc25;Mapre1;Rps27rt;Nuf2;Bub3;Cdc20;Plk1;Cdca8;Nde1;Incenp;Itgb3bp;Mad2l1;Cenpq;Cenpm;Mis12;Bub1b;Cenpk;Casc5;Cenpf;Cenpe;Ndc80;Aurkb
LRPCs_1	2467813	Separation of Sister Chromatids	1.6e-13	Kif18a;Sgol1;Cenpa;Rpn2;Tuba1b;Rad21;Birc5;Pmf1;Spc24;Ska1;Nup37;Spc25;Ube2c;Mapre1;Rps27rt;Nuf2;Bub3;Cdc20;Tubb6;Plk1;Cdca8;Nde1;Incenp;Cdca5;Itgb3bp;Mad2l1;Cenpq;Cenpm;Mis12;Shfm1;Bub1b;Cenpk;Tubb4b;Casc5;Cenpf;Smc1a;Cenpe;Ndc80;Aurkb
LRPCs_1	69618	Mitotic Spindle Checkpoint	2.7e-13	Kif18a;Sgol1;Cenpa;Birc5;Pmf1;Spc24;Ska1;Nup37;Spc25;Ube2c;Mapre1;Rps27rt;Nuf2;Bub3;Cdc20;Plk1;Cdca8;Nde1;Incenp;Itgb3bp;Mad2l1;Cenpq;Cenpm;Mis12;Bub1b;Cenpk;Casc5;Cenpf;Cenpe;Ndc80;Aurkb
LRPCs_1	195258	RHO GTPase Effectors	2.24e-11	Kif18a;Myl12a;Sgol1;Cenpa;Tuba1b;H2afz;Src;H2afx;H2afv;Birc5;Pmf1;Spc24;Rhoa;Ska1;Rhob;Nup37;Spc25;Mapre1;Rps27rt;Nuf2;Bub3;Cdc20;Tubb6;Plk1;Cdca8;Nde1;Incenp;Itgb3bp;Mad2l1;Cit;Itgb1;Cenpq;Prc1;Cenpm;Mis12;Bub1b;Cenpk;Tubb4b;Casc5;Cenpf;Cdkn1b;Cenpe;Ndc80;Pfn2;Aurkb
LRPCs_1	73886	Chromosome Maintenance	1.18e-10	Ruvbl2;Pole3;Cenpa;Fen1;Terf1;H2afz;H2afx;H2afv;Pold2;Rfc5;Mis18a;Pcna;Rfc4;Lig1;Rbbp7;Rpa2;Itgb3bp;Cenpw;Cenpq;Mis18bp1;Rpa3;Cenpm;Prim1;Cenpk;Hjurp;Casc5;Smarca5
LRPCs_1	69242	S Phase	5.82e-10	Pole3;Ccna2;Fen1;Rpn2;Mcm7;Rad21;Ube2c;Orc6;Tfdp2;Skp2;Cks1b;Pold2;Rfc5;Pcna;Rfc4;Lig1;Ccnd1;Cdca5;Rpa2;Cdk4;Rpa3;Shfm1;Prim1;E2f1;Mcm3;Mcm4;Esco2;Mcm5;Mcm6;Smc1a;Cdkn1b;Cdc25b;Mcm2
LRPCs_1	69205	G1/S-Specific Transcription	2.45e-09	Dhfr;Pcna;Rrm2;Tyms;Hdac1;E2f1;Cdk1;Fbxo5;Tk1;Tfdp2
LRPCs_1	69190	DNA strand elongation	3.2e-08	Pold2;Rfc5;Fen1;Pcna;Rfc4;Lig1;Mcm7;Rpa2;Rpa3;Prim1;Mcm3;Mcm4;Mcm5;Mcm6;Mcm2
LRPCs_1	69306	DNA Replication	5.66e-08	Pole3;Ccna2;Fen1;Rpn2;Mcm7;Dbf4;Ube2c;Orc6;Skp2;Pold2;Rfc5;Pcna;Rfc4;Lig1;Gmnn;Rpa2;Rpa3;Shfm1;Prim1;E2f1;Mcm3;Mcm4;Mcm5;Mcm6;Mcm2
LRPCs_1	194315	Signaling by Rho GTPases	7.3e-08	Myl12a;Kif18a;Cenpa;Sgol1;Tuba1b;H2afz;Src;H2afx;Gdi2;H2afv;Birc5;Pmf1;Spc24;Rhoa;Ska1;Nup37;Spc25;Rhob;Mapre1;Rps27rt;Nuf2;Bub3;Ect2;Cdc20;Tubb6;Plk1;Cdca8;Nde1;Incenp;Racgap1;Itgb3bp;Mad2l1;Cit;Itgb1;Cenpq;Prc1;Cenpm;Mis12;Bub1b;Cenpk;Tubb4b;Casc5;Cenpf;Cdkn1b;Cenpe;Ndc80;Pfn2;Aurkb
LRPCs_1	68962	Activation of the pre-replicative complex	1.2e-07	Pole3;Mcm7;Gmnn;Rpa2;Dbf4;Orc6;Rpa3;Prim1;Mcm3;Mcm4;Mcm5;Mcm6;Mcm2
LRPCs_1	975956	Nonsense Mediated Decay (NMD) independent of the Exon Junction Complex (EJC)	8.74e-07	Rps29;Pabpc1;Rplp2;Rpsa;Rpl38;Rpl39;Rps10;Rpl28;Gm15013;Rps27rt;Rplp0;Rpl12;Rplp1;Rpl10-ps3;Rpl36a;Rps2;Rps27l
LRPCs_1	156842	Eukaryotic Translation Elongation	9.87e-07	Eef1d;Rps29;Rplp2;Rpsa;Rpl38;Rpl39;Rps10;Rpl28;Gm15013;Rps27rt;Rplp0;Rpl12;Rplp1;Rpl10-ps3;Rpl36a;Rps2;Rps27l
LRPCs_1	1538133	G0 and Early G1	1.76e-06	Ccna2;Pcna;Hdac1;Top2a;E2f1;Cdk1;Tfdp2;Cdc25b
LRPCs_1	156902	Peptide chain elongation	1.94e-06	Rps29;Rplp2;Rpsa;Rpl38;Rpl39;Rps10;Rpl28;Gm15013;Rps27rt;Rplp0;Rpl12;Rplp1;Rpl10-ps3;Rpl36a;Rps2;Rps27l
LRPCs_1	176187	Activation of ATR in response to replication stress	2.08e-06	Rfc5;Rfc4;Mcm7;Rpa2;Dbf4;Orc6;Rpa3;Mcm3;Mcm4;Mcm5;Mcm6;Cdc25b;Mcm2
LRPCs_1	606279	Deposition of new CENPA-containing nucleosomes at the centromere	2.08e-06	Mis18a;Cenpa;H2afz;H2afx;Rbbp7;H2afv;Itgb3bp;Cenpw;Cenpq;Mis18bp1;Cenpm;Cenpk;Hjurp;Casc5;Smarca5
LRPCs_1	774815	Nucleosome assembly	2.08e-06	Mis18a;Cenpa;H2afz;H2afx;Rbbp7;H2afv;Itgb3bp;Cenpw;Cenpq;Mis18bp1;Cenpm;Cenpk;Hjurp;Casc5;Smarca5
LRPCs_1	1799339	SRP-dependent cotranslational protein targeting to membrane	2.42e-06	Rpn2;Rps29;Rplp2;Rpsa;Rpl38;Rpl39;Rps10;Rpl28;Gm15013;Spc25;Rps27rt;Rplp0;Rpl12;Rplp1;Rpl10-ps3;Rpl36a;Rps2;Rps27l
LRPCs_1	8953854	Metabolism of RNA	3.87e-06	Nxt1;Pabpc1;Rpsa;Rpl38;Rpl39;Rps10;Nudt21;Nup37;Rpl36a;Hnrnpa2b1;Rps27l;Slbp;Srsf7;Srsf3;Ddx39b;Srsf2;Rplp2;Rpl28;Hnrnpa3;Gnl3;Nsun2;Rplp0;Rplp1;Snrnp40;Rpn2;Isg20l2;Hnrnpu;Snrpf;Snrpe;Polr2f;Snrpg;Gm15013;Zfp36l1;Alyref;Emg1;Ddx39;Rps27rt;Rpl12;Rpl10-ps3;Gar1;Pnrc2;Rps2;Elavl1;Ptbp1;Snrpd1;Rps29;Tra2b;Nup62;Lsm2;Exosc3;Lsm5;Nop58;Nop56;Trmt10c;Hnrnpd;Shfm1;Tsen15;Hnrnpf;Hnrnpk;Ran;Ccar1;Hnrnpm
LRPCs_1	453274	Mitotic G2-G2/M phases	4.3e-06	Ccnb2;Ccna2;Ccnb1;Plk4;Tubb6;Plk1;Rpn2;Tuba1b;Nde1;Hmmr;Cep57;Tpx2;Mapre1;Shfm1;E2f1;Cdk1;Haus4;Tubb4b;Nek2;Cenpf;Cdc25b;Aurka
LRPCs_1	927802	Nonsense-Mediated Decay (NMD)	4.34e-06	Rps29;Pabpc1;Rplp2;Rpsa;Rpl38;Rpl39;Rps10;Rpl28;Gm15013;Rps27rt;Rplp0;Rpl12;Rplp1;Pnrc2;Rpl10-ps3;Rpl36a;Rps2;Rps27l
LRPCs_1	975957	Nonsense Mediated Decay (NMD) enhanced by the Exon Junction Complex (EJC)	4.34e-06	Rps29;Pabpc1;Rplp2;Rpsa;Rpl38;Rpl39;Rps10;Rpl28;Gm15013;Rps27rt;Rplp0;Rpl12;Rplp1;Pnrc2;Rpl10-ps3;Rpl36a;Rps2;Rps27l
LRPCs_1	72689	Formation of a pool of free 40S subunits	5.85e-06	Rps29;Rplp2;Rpsa;Rpl38;Rpl39;Rps10;Rpl28;Gm15013;Rps27rt;Rplp0;Rpl12;Rplp1;Rpl10-ps3;Rpl36a;Rps2;Rps27l
LRPCs_1	72764	Eukaryotic Translation Termination	5.85e-06	Rps29;Rplp2;Rpsa;Rpl38;Rpl39;Rps10;Rpl28;Gm15013;Rps27rt;Rplp0;Rpl12;Rplp1;Rpl10-ps3;Rpl36a;Rps2;Rps27l
LRPCs_1	69002	DNA Replication Pre-Initiation	7.33e-06	Pole3;Rpn2;Mcm7;Gmnn;Rpa2;Dbf4;Orc6;Rpa3;Shfm1;Prim1;E2f1;Mcm3;Mcm4;Mcm5;Mcm6;Mcm2
LRPCs_1	156827	L13a-mediated translational silencing of Ceruloplasmin expression	9.16e-06	Rps29;Pabpc1;Rplp2;Rpsa;Rpl38;Rpl39;Rps10;Rpl28;Gm15013;Rps27rt;Rplp0;Rpl12;Rplp1;Rpl10-ps3;Rpl36a;Rps2;Rps27l
LRPCs_1	69239	Synthesis of DNA	1.05e-05	Pole3;Pold2;Rfc5;Ccna2;Fen1;Pcna;Rfc4;Lig1;Rpn2;Mcm7;Rpa2;Ube2c;Orc6;Rpa3;Shfm1;Prim1;Mcm3;Mcm4;Mcm5;Mcm6;Skp2;Mcm2
LRPCs_1	2408557	Selenocysteine synthesis	1.37e-05	Rps29;Rplp2;Rpsa;Rpl38;Rpl39;Rps10;Rpl28;Gm15013;Rps27rt;Rplp0;Rpl12;Rplp1;Rpl10-ps3;Rpl36a;Rps2;Rps27l
LRPCs_1	192823	Viral mRNA Translation	1.57e-05	Rps29;Rplp2;Rpsa;Rpl38;Rpl39;Rps10;Rpl28;Gm15013;Rps27rt;Rplp0;Rpl12;Rplp1;Rpl10-ps3;Rpl36a;Rps2;Rps27l
LRPCs_1	983189	Kinesins	2.55e-05	Kif18a;Tubb6;Kif3a;Tuba1b;Racgap1;Kif21a;Tubb4b;Kif22;Kif11;Kif23;Cenpe;Kif20b
LRPCs_1	69275	G2/M Transition	2.58e-05	Ccnb2;Ccna2;Ccnb1;Plk4;Tubb6;Plk1;Rpn2;Tuba1b;Nde1;Hmmr;Cep57;Tpx2;Mapre1;Shfm1;Cdk1;Haus4;Tubb4b;Nek2;Cenpf;Cdc25b;Aurka
LRPCs_1	72613	Eukaryotic Translation Initiation	2.69e-05	Rps29;Pabpc1;Rplp2;Rpsa;Rpl38;Rpl39;Rps10;Rpl28;Gm15013;Rps27rt;Rplp0;Rpl12;Rplp1;Rpl10-ps3;Rpl36a;Rps2;Rps27l
LRPCs_1	72737	Cap-dependent Translation Initiation	2.69e-05	Rps29;Pabpc1;Rplp2;Rpsa;Rpl38;Rpl39;Rps10;Rpl28;Gm15013;Rps27rt;Rplp0;Rpl12;Rplp1;Rpl10-ps3;Rpl36a;Rps2;Rps27l
LRPCs_1	6791226	Major pathway of rRNA processing in the nucleolus and cytosol	2.9e-05	Rps29;Isg20l2;Rplp2;Exosc3;Rpsa;Rpl38;Rpl39;Rps10;Rpl28;Nop58;Gm15013;Nop56;Gnl3;Emg1;Rps27rt;Rplp0;Rpl12;Rplp1;Rpl10-ps3;Rpl36a;Rps2;Rps27l
LRPCs_1	72706	GTP hydrolysis and joining of the 60S ribosomal subunit	2.91e-05	Rps29;Rplp2;Rpsa;Rpl38;Rpl39;Rps10;Rpl28;Gm15013;Rps27rt;Rplp0;Rpl12;Rplp1;Rpl10-ps3;Rpl36a;Rps2;Rps27l
LRPCs_1	72203	Processing of Capped Intron-Containing Pre-mRNA	3.75e-05	Snrnp40;Nxt1;Hnrnpu;Snrpf;Snrpe;Polr2f;Snrpg;Nudt21;Nup37;Alyref;Ddx39;Hnrnpa2b1;Elavl1;Slbp;Ptbp1;Srsf7;Snrpd1;Srsf3;Ddx39b;Tra2b;Srsf2;Nup62;Lsm2;Lsm5;Hnrnpa3;Hnrnpd;Hnrnpf;Hnrnpk;Ccar1;Hnrnpm
LRPCs_1	5651801	PCNA-Dependent Long Patch Base Excision Repair	3.75e-05	Pole3;Pold2;Rfc5;Fen1;Pcna;Rfc4;Lig1;Rpa3;Rpa2
LRPCs_1	156711	Polo-like kinase mediated events	3.75e-05	Ccnb2;Ccnb1;Plk1;Cenpf;Cdc25b
LRPCs_1	8868773	rRNA processing in the nucleus and cytosol	4.46e-05	Rps29;Isg20l2;Rplp2;Exosc3;Rpsa;Rpl38;Rpl39;Rps10;Rpl28;Nop58;Gm15013;Nop56;Gnl3;Emg1;Rps27rt;Rplp0;Rpl12;Rplp1;Gar1;Rpl10-ps3;Rpl36a;Rps2;Rps27l
LRPCs_1	8953750	Transcriptional Regulation by E2F6	4.7e-05	Rad51;Rrm2;Cbx3;E2f1;Rbbp7;Rbbp8;Tfdp2;Ezh2
LRPCs_1	72163	mRNA Splicing - Major Pathway	5.55e-05	Snrnp40;Ptbp1;Srsf7;Snrpd1;Srsf3;Tra2b;Srsf2;Hnrnpu;Lsm2;Snrpf;Snrpe;Snrpg;Polr2f;Lsm5;Hnrnpa3;Nudt21;Alyref;Hnrnpd;Hnrnpf;Hnrnpk;Hnrnpa2b1;Ccar1;Hnrnpm;Elavl1
LRPCs_1	1362277	Transcription of E2F targets under negative control by DREAM complex	6.69e-05	Pcna;Hdac1;Top2a;E2f1;Tfdp2;Cdc25b
LRPCs_1	168255	Influenza Life Cycle	6.98e-05	Rps29;Nup62;Rplp2;Rpsa;Rpl38;Polr2f;Rpl39;Rps10;Rpl28;Gm15013;Kpnb1;Nup37;Rps27rt;Rplp0;Rpl12;Rplp1;Rpl10-ps3;Rpl36a;Rps2;Ran;Rps27l
LRPCs_1	69481	G2/M Checkpoints	8.71e-05	Ccnb2;Rfc5;Ccnb1;Rfc4;Rpn2;Mcm7;H2afx;Rpa2;Topbp1;Rbbp8;Dbf4;Rhno1;Orc6;Rpa3;Shfm1;Mcm3;Cdk1;Mcm4;Mcm5;Mcm6;Cdc25b;Mcm2
LRPCs_1	69186	Lagging Strand Synthesis	8.71e-05	Pold2;Rfc5;Fen1;Pcna;Rfc4;Lig1;Rpa3;Prim1;Rpa2
LRPCs_1	157579	Telomere Maintenance	9.77e-05	Pole3;Pold2;Ruvbl2;Rfc5;Fen1;Terf1;Pcna;Rfc4;Lig1;H2afz;H2afx;H2afv;Rpa2;Rpa3;Prim1
LRPCs_1	1362300	Transcription of E2F targets under negative control by p107 (RBL1) and p130 (RBL2) in complex with HDAC1	9.98e-05	Ccna2;Hdac1;E2f1;Cdk1;Tfdp2
LRPCs_1	174143	APC/C-mediated degradation of cell cycle proteins	0.000117	Ccna2;Ccnb1;Plk1;Rpn2;Fbxo5;Mad2l1;Ube2c;Shfm1;Bub1b;Cdk1;Nek2;Bub3;Skp2;Aurka;Aurkb;Cdc20
LRPCs_1	453276	Regulation of mitotic cell cycle	0.000117	Ccna2;Ccnb1;Plk1;Rpn2;Fbxo5;Mad2l1;Ube2c;Shfm1;Bub1b;Cdk1;Nek2;Bub3;Skp2;Aurka;Aurkb;Cdc20
LRPCs_1	9010553	Regulation of expression of SLITs and ROBOs	0.000117	Rpn2;Rps29;Pabpc1;Rplp2;Rpsa;Rpl38;Rpl39;Rps10;Rpl28;Gm15013;Lhx2;Rps27rt;Rplp0;Shfm1;Rpl12;Rplp1;Rpl10-ps3;Rpl36a;Rps2;Rps27l
LRPCs_1	376176	Signaling by ROBO receptors	0.000121	Rpn2;Rps29;Pabpc1;Src;Rplp2;Rpsa;Rpl38;Rpl39;Rps10;Rpl28;Gm15013;Rhoa;Lhx2;Rps27rt;Rplp0;Shfm1;Rpl12;Rplp1;Rpl10-ps3;Rpl36a;Rps2;Rps27l;Pfn2
LRPCs_1	72172	mRNA Splicing	0.000121	Snrnp40;Ptbp1;Srsf7;Snrpd1;Srsf3;Tra2b;Srsf2;Hnrnpu;Lsm2;Snrpf;Snrpe;Snrpg;Polr2f;Lsm5;Hnrnpa3;Nudt21;Alyref;Hnrnpd;Hnrnpf;Hnrnpk;Hnrnpa2b1;Ccar1;Hnrnpm;Elavl1
LRPCs_1	2514853	Condensation of Prometaphase Chromosomes	0.000137	Ccnb2;Ccnb1;Ncapd2;Cdk1;Ncapg;Smc4;Smc2
LRPCs_1	168254	Influenza Infection	0.000147	Rps29;Nup62;Rplp2;Rpsa;Rpl38;Polr2f;Rpl39;Rps10;Rpl28;Gm15013;Kpnb1;Nup37;Rps27rt;Rplp0;Rpl12;Rplp1;Rpl10-ps3;Rpl36a;Rps2;Ran;Rps27l
LRPCs_1	168273	Influenza Viral RNA Transcription and Replication	0.000166	Rps29;Nup62;Rplp2;Rpsa;Rpl38;Polr2f;Rpl39;Rps10;Rpl28;Gm15013;Nup37;Rps27rt;Rplp0;Rpl12;Rplp1;Rpl10-ps3;Rpl36a;Rps2;Rps27l
LRPCs_1	180786	Extension of Telomeres	0.000175	Pole3;Pold2;Ruvbl2;Rfc5;Fen1;Pcna;Rfc4;Lig1;Rpa3;Prim1;Rpa2
LRPCs_1	8950505	Gene and protein expression by JAK-STAT signaling after Interleukin-12 stimulation	0.000176	Rplp0;Hnrnpf;Msn;Hnrnpdl;Hnrnpa2b1;Lmnb1;Ppia
LRPCs_1	110314	Recognition of DNA damage by PCNA-containing replication complex	0.000215	Pole3;Pold2;Rfc5;Pcna;Rfc4;Rpa3;Usp1;Rpa2;Dtl
LRPCs_1	174417	Telomere C-strand (Lagging Strand) Synthesis	0.000221	Pole3;Pold2;Rfc5;Fen1;Pcna;Rfc4;Lig1;Rpa3;Prim1;Rpa2
LRPCs_1	72312	rRNA processing	0.000226	Rps29;Isg20l2;Rplp2;Exosc3;Rpsa;Rpl38;Rpl39;Rps10;Rpl28;Nop58;Gm15013;Nop56;Gnl3;Emg1;Rps27rt;Trmt10c;Rplp0;Rpl12;Rplp1;Gar1;Rpl10-ps3;Rpl36a;Rps2;Rps27l
LRPCs_1	69236	G1 Phase	0.000296	Cdk6;Cdk4;Ccnd1;Src;E2f1;Tfdp2;Skp2;Cdkn1b;Cdkn2c;Cks1b
LRPCs_1	69231	Cyclin D associated events in G1	0.000296	Cdk6;Cdk4;Ccnd1;Src;E2f1;Tfdp2;Skp2;Cdkn1b;Cdkn2c;Cks1b
LRPCs_1	110373	Resolution of AP sites via the multiple-nucleotide patch replacement pathway	0.000333	Pole3;Pold2;Rfc5;Fen1;Pcna;Rfc4;Lig1;Rpa3;Rpa2
LRPCs_1	176974	Unwinding of DNA	0.000351	Mcm7;Mcm3;Mcm4;Mcm5;Mcm6;Mcm2
LRPCs_1	69183	Processive synthesis on the lagging strand	0.000512	Pold2;Fen1;Pcna;Lig1;Rpa3;Prim1;Rpa2
LRPCs_1	176417	Phosphorylation of Emi1	0.000559	Ccnb1;Plk1;Cdk1;Fbxo5;Cdc20
LRPCs_1	5696397	Gap-filling DNA repair synthesis and ligation in GG-NER	0.000615	Pole3;Pold2;Rfc5;Pcna;Rfc4;Lig1;Rpa3;Rpa2
LRPCs_1	9020591	Interleukin-12 signaling	0.000655	Rplp0;Hnrnpf;Msn;Hnrnpdl;Hnrnpa2b1;Lmnb1;Ppia
LRPCs_1	6811434	COPI-dependent Golgi-to-ER retrograde traffic	0.000695	Kif18a;Tubb6;Tuba1b;Kif3a;Racgap1;Kif21a;Tmed7;Kif20b;Tubb4b;Kif22;Kif11;Kif23;Cenpe
LRPCs_1	8854518	AURKA Activation by TPX2	0.000719	Tpx2;Mapre1;Plk4;Plk1;Nde1;Hmmr;Cdk1;Haus4;Tubb4b;Nek2;Aurka;Cep57
LRPCs_1	6791312	TP53 Regulates Transcription of Cell Cycle Genes	0.000871	Ccna2;Pcna;Ccnb1;Btg1;Plagl1;E2f1;Cdk1;Tfdp2;Cdkn1b;Aurka
LRPCs_1	2122947	NOTCH1 Intracellular Domain Regulates Transcription	0.000946	Heyl;Fbxw7;Notch1;Hdac1;Hes1;Hes5
LRPCs_1	157118	Signaling by NOTCH	0.00105484	Jun;Rpn2;H2afz;Ccnd1;H2afx;H2afv;Tacc3;Dtx4;Heyl;Fbxw7;Mdk;Notch1;Hdac1;Shfm1;Lfng;E2f1;Hes1;Tfdp2;Hes5
LRPCs_1	68867	Assembly of the pre-replicative complex	0.00122997	Orc6;Rpn2;Mcm7;Gmnn;Shfm1;E2f1;Mcm3;Mcm4;Mcm5;Mcm6;Mcm2
LRPCs_1	2408522	Selenoamino acid metabolism	0.00172321	Rps29;Rplp2;Rpsa;Rpl38;Rpl39;Rps10;Rpl28;Gm15013;Rps27rt;Rplp0;Rpl12;Rplp1;Rpl10-ps3;Rpl36a;Rps2;Rps27l;Dars
LRPCs_1	5685942	HDR through Homologous Recombination (HRR)	0.00207463	Pole3;Pold2;Rad51;Rfc5;Pcna;Rfc4;Rad51ap1;Rpa3;Rpa2;Topbp1;Rbbp8;Rhno1
LRPCs_1	447115	Interleukin-12 family signaling	0.00240835	Rplp0;Hnrnpf;Msn;Hnrnpdl;Hnrnpa2b1;Lmnb1;Ppia
LRPCs_1	69166	Removal of the Flap Intermediate	0.00253965	Pold2;Fen1;Pcna;Rpa3;Prim1;Rpa2
LRPCs_1	73884	Base Excision Repair	0.00273302	Pole3;Pold2;Rfc5;Fen1;Terf1;Pcna;Rfc4;Neil3;Lig1;H2afz;H2afx;H2afv;Rpa2;Rpa3
LRPCs_1	5693579	Homologous DNA Pairing and Strand Exchange	0.00289295	Rad51;Rfc5;Rfc4;Rad51ap1;Rpa3;Rpa2;Topbp1;Rbbp8;Rhno1
LRPCs_1	176814	Activation of APC/C and APC/C:Cdc20 mediated degradation of mitotic proteins	0.00311317	Ccna2;Ube2c;Ccnb1;Plk1;Rpn2;Shfm1;Bub1b;Cdk1;Nek2;Bub3;Mad2l1;Cdc20
LRPCs_1	72165	mRNA Splicing - Minor Pathway	0.00387963	Snrnp40;Srsf7;Snrpd1;Srsf2;Lsm2;Snrpf;Snrpe;Snrpg;Polr2f
LRPCs_1	73856	RNA Polymerase II Transcription Termination	0.00401894	Alyref;Slbp;Srsf7;Ddx39;Ddx39b;Srsf3;Srsf2;Snrpf;Snrpe;Snrpg;Nudt21
LRPCs_1	174414	Processive synthesis on the C-strand of the telomere	0.00416425	Pold2;Fen1;Pcna;Lig1;Rpa3;Rpa2
LRPCs_1	2644603	Signaling by NOTCH1 in Cancer	0.00416425	Heyl;Fbxw7;Notch1;Hdac1;Hes1;Hes5
LRPCs_1	2644602	Signaling by NOTCH1 PEST Domain Mutants in Cancer	0.00416425	Heyl;Fbxw7;Notch1;Hdac1;Hes1;Hes5
LRPCs_1	2894858	Signaling by NOTCH1 HD+PEST Domain Mutants in Cancer	0.00416425	Heyl;Fbxw7;Notch1;Hdac1;Hes1;Hes5
LRPCs_1	2894862	Constitutive Signaling by NOTCH1 HD+PEST Domain Mutants	0.00416425	Heyl;Fbxw7;Notch1;Hdac1;Hes1;Hes5
LRPCs_1	2644606	Constitutive Signaling by NOTCH1 PEST Domain Mutants	0.00416425	Heyl;Fbxw7;Notch1;Hdac1;Hes1;Hes5
LRPCs_1	2565942	Regulation of PLK1 Activity at G2/M Transition	0.00458028	Ccnb2;Mapre1;Ccnb1;Plk4;Plk1;Nde1;Cdk1;Haus4;Tubb4b;Nek2;Aurka;Cep57
LRPCs_1	5693538	Homology Directed Repair	0.00475179	Pole3;Pold2;Rad51;Rfc5;Ccna2;Fen1;Pcna;Rfc4;H2afx;Rpa2;Topbp1;Rbbp8;Rhno1;Tipin;Rad51ap1;Rpa3
LRPCs_1	73933	Resolution of Abasic Sites (AP sites)	0.00494805	Pole3;Pold2;Rfc5;Fen1;Pcna;Rfc4;Lig1;Rpa3;Rpa2
LRPCs_1	176408	Regulation of APC/C activators between G1/S and early anaphase	0.00556498	Ccna2;Ube2c;Ccnb1;Plk1;Rpn2;Shfm1;Bub1b;Cdk1;Fbxo5;Bub3;Mad2l1;Cdc20
LRPCs_1	5685938	HDR through Single Strand Annealing (SSA)	0.00561828	Rad51;Rfc5;Rfc4;Rpa3;Rpa2;Topbp1;Rbbp8;Rhno1
LRPCs_1	1980143	Signaling by NOTCH1	0.00561828	Heyl;Fbxw7;Notch1;Hdac1;Hes1;Dtx4;Hes5
LRPCs_1	8852276	The role of GTSE1 in G2/M progression after G2 checkpoint	0.00561828	Ccnb2;Mapre1;Tubb6;Ccnb1;Plk1;Rpn2;Tuba1b;Shfm1;Cdk1;Tubb4b
LRPCs_1	422475	Axon guidance	0.00590992	Myl12a;Rpn2;Tuba1b;Pabpc1;Src;Rpsa;Grb10;Rpl38;Rpl39;Rps10;Gm15013;Rhoa;Rhob;Rps27rt;Rpl12;Rpl10-ps3;Rpl36a;Rps2;Rps27l;Col2a1;Tubb6;Rps29;Rdx;Rplp2;Ncam1;Col9a3;Msn;Rpl28;Itgb1;Epha5;Lhx2;Rplp0;Sema5a;Rplp1;Shfm1;Tubb4b;Pfn2
LRPCs_1	4615885	SUMOylation of DNA replication proteins	0.00599854	Pcna;Cdca8;Incenp;Nup62;Top2a;Birc5;Aurka;Aurkb;Nup37
LRPCs_1	113510	E2F mediated regulation of DNA replication	0.00605452	Orc6;Ccnb1;Prim1;E2f1;Cdk1;Tfdp2
LRPCs_1	68875	Mitotic Prophase	0.00642886	Ccnb2;Ccnb1;Plk1;H2afz;H2afx;Nup62;H2afv;Vrk1;Smc4;Smc2;Nup37;Ncaph2;Banf1;Cdk1;Lmnb1;Tmpo
LRPCs_1	68949	Orc1 removal from chromatin	0.00675134	Ccna2;Orc6;Rpn2;Mcm7;Shfm1;Mcm3;Mcm4;Mcm5;Mcm6;Skp2;Mcm2
LRPCs_1	380320	Recruitment of NuMA to mitotic centrosomes	0.00675574	Mapre1;Tubb6;Plk4;Plk1;Tuba1b;Nde1;Cdk1;Haus4;Tubb4b;Nek2;Cep57
LRPCs_1	174437	Removal of the Flap Intermediate from the C-strand	0.00684837	Pold2;Fen1;Pcna;Rpa3;Rpa2
LRPCs_1	5693616	Presynaptic phase of homologous DNA pairing and strand exchange	0.00684837	Rad51;Rfc5;Rfc4;Rpa3;Rpa2;Topbp1;Rbbp8;Rhno1
LRPCs_1	2990846	SUMOylation	0.00684837	Pcna;Rad21;Cdca8;Trim28;Nsmce4a;Incenp;Nup62;Smc6;Nop58;Birc5;Nup37;Hdac1;Top2a;Smc1a;Hnrnpk;Sae1;Aurka;Aurkb
LRPCs_1	5625900	RHO GTPases activate CIT	0.00684837	Prc1;Cdkn1b;Rhoa;Rhob;Cit
LRPCs_1	5693567	HDR through Homologous Recombination (HRR) or Single Strand Annealing (SSA)	0.00688683	Pole3;Pold2;Rad51;Rfc5;Ccna2;Pcna;Rfc4;H2afx;Rpa2;Topbp1;Rbbp8;Rhno1;Tipin;Rad51ap1;Rpa3
LRPCs_1	69273	Cyclin A/B1/B2 associated events during G2/M transition	0.00711589	Ccnb2;Ccna2;Ccnb1;Plk1;Cdk1;Cdc25b
LRPCs_1	176409	APC/C:Cdc20 mediated degradation of mitotic proteins	0.00754604	Ccna2;Ube2c;Ccnb1;Rpn2;Shfm1;Bub1b;Cdk1;Nek2;Bub3;Mad2l1;Cdc20
LRPCs_1	2980767	Activation of NIMA Kinases NEK9	0.00772176	Ccnb2;Ccnb1;Plk1;Cdk1
LRPCs_1	3214858	RMTs methylate histone arginines	0.00800249	Actl6a;Cdk4;H2afz;Ccnd1;H2afx;Rbbp7;H2afv;Rps2;Hist1h2al
LRPCs_1	69091	Polymerase switching	0.00800249	Pold2;Rfc5;Pcna;Rfc4;Prim1
LRPCs_1	69109	Leading Strand Synthesis	0.00800249	Pold2;Rfc5;Pcna;Rfc4;Prim1
LRPCs_1	9018519	Estrogen-dependent gene expression	0.00800249	Jun;Cbfb;Ccnd1;H2afz;Rad21;H2afx;H2afv;Polr2f;Ptges3;Hdac1;Myb;Bcl2;Fosb;Smc1a
LRPCs_1	2559580	Oxidative Stress Induced Senescence	0.00800249	Jun;Cdk6;H2afz;Cdk4;H2afx;E2f1;Rbbp7;H2afv;Msn;Tfdp2;Cdkn2c;Ezh2
LRPCs_1	2980766	Nuclear Envelope Breakdown	0.00800249	Ccnb2;Ccnb1;Plk1;Banf1;Nup62;Cdk1;Vrk1;Lmnb1;Tmpo;Nup37
LRPCs_1	3108232	SUMO E3 ligases SUMOylate target proteins	0.00806695	Pcna;Rad21;Cdca8;Trim28;Nsmce4a;Incenp;Nup62;Smc6;Nop58;Birc5;Nup37;Hdac1;Top2a;Smc1a;Hnrnpk;Aurka;Aurkb
LRPCs_1	2559583	Cellular Senescence	0.00834646	Ccna2;Jun;Terf1;H2afz;H2afx;Rbbp7;H2afv;Msn;Ube2c;H1f0;Cdk6;Cdk4;E2f1;Tfdp2;Cdkn1b;Cdkn2c;Ezh2;Lmnb1
LRPCs_1	69656	Cyclin A:Cdk2-associated events at S phase entry	0.00894056	Ccna2;Rpn2;Cdk4;Ccnd1;Shfm1;E2f1;Tfdp2;Skp2;Cdkn1b;Cdc25b;Cks1b
LRPCs_1	2299718	Condensation of Prophase Chromosomes	0.00927764	Ccnb1;Plk1;Ncaph2;H2afz;H2afx;Cdk1;H2afv;Smc4;Smc2
LRPCs_1	179409	APC-Cdc20 mediated degradation of Nek2A	0.00930296	Ube2c;Bub1b;Nek2;Bub3;Mad2l1;Cdc20
LRPCs_1	174411	Polymerase switching on the C-strand of the telomere	0.00988789	Pold2;Rfc5;Pcna;Rfc4;Prim1
NRPC_1	68877	Mitotic Prometaphase	2.34e-14	Kif18a;Sgol1;Cenpa;Tuba1b;Tuba1c;Smc4;Birc5;Ska2;Smc2;Spc24;Spc25;Nup37;Nuf2;Nek2;Bub3;Cdc20;Ccnb2;Ccnb1;Plk1;Cdca8;Nde1;Incenp;Mad2l1;Cenpq;Cdk1;Tubb4b;Cenpf;Cenpe;Ndc80;Aurkb
NRPC_1	69278	Cell Cycle	2.34e-14	Kif18a;Ccna2;Mcm7;Tuba1b;Tuba1c;Smc4;Dbf4;Birc5;Spc24;Smc2;Spc25;Nup37;Ube2c;Nuf2;Nek2;Tfdp2;Cks1b;Cdc20;Ccnb2;Ccnb1;Cdca8;Incenp;Hmmr;Mad2l1;Top2a;Kif23;Cdc25b;Aurka;Aurkb;Psmc6;Cenpa;Sgol1;H2afz;H2afx;H2afv;Fbxo5;Ska2;Bub3;Lmnb1;Rrm2;Plk1;Nde1;Ccnl1;Tpx2;Cenpq;Cdk4;Cdk1;Tubb4b;Cenpf;Cenpe;Ndc80;Tmpo
NRPC_1	2500257	Resolution of Sister Chromatid Cohesion	2.34e-14	Kif18a;Sgol1;Cenpa;Tuba1b;Tuba1c;Birc5;Ska2;Spc24;Spc25;Nup37;Nuf2;Bub3;Cdc20;Ccnb2;Ccnb1;Plk1;Cdca8;Nde1;Incenp;Mad2l1;Cenpq;Cdk1;Tubb4b;Cenpf;Cenpe;Ndc80;Aurkb
NRPC_1	1640170	Cell Cycle	2.34e-14	Kif18a;Ccna2;Mcm7;Tuba1b;Tuba1c;Smc4;Dbf4;Birc5;Spc24;Smc2;Spc25;Nup37;Ube2c;Ube2i;Nuf2;Nek2;Tfdp2;Cks1b;Cdc20;Ccnb2;Ccnb1;Cdca8;Incenp;Hmmr;Mad2l1;Top2a;Kif23;Smarca5;Cdc25b;Aurka;Aurkb;Psmc6;Cenpa;Sgol1;H2afz;H2afx;H2afv;Fbxo5;Ska2;Bub3;Lmnb1;Rrm2;Npm1;Plk1;Nde1;Ccnl1;Tpx2;Cenpq;Cdk4;Mis18bp1;Cdk1;Tubb4b;Cenpf;Cenpe;Ndc80;Tmpo
NRPC_1	2555396	Mitotic Metaphase and Anaphase	7.46e-14	Psmc6;Kif18a;Sgol1;Cenpa;Tuba1b;Tuba1c;Fbxo5;Birc5;Ska2;Spc24;Spc25;Nup37;Ube2c;Nuf2;Bub3;Lmnb1;Cdc20;Plk1;Cdca8;Nde1;Incenp;Mad2l1;Cenpq;Tubb4b;Cenpf;Cenpe;Ndc80;Tmpo;Aurkb
NRPC_1	68886	M Phase	7.77e-14	Psmc6;Kif18a;Sgol1;Cenpa;Tuba1b;H2afz;Tuba1c;H2afx;H2afv;Fbxo5;Smc4;Birc5;Ska2;Smc2;Spc24;Spc25;Nup37;Ube2c;Nuf2;Nek2;Bub3;Lmnb1;Cdc20;Ccnb2;Ccnb1;Plk1;Cdca8;Nde1;Incenp;Mad2l1;Cenpq;Cdk1;Tubb4b;Kif23;Cenpf;Cenpe;Ndc80;Tmpo;Aurkb
NRPC_1	68882	Mitotic Anaphase	2.33e-13	Psmc6;Kif18a;Sgol1;Cenpa;Tuba1b;Tuba1c;Birc5;Ska2;Spc24;Spc25;Nup37;Ube2c;Nuf2;Bub3;Lmnb1;Cdc20;Plk1;Cdca8;Nde1;Incenp;Mad2l1;Cenpq;Tubb4b;Cenpf;Cenpe;Ndc80;Tmpo;Aurkb
NRPC_1	5663220	RHO GTPases Activate Formins	2.33e-13	Kif18a;Sgol1;Cenpa;Plk1;Tuba1b;Cdca8;Nde1;Tuba1c;Incenp;Mad2l1;Birc5;Ska2;Spc24;Spc25;Nup37;Cenpq;Nuf2;Tubb4b;Bub3;Cenpf;Cenpe;Aurkb;Ndc80;Cdc20
NRPC_1	141444	Amplification of signal from unattached kinetochores via a MAD2 inhibitory signal	9.42e-13	Kif18a;Sgol1;Cenpa;Plk1;Cdca8;Nde1;Incenp;Mad2l1;Birc5;Ska2;Spc24;Spc25;Nup37;Cenpq;Nuf2;Bub3;Cenpf;Cenpe;Aurkb;Ndc80;Cdc20
NRPC_1	141424	Amplification of signal from the kinetochores	9.42e-13	Kif18a;Sgol1;Cenpa;Plk1;Cdca8;Nde1;Incenp;Mad2l1;Birc5;Ska2;Spc24;Spc25;Nup37;Cenpq;Nuf2;Bub3;Cenpf;Cenpe;Aurkb;Ndc80;Cdc20
NRPC_1	2467813	Separation of Sister Chromatids	1.44e-12	Psmc6;Kif18a;Sgol1;Cenpa;Tuba1b;Tuba1c;Birc5;Ska2;Spc24;Spc25;Nup37;Ube2c;Nuf2;Bub3;Cdc20;Plk1;Cdca8;Nde1;Incenp;Mad2l1;Cenpq;Tubb4b;Cenpf;Cenpe;Ndc80;Aurkb
NRPC_1	69618	Mitotic Spindle Checkpoint	1.63e-12	Kif18a;Sgol1;Cenpa;Plk1;Cdca8;Nde1;Incenp;Mad2l1;Birc5;Ska2;Spc24;Spc25;Nup37;Ube2c;Cenpq;Nuf2;Bub3;Cenpf;Cenpe;Aurkb;Ndc80;Cdc20
NRPC_1	69620	Cell Cycle Checkpoints	7.54e-12	Psmc6;Kif18a;Ccna2;Sgol1;Cenpa;Mcm7;H2afx;Dbf4;Birc5;Ska2;Spc24;Spc25;Nup37;Ube2c;Nuf2;Bub3;Cdc20;Ccnb2;Ccnb1;Plk1;Cdca8;Nde1;Incenp;Mad2l1;Ccnl1;Cenpq;Cdk1;Cenpf;Cdc25b;Cenpe;Ndc80;Aurkb
NRPC_1	195258	RHO GTPase Effectors	8.2e-11	Kif18a;Sgol1;Cenpa;Tuba1b;H2afz;Tuba1c;H2afx;H2afv;Ctnnb1;Birc5;Calm2;Ska2;Spc24;Spc25;Nup37;Nuf2;Bub3;Cdc20;Plk1;Cdca8;Nde1;Incenp;Ctnna1;Mad2l1;Cenpq;Prc1;Tubb4b;Cenpf;Cenpe;Ndc80;Aurkb
NRPC_1	194315	Signaling by Rho GTPases	2.88e-08	Kif18a;Sgol1;Cenpa;Tuba1b;H2afz;Tuba1c;H2afx;H2afv;Ctnnb1;Birc5;Calm2;Ska2;Spc24;Spc25;Nup37;Nuf2;Bub3;Ect2;Cdc20;Plk1;Cdca8;Nde1;Incenp;Racgap1;Ctnna1;Mad2l1;Cenpq;Prc1;Tubb4b;Cenpf;Cenpe;Ndc80;Aurkb
NRPC_1	69275	G2/M Transition	5.59e-08	Ccnb2;Psmc6;Ccna2;Ccnb1;Plk1;Tuba1b;Nde1;Tuba1c;Hmmr;Tpx2;Cdk1;Tubb4b;Nek2;Cenpf;Cdc25b;Aurka
NRPC_1	453274	Mitotic G2-G2/M phases	6.27e-08	Ccnb2;Psmc6;Ccna2;Ccnb1;Plk1;Tuba1b;Nde1;Tuba1c;Hmmr;Tpx2;Cdk1;Tubb4b;Nek2;Cenpf;Cdc25b;Aurka
NRPC_1	156711	Polo-like kinase mediated events	1.99e-07	Ccnb2;Ccnb1;Plk1;Cenpf;Cdc25b
NRPC_1	453279	Mitotic G1-G1/S phases	1.13e-06	Psmc6;Ccna2;Rrm2;Ccnb1;Mcm7;Fbxo5;Dbf4;Ccnl1;Cdk4;Top2a;Cdk1;Tfdp2;Cdc25b;Cks1b
NRPC_1	983189	Kinesins	3.16e-06	Kif18a;Tuba1b;Tuba1c;Racgap1;Tubb4b;Kif22;Kif23;Cenpe;Kif20b
NRPC_1	453276	Regulation of mitotic cell cycle	7.98e-06	Psmc6;Ccna2;Ccnb1;Plk1;Fbxo5;Mad2l1;Ube2c;Cdk1;Nek2;Bub3;Aurka;Aurkb;Cdc20
NRPC_1	174143	APC/C-mediated degradation of cell cycle proteins	7.98e-06	Psmc6;Ccna2;Ccnb1;Plk1;Fbxo5;Mad2l1;Ube2c;Cdk1;Nek2;Bub3;Aurka;Aurkb;Cdc20
NRPC_1	72163	mRNA Splicing - Major Pathway	1.25e-05	Srsf7;Srsf6;Srsf3;Tra2b;Srsf2;Hnrnpu;Snrpf;Snrpe;Nudt21;Hnrnpa1;Hnrnpc;Hnrnph1;Rbmx;Hnrnpk;Hnrnpa2b1;Ccar1;Hnrnpm
NRPC_1	69206	G1/S Transition	1.68e-05	Psmc6;Ccna2;Rrm2;Ccnb1;Mcm7;Fbxo5;Dbf4;Ccnl1;Cdk4;Cdk1;Tfdp2;Cdc25b;Cks1b
NRPC_1	72203	Processing of Capped Intron-Containing Pre-mRNA	1.92e-05	Srsf7;Srsf6;Srsf3;Ddx39b;Tra2b;Srsf2;Hnrnpu;Snrpf;Snrpe;Nudt21;Nup37;Hnrnpa1;Ddx39;Hnrnpc;Hnrnph1;Rbmx;Hnrnpk;Hnrnpa2b1;Ccar1;Hnrnpm
NRPC_1	72172	mRNA Splicing	2.52e-05	Srsf7;Srsf6;Srsf3;Tra2b;Srsf2;Hnrnpu;Snrpf;Snrpe;Nudt21;Hnrnpa1;Hnrnpc;Hnrnph1;Rbmx;Hnrnpk;Hnrnpa2b1;Ccar1;Hnrnpm
NRPC_1	176417	Phosphorylation of Emi1	4.17e-05	Ccnb1;Plk1;Cdk1;Fbxo5;Cdc20
NRPC_1	5626467	RHO GTPases activate IQGAPs	6.48e-05	Tuba1b;Tuba1c;Tubb4b;Ctnna1;Ctnnb1;Calm2
NRPC_1	4615885	SUMOylation of DNA replication proteins	8.01e-05	Ube2i;Cdca8;Incenp;Top2a;Top1;Birc5;Aurka;Aurkb;Nup37
NRPC_1	6791312	TP53 Regulates Transcription of Cell Cycle Genes	8.64e-05	Ccna2;Btg2;Ccnb1;Npm1;Cdk1;Gadd45a;Tfdp2;Aurka
NRPC_1	1538133	G0 and Early G1	8.64e-05	Ccna2;Top2a;Cdk1;Tfdp2;Cdc25b
NRPC_1	6811434	COPI-dependent Golgi-to-ER retrograde traffic	0.000207	Kif18a;Tuba1b;Tuba1c;Racgap1;Tubb4b;Kif22;Kif23;Cenpe;Kif20b
NRPC_1	6804114	TP53 Regulates Transcription of Genes Involved in G2 Cell Cycle Arrest	0.000249	Ccnb1;Cdk1;Gadd45a;Tfdp2;Aurka
NRPC_1	69273	Cyclin A/B1/B2 associated events during G2/M transition	0.000249	Ccnb2;Ccna2;Ccnb1;Plk1;Cdk1;Cdc25b
NRPC_1	176814	Activation of APC/C and APC/C:Cdc20 mediated degradation of mitotic proteins	0.000285	Psmc6;Ccna2;Ube2c;Ccnb1;Plk1;Cdk1;Nek2;Bub3;Mad2l1;Cdc20
NRPC_1	176408	Regulation of APC/C activators between G1/S and early anaphase	0.000518	Psmc6;Ccna2;Ube2c;Ccnb1;Plk1;Cdk1;Fbxo5;Bub3;Mad2l1;Cdc20
NRPC_1	8852276	The role of GTSE1 in G2/M progression after G2 checkpoint	0.000548	Psmc6;Ccnb2;Ccnb1;Plk1;Tuba1b;Tuba1c;Cdk1;Tubb4b
NRPC_1	2514853	Condensation of Prometaphase Chromosomes	0.000579	Ccnb2;Ccnb1;Cdk1;Smc4;Smc2
NRPC_1	73856	RNA Polymerase II Transcription Termination	0.000579	Srsf7;Ddx39;Srsf6;Ddx39b;Srsf3;Srsf2;Snrpf;Snrpe;Nudt21
NRPC_1	606279	Deposition of new CENPA-containing nucleosomes at the centromere	0.000781	Cenpq;Cenpa;Npm1;H2afz;Mis18bp1;H2afx;H2afv;Smarca5
NRPC_1	774815	Nucleosome assembly	0.000781	Cenpq;Cenpa;Npm1;H2afz;Mis18bp1;H2afx;H2afv;Smarca5
NRPC_1	74160	Gene expression (Transcription)	0.000781	Ccna2;Btg2;Rax;Ctnnb1;Birc5;Nudt21;Nup37;Pbrm1;Tgif2;Ube2i;Myb;Tfdp2;Lbr;Sap30;Srsf7;Lamtor3;Ccnb1;Srsf6;Srsf3;Ddx39b;Srsf2;Zfp386;Mybl1;Actl6a;Notch1;Smarca5;Aurka;Aurkb;Psmc6;H2afz;Ccng2;Rassf4;H2afx;Snrpf;H2afv;Gadd45a;Snrpe;Dll1;Fezf2;Calm2;Ddx39;Mbd3;Rrm2;Npm1;Rorb;Dek;Rbpj;Smad2;Tpx2;Tead2;Ssrp1;Cdk4;Smarcc1;Cdk1;Tcf3;Ezh2;Ran
NRPC_1	2299718	Condensation of Prophase Chromosomes	0.000842	Ccnb1;Plk1;H2afz;H2afx;Cdk1;H2afv;Smc4;Smc2
NRPC_1	8854518	AURKA Activation by TPX2	0.00107336	Tpx2;Plk1;Nde1;Hmmr;Cdk1;Tubb4b;Nek2;Aurka
NRPC_1	2980767	Activation of NIMA Kinases NEK9	0.00107336	Ccnb2;Ccnb1;Plk1;Cdk1
NRPC_1	176409	APC/C:Cdc20 mediated degradation of mitotic proteins	0.00113049	Psmc6;Ccna2;Ube2c;Ccnb1;Cdk1;Nek2;Bub3;Mad2l1;Cdc20
NRPC_1	69205	G1/S-Specific Transcription	0.00113049	Rrm2;Cdk1;Fbxo5;Tfdp2
NRPC_1	389960	Formation of tubulin folding intermediates by CCT/TriC	0.00124088	Tuba1b;Tcp1;Tuba1c;Tubb4b
NRPC_1	68875	Mitotic Prophase	0.00126294	Ccnb2;Ccnb1;Plk1;H2afz;H2afx;Cdk1;H2afv;Smc4;Smc2;Lmnb1;Tmpo;Nup37
NRPC_1	3108232	SUMO E3 ligases SUMOylate target proteins	0.0014906	Npm1;Cdca8;Nsmce4a;Incenp;Birc5;Nup37;Ube2i;Hnrnpc;Top2a;Top1;Hnrnpk;Aurka;Aurkb
NRPC_1	72649	Translation initiation complex formation	0.00158036	Rps3a1;Rps5;Eif4a1;Rpsa;Eif2s1;Rps10;Rps11;Eif3a
NRPC_1	73857	RNA Polymerase II Transcription	0.00158036	Ccna2;Btg2;Ctnnb1;Birc5;Nudt21;Pbrm1;Tgif2;Ube2i;Myb;Tfdp2;Lbr;Srsf7;Lamtor3;Ccnb1;Srsf6;Srsf3;Ddx39b;Srsf2;Zfp386;Actl6a;Notch1;Aurka;Aurkb;Psmc6;H2afz;Ccng2;Rassf4;H2afx;Snrpf;H2afv;Gadd45a;Snrpe;Dll1;Fezf2;Calm2;Ddx39;Mbd3;Rrm2;Npm1;Rorb;Dek;Rbpj;Smad2;Tpx2;Tead2;Ssrp1;Cdk4;Smarcc1;Cdk1;Tcf3;Ezh2
NRPC_1	1362300	Transcription of E2F targets under negative control by p107 (RBL1) and p130 (RBL2) in complex with HDAC1	0.00158036	Ccna2;Cdk1;Tfdp2
NRPC_1	8953854	Metabolism of RNA	0.0016231	Psmc6;Rpl18a;Igf2bp1;Hnrnpu;Snrpf;Snrpe;Rpsa;Rps10;Rps11;Nudt21;Nup37;Hnrnpa1;Ddx39;Rpl32;Pnrc2;Rbmx;Hnrnpa2b1;Rps3a1;Srsf7;Srsf6;Srsf3;Rps5;Ddx39b;Tra2b;Srsf2;Hnrnpc;Gdpd1;Eif4a1;Hnrnph1;Hnrnpk;Ran;Ccar1;Hnrnpm
NRPC_1	72706	GTP hydrolysis and joining of the 60S ribosomal subunit	0.00169483	Rps3a1;Rpl32;Rpl18a;Rps5;Eif4a1;Rpsa;Eif2s1;Rps10;Rps11;Eif3a
NRPC_1	156827	L13a-mediated translational silencing of Ceruloplasmin expression	0.00169483	Rps3a1;Rpl32;Rpl18a;Rps5;Eif4a1;Rpsa;Eif2s1;Rps10;Rps11;Eif3a
NRPC_1	72702	Ribosomal scanning and start codon recognition	0.00175312	Rps3a1;Rps5;Eif4a1;Rpsa;Eif2s1;Rps10;Rps11;Eif3a
NRPC_1	9619483	Activation of AMPK downstream of NMDARs	0.00200868	Tuba1b;Tuba1c;Tubb4b;Calm2
NRPC_1	2990846	SUMOylation	0.00212635	Npm1;Cdca8;Nsmce4a;Incenp;Birc5;Nup37;Ube2i;Hnrnpc;Top2a;Top1;Hnrnpk;Aurka;Aurkb
NRPC_1	72662	Activation of the mRNA upon binding of the cap-binding complex and eIFs	0.00212635	Rps3a1;Rps5;Eif4a1;Rpsa;Eif2s1;Rps10;Rps11;Eif3a
NRPC_1	190840	Microtubule-dependent trafficking of connexons from Golgi to the plasma membrane	0.00212635	Tuba1b;Tuba1c;Tubb4b
NRPC_1	8856688	Golgi-to-ER retrograde transport	0.00224873	Kif18a;Tuba1b;Tuba1c;Racgap1;Tubb4b;Kif22;Kif23;Cenpe;Kif20b
NRPC_1	190872	Transport of connexons to the plasma membrane	0.00260734	Tuba1b;Tuba1c;Tubb4b
NRPC_1	72737	Cap-dependent Translation Initiation	0.00268435	Rps3a1;Rpl32;Rpl18a;Rps5;Eif4a1;Rpsa;Eif2s1;Rps10;Rps11;Eif3a
NRPC_1	72613	Eukaryotic Translation Initiation	0.00268435	Rps3a1;Rpl32;Rpl18a;Rps5;Eif4a1;Rpsa;Eif2s1;Rps10;Rps11;Eif3a
NRPC_1	389958	Cooperation of Prefoldin and TriC/CCT in actin and tubulin folding	0.00270303	Tuba1b;Tcp1;Tuba1c;Tubb4b
NRPC_1	3214858	RMTs methylate histone arginines	0.00284931	Actl6a;Pbrm1;Cdk4;H2afz;Smarcc1;H2afx;H2afv
NRPC_1	72695	Formation of the ternary complex	and subsequently	the 43S complex
NRPC_1	389977	Post-chaperonin tubulin folding pathway	0.00323158	Tuba1b;Tuba1c;Tubb4b
NRPC_1	179409	APC-Cdc20 mediated degradation of Nek2A	0.00323158	Ube2c;Nek2;Bub3;Mad2l1;Cdc20
NRPC_1	2565942	Regulation of PLK1 Activity at G2/M Transition	0.00323158	Ccnb2;Ccnb1;Plk1;Nde1;Cdk1;Tubb4b;Nek2;Aurka
NRPC_1	179419	APC:Cdc20 mediated degradation of cell cycle proteins prior to satisfation of the cell cycle checkpoint	0.00331718	Psmc6;Ccna2;Ube2c;Cdk1;Nek2;Bub3;Mad2l1;Cdc20
NRPC_1	8950505	Gene and protein expression by JAK-STAT signaling after Interleukin-12 stimulation	0.00331718	Tcp1;Hnrnpdl;Hnrnpa2b1;Lmnb1
NRPC_1	72187	mRNA 3'-end processing	0.00446331	Srsf7;Ddx39;Srsf6;Ddx39b;Srsf3;Srsf2;Nudt21
NRPC_1	9617828	FOXO-mediated transcription of cell cycle genes	0.00457108	Smad2;Ccng2;Gadd45a
NRPC_1	380320	Recruitment of NuMA to mitotic centrosomes	0.00472094	Plk1;Tuba1b;Nde1;Tuba1c;Cdk1;Tubb4b;Nek2
NRPC_1	983231	Factors involved in megakaryocyte development and platelet production	0.00571196	Kif18a;Tuba1b;Tuba1c;Racgap1;Myb;Tubb4b;Kif22;Kif23;Cenpe;Kif20b
NRPC_1	389957	Prefoldin mediated transfer of substrate to CCT/TriC	0.00572689	Tcp1;Tuba1c;Tubb4b
NRPC_1	69478	G2/M DNA replication checkpoint	0.00581481	Ccnb2;Ccnb1;Cdk1
NRPC_1	927802	Nonsense-Mediated Decay (NMD)	0.00617225	Rps3a1;Rpl32;Rpl18a;Rps5;Gdpd1;Pnrc2;Rpsa;Rps10;Rps11
NRPC_1	975957	Nonsense Mediated Decay (NMD) enhanced by the Exon Junction Complex (EJC)	0.00617225	Rps3a1;Rpl32;Rpl18a;Rps5;Gdpd1;Pnrc2;Rpsa;Rps10;Rps11
NRPC_1	162658	Golgi Cisternae Pericentriolar Stack Reorganization	0.00658921	Ccnb2;Ccnb1;Plk1;Cdk1
NRPC_1	2559583	Cellular Senescence	0.00687881	Ccna2;Ube2c;H1f0;H2afz;Cdk4;H2afx;Id1;H2afv;Tfdp2;Asf1a;Ezh2;Lmnb1
NRPC_1	9020591	Interleukin-12 signaling	0.00709763	Tcp1;Hnrnpdl;Hnrnpa2b1;Lmnb1
NRPC_1	2980766	Nuclear Envelope Breakdown	0.00709763	Ccnb2;Ccnb1;Plk1;Cdk1;Lmnb1;Tmpo;Nup37
NRPC_1	72689	Formation of a pool of free 40S subunits	0.00720719	Rps3a1;Rpl32;Rpl18a;Rps5;Rpsa;Rps10;Rps11;Eif3a
NRPC_1	2660825	Signaling by NOTCH1 t(7;9)(NOTCH1:M1580_K2555) Translocation Mutant	0.00768282	Dll4;Notch1;Dll1
NRPC_1	2660826	Constitutive Signaling by NOTCH1 t(7;9)(NOTCH1:M1580_K2555) Translocation Mutant	0.00768282	Dll4;Notch1;Dll1
NRPC_1	157118	Signaling by NOTCH	0.00811745	Psmc6;Tle3;H2afz;H2afx;H2afv;Tacc3;Rbpj;Dll1;Dll4;Mdk;Notch1;Mfng;Tfdp2
NRPC_1	176412	Phosphorylation of the APC/C	0.00893275	Ube2c;Ccnb1;Plk1;Cdk1
NRPC_1	1912408	Pre-NOTCH Transcription and Translation	0.00957838	Notch1;H2afz;H2afx;H2afv;Tfdp2;Rbpj
NRPC_1	141405	Inhibition of the proteolytic activity of APC/C required for the onset of anaphase by mitotic spindle checkpoint components	0.00957838	Ube2c;Bub3;Mad2l1;Cdc20
NRPC_1	141430	Inactivation of APC/C via direct inhibition of the APC/C complex	0.00957838	Ube2c;Bub3;Mad2l1;Cdc20
NRPC_1	1912422	Pre-NOTCH Expression and Processing	0.00994543	Notch1;H2afz;Mfng;H2afx;H2afv;Tfdp2;Rbpj
MC_1	1474244	Extracellular matrix organization	0.244696	Ctsb;Ctsd;Ctsl;Itgav;Adamts18;Lrp10;Ctso;Tgfb2;Bsg;Kdr;Slc2a1;Ppib;Efemp2;Adamts1;Col2a1;Col23a1;Serpinh1;Mfap2;Dag1;Itgb8;Col9a3;Etfb;Col9a1;Timp2;Mfap3l;Vcam1;Cd151;Sparc;Itgb5;Capns1;Ddr1
MC_1	8939242	RUNX1 regulates transcription of genes involved in differentiation of keratinocytes	0.247409	Socs3;Ctsl;Ctso
MC_1	611105	Respiratory electron transport	0.300169	mt-Nd4;Uqcrq;Ndufc1;Ndufa1;Ndufc2;Ndufa3;Etfb;Cox14;Ndufa7;mt-Nd1;Ndufa13;Uqcr10;mt-Co2;Uqcr11;mt-Co3;Coq10b
MC_1	381119	Unfolded Protein Response (UPR)	0.300169	Serp1;Lmna;Mydgf;Ddit3;Hspa5;Scp2;Creb3l2;Pdia6;Wipi1;Atf3
MC_1	2129379	Molecules associated with elastic fibres	0.300169	Efemp2;Mfap3l;Tgfb2;Itgb5;Mfap2;Itgb8;Itgav
MC_1	163200	Respiratory electron transport	0.300169	mt-Nd4;Uqcrq;Ndufc1;Ndufa1;Ndufc2;Atp5e;Ndufa3;Etfb;Cox14;Ndufa7;mt-Nd1;mt-Atp6;Ndufa13;Uqcr10;mt-Co2;Uqcr11;mt-Co3;Coq10b
RGC1_1	373760	L1CAM interactions	9.68e-08	Nrp1;Tuba1a;Scn9a;Scn3a;L1cam;Scn3b;Pak1;Actg1;Shtn1;Sdcbp;Cd24a;Dpysl2;Ap2m1;Nfasc;Tubb5;Gap43;Tubb3;Tubb2b;Tubb2a;Ap2s1;Ncan;Ank2;Scn2a1;Sptbn1;Cntn2;Actb;Hspa8;Dcx;Tubb4a
RGC1_1	2426168	Activation of gene expression by SREBF (SREBP)	9.68e-08	Fdps;Sqle;Idi1;Hmgcs1;Mvk;Pmvk;Hmgcr;Mvd;Dhcr7;Fdft1;Cyp51
RGC1_1	1655829	Regulation of cholesterol biosynthesis by SREBP (SREBF)	1.01e-07	Fdps;Idi1;Mvk;Dhcr7;Fdft1;Insig1;Sqle;Sec23a;Hmgcs1;Pmvk;Hmgcr;Mvd;Cyp51
RGC1_1	422475	Axon guidance	1.35e-07	Ret;Nrp1;Nell2;Myl12b;Dbn1;Srgap1;Tuba1a;Scn9a;L1cam;Rgmb;Adam10;Crmp1;Agrn;Shtn1;Sdcbp;Ap2m1;Gap43;Tubb2b;Tubb2a;Cfl1;Prkaca;Ank2;Scn2a1;Cdk5r1;Isl1;Hsp90ab1;Actb;Actr2;Gsk3b;Actr3;Arpc1a;Myl6;Reln;Dok5;Dcx;Evl;Tln1;Pfn1;Psma7;Scn3a;Scn3b;Pak1;Pak7;Actg1;Cdc42;Dpysl2;Cacnb3;Ablim1;Cd24a;Dpysl3;Dpysl4;Nfasc;Tubb5;Dpysl5;Tubb3;Ncan;Ap2s1;Arpc3;Arpc2;Sptbn1;Cntn2;Sema3a;Hspa8;Limk2;Arpc5;Grb2;Tubb4…
RGC1_1	6811436	COPI-independent Golgi-to-ER retrograde traffic	1.18e-06	Tubb5;Tubb3;Tubb2b;Tubb2a;Tuba1a;Pafah1b3;Pafah1b2;Tbcb;Rab18;Dync1i2;Rab6b;Dync1li1;Rab6a;Dctn2;Dctn3;Tubb4a;Dynll1;Dynll2
RGC1_1	195258	RHO GTPase Effectors	1.18e-06	Myl12b;Tuba1a;Ywhaq;Calm3;Ywhah;Klc1;Ywhag;Ppp2r5b;Calm2;Calm1;Dync1li1;Pak1;Ywhae;Ywhab;Zwint;Tax1bp3;Dynll1;Actg1;Dynll2;Cdc42;Ppp2cb;Ppp1cb;Tubb5;Tubb3;Tubb2b;Tubb2a;Arpc3;Kif5a;Arpc2;Cfl1;Prkaca;Dync1i2;Actb;Actr2;Actr3;Arpc1a;Myl6;Ppp2r1a;Prkcb;Cyfip2;Prkcd;Limk2;Arpc5;Grb2;Evl;Tubb4a;Pfn1
RGC1_1	2132295	MHC class II antigen presentation	6.44e-06	Rab7;Tuba1a;Osbpl1a;Tbcb;Klc1;Kifap3;Dync1li1;Dctn2;Dctn3;Dynll1;Dynll2;Ap2m1;Tubb5;Tubb3;Tubb2b;Kif5c;Tubb2a;Ap2s1;Ap1s2;Kif5a;Ap1s1;Kif3c;Dync1i2;Sec23a;Tubb4a;Arf5
RGC1_1	391251	Protein folding	8.69e-06	Tubb5;Pfdn4;Tubb3;Tubb2b;Pfdn2;Tubb2a;Tuba1a;Vbp1;Gnao1;Arl2;Tbcb;Tbca;Actb;Gng3;Gng2;Gnb4;Gnai1;Tubb4a;Cct7;Actg1;Cct4;Gnai3
RGC1_1	199991	Membrane Trafficking	1.09e-05	App;Arf4;Arf2;Rab7;Gdi1;Tuba1a;Ywhaq;Pafah1b3;Pafah1b2;Ywhah;Ywhag;Ftl1;Ywhae;Dctn2;Dctn3;Ywhab;Rab11b;Rab11a;Ap2m1;Rala;Tubb2b;Kif5c;Tubb2a;Ap1s2;Kif5a;Ap1s1;Ank2;Trappc4;Trappc3;Trappc2;Dync1i2;Trappc1;Rab6b;Actb;Rab6a;Actr2;Sec23a;Actr3;Arpc1a;Trappc2l;Dtnbp1;Gabarap;Fnbp1l;Arf5;Map1lc3b;Calm3;Tbcb;Klc1;Calm2;Kifap3;Calm1;Dync1li1;Dynll1;Actg1;Rab33a;Dynll2;Tubb5;Rab10;Scoc;Tubb3;Ap2s1;Arpc3;A…
RGC1_1	8856688	Golgi-to-ER retrograde transport	1.42e-05	Arf4;Arf2;Tuba1a;Pafah1b3;Pafah1b2;Tbcb;Klc1;Kifap3;Dync1li1;Dctn2;Dctn3;Dynll1;Dynll2;Tubb5;Tubb3;Tubb2b;Kif5c;Tubb2a;Kif5a;Kif3c;Rab18;Dync1i2;Rab6b;Rab6a;Tubb4a;Arf5
RGC1_1	389957	Prefoldin mediated transfer of substrate to CCT/TriC	1.42e-05	Tubb5;Pfdn4;Tubb3;Tubb2b;Pfdn2;Tubb2a;Tuba1a;Vbp1;Actb;Tubb4a;Cct7;Actg1;Cct4
RGC1_1	3371497	HSP90 chaperone cycle for steroid hormone receptors (SHR)	1.42e-05	Tubb5;Tubb3;Tubb2b;Tubb2a;Tuba1a;Dnaja1;Tbcb;Dync1i2;Hsp90ab1;Dync1li1;Hspa8;Dctn2;Dctn3;Tubb4a;Dynll1;Dynll2
RGC1_1	1445148	Translocation of SLC2A4 (GLUT4) to the plasma membrane	1.63e-05	Rala;Tubb5;Rab10;Tubb3;Tubb2b;Tubb2a;Tuba1a;Ywhaq;Calm3;Ywhah;Ywhag;Calm2;Kifap3;Calm1;Actb;Ywhae;Ywhab;Tubb4a;Actg1;Rab11a
RGC1_1	389958	Cooperation of Prefoldin and TriC/CCT in actin and tubulin folding	2.19e-05	Tubb5;Pfdn4;Tubb3;Tubb2b;Pfdn2;Tubb2a;Tuba1a;Vbp1;Actb;Tubb4a;Cct7;Actg1;Cct4
RGC1_1	194315	Signaling by Rho GTPases	2.21e-05	Myl12b;Srgap1;Gdi1;Tuba1a;Ywhaq;Arhgdia;Ywhah;Ywhag;Ywhae;Arhgdig;Ywhab;Rac3;Tax1bp3;Ppp2cb;Tubb2b;Tubb2a;Kif5a;Cfl1;Prkaca;Dync1i2;Actb;Actr2;Actr3;Arpc1a;Myl6;Prkcb;Prkcd;Evl;Pfn1;Calm3;Klc1;Calm2;Ppp2r5b;Calm1;Dync1li1;Pak1;Zwint;Dynll1;Actg1;Cdc42;Dynll2;Ppp1cb;Tubb5;Tubb3;Arpc3;Arpc2;Chn1;Ppp2r1a;Cyfip2;Limk2;Arpc5;Grb2;Tubb4a
RGC1_1	399956	CRMPs in Sema3A signaling	8.06e-05	Nrp1;Gsk3b;Sema3a;Dpysl2;Dpysl3;Dpysl4;Dpysl5;Crmp1;Cdk5r1
RGC1_1	390466	Chaperonin-mediated protein folding	0.000101	Tubb5;Pfdn4;Tubb3;Tubb2b;Pfdn2;Tubb2a;Tuba1a;Vbp1;Gnao1;Actb;Gng3;Gng2;Gnb4;Gnai1;Tubb4a;Cct7;Actg1;Cct4;Gnai3
RGC1_1	389977	Post-chaperonin tubulin folding pathway	0.000133	Tubb5;Tubb3;Tubb2b;Tubb2a;Tuba1a;Arl2;Tbcb;Tubb4a;Tbca
RGC1_1	199977	ER to Golgi Anterograde Transport	0.000175	Arf4;Arf2;Tuba1a;Tbcb;Dync1li1;Dctn2;Dctn3;Dynll1;Dynll2;Tubb5;Tubb3;Tubb2b;Tubb2a;Ank2;Trappc4;Cnih2;Sptbn1;Trappc3;Trappc2;Dync1i2;Trappc1;Sec23a;Trappc2l;Tubb4a;Arf5
RGC1_1	373755	Semaphorin interactions	0.000176	Dpysl2;Nrp1;Dpysl3;Myl12b;Dpysl4;Dpysl5;Cfl1;Cdk5r1;Hsp90ab1;Sema3a;Gsk3b;Pak1;Myl6;Limk2;Crmp1;Tln1
RGC1_1	437239	Recycling pathway of L1	0.000207	Shtn1;Dpysl2;Ap2m1;Tubb5;Tubb3;Tubb2b;Tubb2a;Tuba1a;Ap2s1;L1cam;Actb;Tubb4a;Actg1
RGC1_1	191273	Cholesterol biosynthesis	0.000229	Fdps;Idi1;Nsdhl;Mvk;Dhcr24;Dhcr7;Fdft1;Sqle;Hmgcs1;Pmvk;Hmgcr;Mvd;Msmo1;Cyp51;Acat2
RGC1_1	2682334	EPH-Ephrin signaling	0.000304	Sdcbp;Ap2m1;Myl12b;Ap2s1;Arpc3;Arpc2;Cfl1;Actb;Actr2;Arpc1a;Actr3;Pak1;Myl6;Adam10;Limk2;Arpc5;Actg1;Cdc42
RGC1_1	5626467	RHO GTPases activate IQGAPs	0.000373	Tubb5;Tubb3;Tubb2b;Tubb2a;Tuba1a;Calm3;Tubb4a;Calm2;Actg1;Calm1;Actb;Cdc42
RGC1_1	380320	Recruitment of NuMA to mitotic centrosomes	0.000579	Tubb5;Tubb3;Tubb2b;Tubb2a;Tuba1a;Prkar2b;Prkaca;Dync1i2;Ywhag;Ppp2r1a;Ywhae;Dctn2;Dctn3;Tubb4a;Csnk1e;Dynll1
RGC1_1	6807878	COPI-mediated anterograde transport	0.000579	Arf4;Arf2;Tubb5;Tubb3;Tubb2b;Tubb2a;Tuba1a;Tbcb;Ank2;Sptbn1;Dync1i2;Dync1li1;Dctn2;Dctn3;Tubb4a;Dynll1;Dynll2;Arf5
RGC1_1	445095	Interaction between L1 and Ankyrins	0.00088	Nfasc;Scn9a;Ank2;Scn2a1;Scn3a;Sptbn1;L1cam;Scn3b;Actg1;Actb
RGC1_1	112315	Transmission across Chemical Synapses	0.000947	Tuba1a;Prkar1a;Prkar1b;Cacna1b;Camk1;Calm3;Cask;Cacng4;Calm2;Calm1;Gng3;Gng2;Gabbr1;Slc18a2;Cplx1;Mapt;Camkk2;Ap2m1;Cacnb3;Tubb5;Tubb3;Tubb2b;Tubb2a;Ap2s1;Prkar2b;Prkaca;Stx1a;Chrna3;Rab3a;Hspa8;Snap25;Prkcb;Rbp1;Gnb4;Nefl;Gnai1;Arl6ip5;Tubb4a;Gnai3
RGC1_1	5663213	RHO GTPases Activate WASPs and WAVEs	0.000947	Actr2;Actr3;Arpc1a;Cyfip2;Arpc3;Arpc2;Arpc5;Grb2;Actg1;Actb;Cdc42
RGC1_1	112314	Neurotransmitter receptors and postsynaptic signal transmission	0.000947	Tuba1a;Prkar1a;Prkar1b;Camk1;Calm3;Cask;Cacng4;Calm2;Calm1;Gng3;Gng2;Gabbr1;Mapt;Camkk2;Ap2m1;Tubb5;Tubb3;Tubb2b;Tubb2a;Ap2s1;Prkar2b;Prkaca;Chrna3;Prkcb;Gnb4;Nefl;Gnai1;Tubb4a;Gnai3
RGC1_1	9619483	Activation of AMPK downstream of NMDARs	0.000995	Tubb5;Tubb3;Tubb2b;Tubb2a;Tuba1a;Calm3;Tubb4a;Mapt;Camkk2;Calm2;Calm1
RGC1_1	3928662	EPHB-mediated forward signaling	0.00137304	Actr2;Actr3;Arpc1a;Pak1;Arpc3;Arpc2;Limk2;Cfl1;Arpc5;Actg1;Actb;Cdc42
RGC1_1	6811442	Intra-Golgi and retrograde Golgi-to-ER traffic	0.00179955	Arf4;Arf2;Tuba1a;Pafah1b3;Pafah1b2;Tbcb;Klc1;Kifap3;Dync1li1;Dctn2;Dctn3;Dynll1;Dynll2;Tubb5;Scoc;Tubb3;Tubb2b;Kif5c;Tubb2a;Kif5a;Kif3c;Rab18;Dync1i2;Rab6b;Rab6a;Tubb4a;Arf5
RGC1_1	389960	Formation of tubulin folding intermediates by CCT/TriC	0.00183852	Tubb5;Tubb3;Tubb2b;Tubb2a;Tuba1a;Tubb4a;Cct7;Cct4
RGC1_1	418597	G alpha (z) signalling events	0.00183852	Rgs17;Rgs4;Gng3;Gng2;Prkcb;Prkcd;Gnb4;Gnas;Gnai1;Prkaca;Gnai3
RGC1_1	380284	Loss of proteins required for interphase microtubule organization from the centrosome	0.00183852	Tubb5;Tubb2b;Tuba1a;Prkar2b;Prkaca;Dync1i2;Ywhag;Ppp2r1a;Ywhae;Dctn2;Dctn3;Tubb4a;Csnk1e;Dynll1
RGC1_1	380259	Loss of Nlp from mitotic centrosomes	0.00183852	Tubb5;Tubb2b;Tuba1a;Prkar2b;Prkaca;Dync1i2;Ywhag;Ppp2r1a;Ywhae;Dctn2;Dctn3;Tubb4a;Csnk1e;Dynll1
RGC1_1	111885	Opioid Signalling	0.00214949	Ppp2cb;Prkar1a;Prkar2b;Prkar1b;Gnao1;Calm3;Prkaca;Calm2;Calm1;Gng3;Ppp2r1a;Gng2;Prkcd;Gnb4;Gnai1;Camkk2;Ppp1ca;Gnai3
RGC1_1	2565942	Regulation of PLK1 Activity at G2/M Transition	0.00234944	Ppp1cb;Tubb5;Tubb2b;Tuba1a;Prkar2b;Prkaca;Skp1a;Dync1i2;Ywhag;Ppp2r1a;Ywhae;Dctn2;Dctn3;Tubb4a;Csnk1e;Dynll1
RGC1_1	8854518	AURKA Activation by TPX2	0.00264315	Tubb5;Tubb2b;Tuba1a;Prkar2b;Prkaca;Dync1i2;Ywhag;Ppp2r1a;Ywhae;Dctn2;Dctn3;Tubb4a;Csnk1e;Dynll1
RGC1_1	163359	Glucagon signaling in metabolic regulation	0.00285267	Gng3;Gng2;Prkar1a;Prkar2b;Prkar1b;Gnb4;Gnas;Prkaca
RGC1_1	5653656	Vesicle-mediated transport	0.00313458	App;Arf4;Arf2;Rab7;Gdi1;Tuba1a;Ywhaq;Pafah1b3;Pafah1b2;Ywhah;Ywhag;Ftl1;Ywhae;Dctn2;Dctn3;Ywhab;Rab11b;Rab11a;Ap2m1;Rala;Tubb2b;Kif5c;Tubb2a;Ap1s2;Kif5a;Ap1s1;Ank2;Trappc4;Trappc3;Trappc2;Dync1i2;Trappc1;Rab6b;Actb;Rab6a;Actr2;Sec23a;Actr3;Arpc1a;Trappc2l;Dtnbp1;Gabarap;Fnbp1l;Arf5;Map1lc3b;Calm3;Tbcb;Klc1;Calm2;Kifap3;Calm1;Dync1li1;Dynll1;Actg1;Rab33a;Dynll2;Tubb5;Rab10;Scoc;Tubb3;Ap2s1;Arpc3;A…
RGC1_1	438064	Post NMDA receptor activation events	0.00341778	Tubb5;Tubb3;Tubb2b;Tubb2a;Tuba1a;Prkar1a;Prkar2b;Prkar1b;Camk1;Calm3;Prkaca;Calm2;Calm1;Nefl;Tubb4a;Mapt;Camkk2
RGC1_1	948021	Transport to the Golgi and subsequent modification	0.00361852	Arf4;Arf2;Tuba1a;Tbcb;Dync1li1;Dctn2;Dctn3;Dynll1;Dynll2;Tubb5;Tubb3;Tubb2b;Tubb2a;Ank2;Trappc4;Cnih2;Sptbn1;Trappc3;Trappc2;Dync1i2;Trappc1;Sec23a;Trappc2l;Tubb4a;St8sia2;Arf5
RGC1_1	5617833	Cilium Assembly	0.00372485	Arf4;Arf2;Tuba1a;Ywhag;Dynlrb1;Kifap3;Ywhae;Dctn2;Dctn3;Dynll1;Cct4;Dynll2;Rab11a;Atat1;Tubb5;Tubb3;Tubb2b;Tubb2a;Prkar2b;Prkaca;Kif3c;Dync1i2;Ppp2r1a;Tubb4a;Csnk1e
RGC1_1	432040	Vasopressin regulates renal water homeostasis via Aquaporins	0.0049392	Gng3;Gng2;Prkar1a;Prkar2b;Prkar1b;Gnb4;Gnas;Prkaca;Rab11a
RGC1_1	112316	Neuronal System	0.00509678	Rtn3;Tuba1a;Prkar1a;Prkar1b;Cacna1b;Camk1;Calm3;Cask;Cacng4;Calm2;Calm1;Rtn4;Epb41l3;Gng3;Gng2;Gabbr1;Nrxn1;Nrxn2;Slc18a2;Cplx1;Mapt;Camkk2;Ap2m1;Cacnb3;Tubb5;Panx1;Tubb3;Tubb2b;Tubb2a;Ap2s1;Prkar2b;Prkaca;Dlgap4;Stx1a;Chrna3;Rab3a;Hspa8;Snap25;Prkcb;Rbp1;Gnb4;Nefl;Gnai1;Arl6ip5;Tubb4a;Gnai3
RGC1_1	114452	Activation of BH3-only proteins	0.00536488	Ywhae;Ywhab;Ywhaq;Ywhah;Ywhag;Dynll1;Bbc3;Dynll2
RGC1_1	380270	Recruitment of mitotic centrosome proteins and complexes	0.00547039	Tubb5;Tubb2b;Tuba1a;Prkar2b;Prkaca;Dync1i2;Ywhag;Ppp2r1a;Ywhae;Dctn2;Dctn3;Tubb4a;Csnk1e;Dynll1
RGC1_1	442755	Activation of NMDA receptors and postsynaptic events	0.00595508	Tubb5;Tubb3;Tubb2b;Tubb2a;Tuba1a;Prkar1a;Prkar2b;Prkar1b;Camk1;Calm3;Cask;Prkaca;Calm2;Calm1;Nefl;Tubb4a;Mapt;Camkk2
RGC1_1	190840	Microtubule-dependent trafficking of connexons from Golgi to the plasma membrane	0.00615988	Tubb5;Tubb3;Tubb2b;Tubb2a;Tuba1a;Tubb4a
RGC1_1	380287	Centrosome maturation	0.00667763	Tubb5;Tubb2b;Tuba1a;Prkar2b;Prkaca;Dync1i2;Ywhag;Ppp2r1a;Ywhae;Dctn2;Dctn3;Tubb4a;Csnk1e;Dynll1
RGC1_1	5663220	RHO GTPases Activate Formins	0.00738986	Ppp2cb;Tubb5;Tubb3;Tubb2b;Tubb2a;Tuba1a;Dync1i2;Ppp2r5b;Dync1li1;Actb;Ppp2r1a;Zwint;Evl;Tubb4a;Pfn1;Dynll1;Actg1;Dynll2;Cdc42
RGC1_1	190872	Transport of connexons to the plasma membrane	0.00767251	Tubb5;Tubb3;Tubb2b;Tubb2a;Tuba1a;Tubb4a
RGC1_1	5620924	Intraflagellar transport	0.00770576	Tubb5;Tubb3;Tubb2b;Tubb2a;Tuba1a;Kif3c;Tubb4a;Dynlrb1;Kifap3;Dynll1;Dynll2
RGC1_1	422356	Regulation of insulin secretion	0.00786215	Cacnb3;Syt5;Prkar1a;Prkar2b;Prkar1b;Prkaca;Stx1a;Gng3;Gng2;Snap25;Gnb4;Gnas;Gnai1
RGC1_1	9007101	Rab regulation of trafficking	0.00879186	Map1lc3b;Rab7;Rab10;Gdi1;Trappc4;Rab18;Trappc3;Trappc2;Trappc1;Rab6b;Rab6a;Rab3a;Ywhae;Trappc2l;Gabarap;Rab11b;Rab11a;Rab33a
HC_1	163200	Respiratory electron transport	2.11e-11	Atp5b;Atp5g1;Ndufc1;Uqcrq;Atp5g3;Ndufa1;Atp5d;Atp5c1;Atp5e;Ndufa5;Ndufa4;mt-Nd1;Ndufa6;Ndufa8;Ndufa11;Cox6a1;Cox7b;Ndufa13;Ndufs5;Cox4i1;Atp5j;Atp5k;Cox7c;Cox5a;Atp5o;Atp5l;Atp5j2;Cyc1;Cycs;Ndufb2;Cox14;Ndufb5;Ndufb8;mt-Atp6;Ndufb9;Cox6b1;Uqcrb
HC_1	1428517	The citric acid (TCA) cycle and respiratory electron transport	6.7e-10	Atp5b;Atp5g1;Ndufc1;Uqcrq;Atp5g3;Ndufa1;Atp5d;Atp5c1;Atp5e;Ndufa5;Ndufa4;mt-Nd1;Ndufa6;Ndufa8;Ndufa11;Cox6a1;Pdha1;Cox7b;Mpc1;Mpc2;Ndufa13;Ndufs5;Cox4i1;Atp5j;Atp5k;Cox7c;Cox5a;Atp5o;Atp5l;Atp5j2;Cyc1;Cycs;Ndufb2;Idh3a;Vdac1;Cox14;Ndufb5;Ndufb8;mt-Atp6;Ndufb9;Cox6b1;Uqcrb;Ldhb
HC_1	8949613	Cristae formation	2.03e-07	Atp5b;Atp5j2;Atp5g1;Mtx2;Atp5g3;Atp5d;Atp5c1;Atp5e;mt-Atp6;Atp5j;Atp5k;Minos1;Atp5o;Atp5l
HC_1	163210	Formation of ATP by chemiosmotic coupling	3.44e-07	Atp5b;Atp5j2;Atp5g1;Atp5g3;Atp5d;Atp5c1;Atp5e;Atp5j;Atp5k;Atp5o;mt-Atp6;Atp5l
HC_1	611105	Respiratory electron transport	4.19e-06	Ndufc1;Uqcrq;Ndufa1;Ndufa5;Ndufa4;mt-Nd1;Ndufa6;Ndufa8;Ndufa11;Cox6a1;Cox7b;Ndufa13;Ndufs5;Cox4i1;Cox7c;Cox5a;Cyc1;Cycs;Ndufb2;Cox14;Ndufb5;Ndufb8;Ndufb9;Cox6b1;Uqcrb
HC_1	112314	Neurotransmitter receptors and postsynaptic signal transmission	1.58e-05	Tuba1a;Prkar1b;Cacng2;Mapk3;Camk2g;Cacng3;Camk2d;Gng3;Gng2;Ap2b1;Gabra2;Gabrg2;Mapt;Camkk2;Grip1;Tubb3;Tubb2b;Tubb2a;Ap2s1;Prkar2b;Prkaca;Gria3;Gria2;Prkcb;Gabrb3;Chrna4;Gnb4;Nefl;Tspan7
HC_1	112316	Neuronal System	1.81e-05	Shank1;Tuba1a;Cacng2;Mapk3;Cacng3;Gabra2;Nrxn1;Nrxn2;Nrxn3;Mapt;Cplx1;Camkk2;Ptprf;Ache;Tubb2b;Tubb2a;Prkaca;Abat;Gria3;Syn1;Cacna2d1;Gria2;Prkcb;Tspan7;Cacna2d3;Prkar1b;Camk2g;Camk2d;Gng3;Gng2;Ap2b1;Gabrg2;Slc32a1;Grip1;Ptprd;Tubb3;Gad1;Ap2s1;Prkar2b;Dlgap1;Dlgap4;Syt7;Rab3a;Nlgn3;Snap25;Gabrb3;Chrna4;Gnb4;Nefl
HC_1	112315	Transmission across Chemical Synapses	3.04e-05	Tuba1a;Prkar1b;Cacng2;Mapk3;Camk2g;Cacng3;Camk2d;Gng3;Gng2;Ap2b1;Gabra2;Gabrg2;Mapt;Cplx1;Camkk2;Ache;Slc32a1;Grip1;Tubb3;Tubb2b;Tubb2a;Ap2s1;Prkar2b;Gad1;Prkaca;Abat;Gria3;Syn1;Rab3a;Cacna2d1;Gria2;Snap25;Prkcb;Gabrb3;Chrna4;Gnb4;Nefl;Tspan7;Cacna2d3
HC_1	399719	Trafficking of AMPA receptors	3.62e-05	Camk2d;Grip1;Gria2;Prkcb;Ap2b1;Ap2s1;Tspan7;Prkaca;Gria3;Cacng2;Camk2g;Cacng3
HC_1	399721	Glutamate binding	5.77e-05	Camk2d;Grip1;Gria2;Prkcb;Ap2b1;Ap2s1;Tspan7;Prkaca;Gria3;Cacng2;Camk2g;Cacng3
HC_1	2132295	MHC class II antigen presentation	5.77e-05	Ctsb;Ap1m1;Ctsd;Rab7;Tubb3;Tubb2b;Kif3a;Kif5c;Tuba1a;Tubb2a;Ap2s1;Kif5a;Ap1s1;Osbpl1a;Tbcb;Klc1;Sptbn2;Kifap3;Ap2b1;Dctn2;Dctn3;Dynll2;Arf5
HC_1	416993	Trafficking of GluR2-containing AMPA receptors	0.000773	Grip1;Gria2;Prkcb;Ap2b1;Ap2s1;Tspan7;Prkaca;Gria3
HC_1	442755	Activation of NMDA receptors and postsynaptic events	0.00086	Tubb3;Tubb2b;Tuba1a;Tubb2a;Prkar2b;Prkar1b;Prkaca;Gria3;Mapk3;Camk2g;Camk2d;Gria2;Nefl;Mapt;Camkk2
HC_1	438064	Post NMDA receptor activation events	0.00103797	Tubb3;Tubb2b;Tuba1a;Tubb2a;Prkar2b;Prkar1b;Prkaca;Mapk3;Camk2g;Camk2d;Gria2;Nefl;Mapt;Camkk2
HC_1	111885	Opioid Signalling	0.00191794	Plcb4;Gnaz;Prkar2b;Prkar1b;Gnao1;Prkaca;Mapk3;Camk2g;Camk2d;Ahcyl1;Gng3;Ppp2r1a;Gng2;Cdk5;Gnb4;Camkk2
HC_1	6799198	Complex I biogenesis	0.00204091	Ndufc1;Ndufb2;Ndufa1;Ndufa5;Ndufb5;Ndufb8;mt-Nd1;Ndufa6;Ndufa8;Ndufb9;Ndufa11;Ndufa13;Ndufs5
HC_1	399956	CRMPs in Sema3A signaling	0.00566406	Gsk3b;Dpysl2;Cdk5;Plxna4;Crmp1;Fyn;Cdk5r1
HC_1	389977	Post-chaperonin tubulin folding pathway	0.00615607	Tubb3;Tubb2b;Tuba1a;Tubb2a;Arl2;Tbcb
HC_1	1852241	Organelle biogenesis and maintenance	0.00615607	Atp5b;Atp5g1;Shc2;Tuba1a;Atp5g3;Atp5d;Atp5c1;Atp5e;Ift57;Ywhag;Dynlrb1;Kifap3;Dctn2;Dctn3;Atp5j;Atp5k;Bbip1;Atp5o;Atp5l;Dynll2;Atp5j2;Tubb3;Tubb2b;Kif3a;Mtx2;Tubb2a;Prkar2b;Cycs;Prkaca;mt-Atp6;Ppp2r1a;Minos1
HC_1	1592230	Mitochondrial biogenesis	0.00814705	Atp5b;Atp5j2;Atp5g1;Shc2;Mtx2;Atp5g3;Cycs;Atp5d;Atp5c1;Atp5e;mt-Atp6;Atp5j;Atp5k;Minos1;Atp5o;Atp5l
AC_1	112316	Neuronal System	4.75e-10	Shank1;Prkar1a;Cacng4;Cacng2;Camk2g;Cacng3;Stxbp1;Gng3;Gng2;Gabbr1;Gabra2;Nrxn1;Nrxn2;Gabrg2;Nrxn3;Mapt;Slc6a1;Slc1a6;Slc32a1;Grip1;Syt1;Tubb3;Tubb2b;Slc38a1;Kcna5;Tubb2a;Glra2;Prkar2b;Gad1;Dlgap1;Gad2;Prkaca;Prkacb;Gria4;Dlgap4;Vamp2;Rab3a;Nlgn2;Gria2;Dlg2;Prkcb;Tubb4a
AC_1	112315	Transmission across Chemical Synapses	2.23e-08	Prkar1a;Cacng4;Cacng2;Camk2g;Cacng3;Stxbp1;Gng3;Gng2;Gabbr1;Gabra2;Gabrg2;Mapt;Slc6a1;Slc1a6;Slc32a1;Grip1;Syt1;Tubb3;Tubb2b;Slc38a1;Tubb2a;Glra2;Prkar2b;Gad1;Gad2;Prkaca;Prkacb;Gria4;Vamp2;Rab3a;Gria2;Dlg2;Prkcb;Tubb4a
AC_1	112314	Neurotransmitter receptors and postsynaptic signal transmission	4.72e-07	Grip1;Tubb3;Tubb2b;Tubb2a;Glra2;Prkar2b;Prkar1a;Prkaca;Prkacb;Cacng4;Gria4;Cacng2;Camk2g;Cacng3;Gng3;Gria2;Gng2;Dlg2;Gabbr1;Prkcb;Gabra2;Gabrg2;Tubb4a;Mapt
AC_1	6794361	Neurexins and neuroligins	1.44e-05	Stxbp1;Nlgn2;Shank1;Dlg2;Syt1;Nrxn1;Nrxn2;Dlgap1;Nrxn3;Dlgap4
AC_1	163359	Glucagon signaling in metabolic regulation	0.000102	Gng3;Gng2;Prkar2b;Prkar1a;Gnas;Prkaca;Prkacb
AC_1	6794362	Protein-protein interactions at synapses	0.000226	Stxbp1;Nlgn2;Shank1;Gria2;Dlg2;Syt1;Nrxn1;Nrxn2;Dlgap1;Nrxn3;Gria4;Dlgap4
AC_1	438064	Post NMDA receptor activation events	0.000278	Gria2;Dlg2;Tubb3;Tubb2b;Tubb2a;Prkar2b;Prkar1a;Prkaca;Tubb4a;Prkacb;Mapt;Camk2g
AC_1	399719	Trafficking of AMPA receptors	0.000282	Grip1;Gria2;Prkcb;Prkaca;Cacng4;Gria4;Cacng2;Camk2g;Cacng3
AC_1	442755	Activation of NMDA receptors and postsynaptic events	0.000294	Tubb3;Tubb2b;Tubb2a;Prkar2b;Prkar1a;Prkaca;Prkacb;Gria4;Camk2g;Gria2;Dlg2;Tubb4a;Mapt
AC_1	381676	Glucagon-like Peptide-1 (GLP1) regulates insulin secretion	0.000303	Gng3;Gng2;Prkar2b;Prkar1a;Gnas;Prkaca;Prkacb
AC_1	399721	Glutamate binding	0.000312	Grip1;Gria2;Prkcb;Prkaca;Cacng4;Gria4;Cacng2;Camk2g;Cacng3
AC_1	432040	Vasopressin regulates renal water homeostasis via Aquaporins	0.00042	Gng3;Gng2;Prkar2b;Prkar1a;Gnas;Prkaca;Prkacb
AC_1	164378	PKA activation in glucagon signalling	0.000522	Prkar2b;Prkar1a;Gnas;Prkaca;Prkacb
AC_1	888590	GABA synthesis	0.000875	Rab3a;Stxbp1;Slc32a1;Syt1;Gad1;Gad2;Vamp2;Slc6a1
AC_1	399956	CRMPs in Sema3A signaling	0.00119535	Dpysl2;Gsk3b;Dpysl4;Crmp1;Cdk5r1;Plxna2
AC_1	422356	Regulation of insulin secretion	0.00162955	Stxbp1;Gng3;Gng2;Prkar2b;Prkar1a;Gnas;Prkaca;Prkacb;Vamp2
AC_1	9022927	MECP2 regulates transcription of genes involved in GABA signaling	0.001746	Gad1;Gad2
AC_1	445717	Aquaporin-mediated transport	0.00262877	Gng3;Gng2;Prkar2b;Prkar1a;Gnas;Prkaca;Prkacb
AC_1	5610787	Hedgehog 'off' state	0.0064061	Gsk3b;Tubb3;Tubb2b;Tubb2a;Prkar2b;Prkar1a;Gnas;Prkaca;Tubb4a;Prkacb
AC_1	163685	Integration of energy metabolism	0.0071198	Stxbp1;Gng3;Gng2;Prkar2b;Prkar1a;Gnas;Prkaca;Prkacb;Tkt;Vamp2
AC_1	442720	CREB1 phosphorylation through the activation of Adenylate Cyclase	0.0071198	Prkar2b;Prkar1a;Prkaca;Prkacb
PRP_1	9614085	FOXO-mediated transcription	0.0100266	Crebbp;Smad2;Btg1;Pink1;Ddit3;Pcbp4;Ccng2;Cited2;Foxo3;Sod2
PRP_1	9614657	FOXO-mediated transcription of cell death genes	0.0100266	Crebbp;Pink1;Ddit3;Cited2;Foxo3
PRP_1	3247509	Chromatin modifying enzymes	0.0108842	Ncor1;Ncor2;Suv39h2;Kdm1a;Kdm4c;Suv420h1;Kdm5b;Kdm5a;Kdm6b;Arid2;Crebbp;Ing4;Kmt2e;Kdm7a;Ncoa2;Ncoa1;Setdb2;Atf7ip;Kmt2c;Arid4b;Supt7l;Gatad2b;Ogt
PRP_1	4839726	Chromatin organization	0.0108842	Ncor1;Ncor2;Suv39h2;Kdm1a;Kdm4c;Suv420h1;Kdm5b;Kdm5a;Kdm6b;Arid2;Crebbp;Ing4;Kmt2e;Kdm7a;Ncoa2;Ncoa1;Setdb2;Atf7ip;Kmt2c;Arid4b;Supt7l;Gatad2b;Ogt
PRP_1	9617828	FOXO-mediated transcription of cell cycle genes	0.0108842	Smad2;Btg1;Pcbp4;Ccng2;Foxo3
PRP_1	210746	Regulation of gene expression in endocrine-committed (NEUROG3+) progenitor cells	0.0490114	Insm1;Neurod1
Cones_1	611105	Respiratory electron transport	4.35e-14	mt-Nd4;Ndufaf5;Uqcrq;Ndufa1;mt-Co1;Ndufa2;Ndufa5;Ndufa4;Ndufa7;Sdha;Ndufa12;Ndufb11;Ndufb10;Ndufa10;Cox6a1;Cox7b;Ndufs3;Ndufa13;Ndufs2;Ndufs5;Cox4i1;Ndufs7;Ndufs6;Cox5a;Cox5b;Cyc1;Ndufb2;Ndufb4;Ndufb3;Uqcrc1;Ndufb5;Ndufb8;Ndufb7;Ndufb9;Cox8a;Ndufv1;Ndufv3;Uqcr10;mt-Co2;Uqcr11;mt-Co3;Cox6c;Uqcrh
Cones_1	163200	Respiratory electron transport	4.35e-14	mt-Nd4;Ndufaf5;Atp5g1;Atp5g3;mt-Co1;Atp5c1;Sdha;Ndufa12;Ndufa10;Cox6a1;Cox7b;Ndufs3;Ndufa13;Ndufs2;Ndufs5;Cox4i1;Ndufs7;Ndufs6;Cox6c;Atp5b;Uqcrq;Ndufa1;Ndufa2;Ndufa5;Ndufa4;Ndufa7;Ndufb11;Ndufb10;Atp5k;Atp5h;Cox5a;Atp5o;Cox5b;Atp5l;Atp5j2;Cyc1;Ndufb2;Ndufb4;Ndufb3;Uqcrc1;Ndufb5;Ndufb8;Ndufb7;Ndufb9;Cox8a;Ndufv1;Ndufv3;Uqcr10;mt-Co2;Uqcr11;mt-Co3;Uqcrh
Cones_1	1428517	The citric acid (TCA) cycle and respiratory electron transport	4.35e-14	mt-Nd4;Ndufaf5;Atp5g1;Atp5g3;mt-Co1;Atp5c1;Sdha;Ndufa12;Ndufa10;Cox6a1;Cox7b;Suclg1;Ndufs3;Ndufa13;Ndufs2;Hagh;Ndufs5;Cox4i1;Ndufs7;Ndufs6;Ppard;Ldha;Cox6c;Atp5b;Uqcrq;Glo1;Ndufa1;Ndufa2;Ndufa5;Ndufa4;Ndufa7;Ndufb11;Ndufb10;Ogdh;Atp5k;Atp5h;Cox5a;Atp5o;Cox5b;Atp5l;Atp5j2;Cyc1;Mdh2;Ndufb2;Ndufb4;Ndufb3;Uqcrc1;Ndufb5;Ndufb8;Ndufb7;Ndufb9;Cox8a;Ndufv1;Ndufv3;Uqcr10;mt-Co2;Me1;Uqcr11;mt-Co3;Uqcrh
Cones_1	6799198	Complex I biogenesis	6.89e-10	mt-Nd4;Ndufaf5;Ndufa1;Ndufa2;Ndufa5;Ndufa7;Ndufa12;Ndufb11;Ndufb10;Ndufa10;Ndufs3;Ndufa13;Ndufs2;Ndufs5;Ndufs7;Ndufs6;Ndufb2;Ndufb4;Ndufb3;Ndufb5;Ndufb8;Ndufb7;Ndufb9;Ndufv1;Ndufv3
Cones_1	2485179	Activation of the phototransduction cascade	5.25e-05	Gngt1;Pde6g;Gnb1;Slc24a1;Sag;Rho;Cngb1;Pde6a;Pde6b;Gnat1;Cnga1
Cones_1	1852241	Organelle biogenesis and maintenance	7.34e-05	Atp5b;Polg2;Atp5g1;Arl6;Crocc;Atp5g3;Chchd3;Arl13b;Arl3;Atp5c1;Clasp1;Mef2d;Cep290;Dync1h1;Crtc3;Ncoa2;Ncoa1;Dctn1;Rho;Bbs9;Atp5k;B9d1;Atp5h;Bbs7;Bbs5;Atp5o;Ift122;Bbs4;Atp5l;Atp5j2;Bbs1;Ift43;Wdr60;Gbf1;Cngb1;Pde6d;Ppargc1a;Ppargc1b;Ahi1;Ttc8;Dlc1;Lztfl1;Tuba4a;Sirt3;Prkab1;Sirt4
Cones_1	2514856	The phototransduction cascade	7.34e-05	Gngt1;Rgs9bp;Slc24a1;Cngb1;Pde6a;Pde6b;Gnat1;Cnga1;Gucy2e;Grk1;Rcvrn;Pde6g;Gnb1;Sag;Rho;Guca1b;Guca1a;Rgs9
Cones_1	2514859	Inactivation	0.00011	Gngt1;Rgs9bp;Cngb1;Pde6a;Pde6b;Gnat1;Cnga1;Gucy2e;Grk1;Rcvrn;Pde6g;Gnb1;Sag;Rho;Guca1b;Guca1a;Rgs9
Cones_1	163210	Formation of ATP by chemiosmotic coupling	0.00122618	Atp5b;Atp5j2;Atp5g1;Atp5g3;Atp5c1;Atp5k;Atp5h;Atp5o;Atp5l
Cones_1	1592230	Mitochondrial biogenesis	0.00122618	Atp5b;Atp5j2;Polg2;Atp5g1;Chchd3;Atp5g3;Atp5c1;Ppargc1a;Ppargc1b;Mef2d;Crtc3;Ncoa2;Ncoa1;Sirt3;Atp5k;Atp5h;Prkab1;Atp5o;Atp5l;Sirt4
Cones_1	8949613	Cristae formation	0.00239566	Atp5b;Atp5j2;Atp5g1;Chchd3;Atp5g3;Atp5c1;Atp5k;Atp5h;Atp5o;Atp5l
Cones_1	5620920	Cargo trafficking to the periciliary membrane	0.00664633	Bbs1;Arl6;Arl13b;Arl3;Gbf1;Cngb1;Pde6d;Ttc8;Rho;Lztfl1;Bbs9;Bbs7;Bbs5;Bbs4
Rods_1	163200	Respiratory electron transport	1.4e-13	Ndufaf5;Atp5g1;Atp5g3;mt-Co1;Sdha;Ndufa12;Ndufa10;Cox6a1;Cox7b;Ndufs3;Ndufa13;Ndufs2;Ndufs5;Cox4i1;Ndufs7;Ndufs6;Cox6c;Atp5b;Uqcrq;Ndufa1;Ndufa2;Ndufa5;Ndufa4;Ndufa7;Ndufb11;Ndufb10;Atp5k;Atp5h;Atp5o;Cox5b;Atp5l;Atp5j2;Cyc1;Ndufb2;Ndufb4;Ndufb3;Uqcrc1;Ndufb5;Ndufb8;Ndufb7;Ndufb9;Cox8a;Ndufv1;Ndufv3;Uqcr10;mt-Co2;Uqcr11;mt-Co3;Uqcrh
Rods_1	611105	Respiratory electron transport	3.5e-13	Ndufaf5;Uqcrq;Ndufa1;mt-Co1;Ndufa2;Ndufa5;Ndufa4;Ndufa7;Sdha;Ndufa12;Ndufb11;Ndufb10;Ndufa10;Cox6a1;Cox7b;Ndufs3;Ndufa13;Ndufs2;Ndufs5;Cox4i1;Ndufs7;Ndufs6;Cox5b;Cyc1;Ndufb2;Ndufb4;Ndufb3;Uqcrc1;Ndufb5;Ndufb8;Ndufb7;Ndufb9;Cox8a;Ndufv1;Ndufv3;Uqcr10;mt-Co2;Uqcr11;mt-Co3;Cox6c;Uqcrh
Rods_1	1428517	The citric acid (TCA) cycle and respiratory electron transport	2.7e-12	Ndufaf5;Atp5g1;Atp5g3;mt-Co1;Sdha;Ndufa12;Ndufa10;Cox6a1;Cox7b;Suclg1;Ndufs3;Ndufa13;Ndufs2;Hagh;Ndufs5;Cox4i1;Ndufs7;Ndufs6;Ppard;Ldha;Cox6c;Atp5b;Uqcrq;Glo1;Ndufa1;Ndufa2;Ndufa5;Ndufa4;Ndufa7;Ndufb11;Ndufb10;Atp5k;Atp5h;Atp5o;Cox5b;Atp5l;Atp5j2;Cyc1;Mdh2;Ndufb2;Ndufb4;Ndufb3;Uqcrc1;Ndufb5;Ndufb8;Ndufb7;Ndufb9;Cox8a;Ndufv1;Ndufv3;Uqcr10;mt-Co2;Me1;Uqcr11;mt-Co3;Uqcrh
Rods_1	6799198	Complex I biogenesis	6.81e-09	Ndufaf5;Ndufb2;Ndufa1;Ndufb4;Ndufb3;Ndufa2;Ndufa5;Ndufb5;Ndufa7;Ndufb8;Ndufb7;Ndufb9;Ndufa12;Ndufb11;Ndufb10;Ndufa10;Ndufv1;Ndufv3;Ndufs3;Ndufs2;Ndufa13;Ndufs5;Ndufs7;Ndufs6
Rods_1	1852241	Organelle biogenesis and maintenance	3.71e-05	Cc2d2a;Polg2;Atp5g1;Atp5g3;Arl13b;Clasp1;Dync1h1;Hsp90aa1;Dctn1;Bbs9;Bbs7;Bbs5;Ift122;Bbs4;Ift43;Ift81;Cngb1;Sirt3;Sirt4;Atp5b;Arl6;Crocc;Chchd3;Arl3;Cep250;Mef2d;Cep290;Dync2h1;Crtc3;Ncoa2;Ncoa1;Cep164;Rho;Atp5k;B9d1;Atp5h;Atp5o;Atp5l;Atp5j2;Bbs1;Kif3b;Wdr60;Gbf1;Pde6d;Ppargc1b;Tnpo1;Dync2li1;Ttc8;Dlc1;Lztfl1;Prkab1
Rods_1	2485179	Activation of the phototransduction cascade	5.66e-05	Gngt1;Pde6g;Gnb1;Slc24a1;Sag;Rho;Cngb1;Pde6a;Pde6b;Gnat1;Cnga1
Rods_1	2514856	The phototransduction cascade	0.000448	Gngt1;Rgs9bp;Slc24a1;Cngb1;Pde6a;Pde6b;Gnat1;Cnga1;Gucy2e;Grk1;Rcvrn;Pde6g;Gnb1;Sag;Rho;Guca1b;Rgs9
Rods_1	2514859	Inactivation	0.000668	Gngt1;Rgs9bp;Cngb1;Pde6a;Pde6b;Gnat1;Cnga1;Gucy2e;Grk1;Rcvrn;Pde6g;Gnb1;Sag;Rho;Guca1b;Rgs9
Rods_1	163210	Formation of ATP by chemiosmotic coupling	0.00952594	Atp5b;Atp5j2;Atp5g1;Atp5g3;Atp5k;Atp5h;Atp5o;Atp5l
BP_1	1428517	The citric acid (TCA) cycle and respiratory electron transport	3.14e-14	mt-Nd4;mt-Nd5;Atp5g1;Ndufc1;Atp5g3;Ndufc2;mt-Co1;Atp5c1;Sdhc;mt-Nd1;Sdha;Ndufa12;Ndufa11;Cox6a1;Cox7b;Mpc2;Ndufa13;Bsg;Hagh;Ndufs5;Cox4i1;Ndufs4;Cox7c;Vdac1;mt-Atp6;Cox6c;Atp5b;Uqcrq;Ndufa1;Ndufa5;Ndufa4;Ndufa7;Ndufa6;Ndufa8;Ndufb11;Ndufb10;Atp5j;Cox5a;Cox5b;Atp5o;Atp5l;Atp5j2;Cyc1;Mdh2;Ndufb2;Ndufb4;Ndufb3;Ndufb6;Ndufb5;Ndufb8;Ndufb7;Ndufb9;Cox8a;Cox6b1;Ndufv2;Surf1;Uqcrb;Ndufv3;mt-Co2;Uqcr11;mt…
BP_1	77387	Insulin receptor recycling	3.37e-06	Atp6ap1;Atp6v1g2;Atp6v1g1;Atp6v0b;Atp6v1a;Atp6v1b2;Atp6v1f;Atp6v0d1;Atp6v0e2;Atp6v0a1
BP_1	917937	Iron uptake and transport	2.68e-05	Atp6ap1;Atp6v0b;Atp6v1a;Atp6v1b2;Atp6v0d1;Atp6v0e2;Atp6v0a1;Atp6v1g2;Atp6v1g1;Ubb;Fth1;Slc22a17;Atp6v1f
BP_1	163210	Formation of ATP by chemiosmotic coupling	3.34e-05	Atp5b;Atp5j2;Atp5g1;Atp5g3;Atp5c1;Atp5j;Atp5o;mt-Atp6;Atp5l
BP_1	917977	Transferrin endocytosis and recycling	6.45e-05	Atp6ap1;Atp6v1g2;Atp6v1g1;Atp6v0b;Atp6v1a;Atp6v1b2;Atp6v1f;Atp6v0d1;Atp6v0e2;Atp6v0a1
BP_1	210500	Glutamate Neurotransmitter Release Cycle	6.45e-05	Rab3a;Stxbp1;Unc13b;Snap25;Syt1;Ppfia2;Slc1a2;Sat2;Slc17a7;Vamp2;Gls
BP_1	5628897	TP53 Regulates Metabolic Genes	9.46e-05	Prdx5;mt-Co1;Ndufa4;Pten;Gls;Gpi1;Cox8a;Cox6b1;Cox6a1;Surf1;Cox7b;Ywhab;Cox4i1;mt-Co2;mt-Co3;Cox5a;Cox7c;Cox5b;Cox6c
BP_1	112316	Neuronal System	0.000153	Dnajc5;Camk4;Kcnma1;Ppfia2;Cask;Sat2;Calm1;Gls;Stxbp1;Camk2d;Kcnk3;Camk2b;Gng3;Gabra1;Gabrg2;Nrxn3;Slc1a2;Lin7a;Slc17a7;Nsf;Ap2m1;Gngt1;Ptprd;Prdx5;Syt1;Gabrr1;Kcna5;Tubb2a;Kcnc3;Syt9;Vamp2;Rab3a;Gjd2;Unc13b;Cacna2d1;Gria2;Ap2a2;Snap25;Gabrb3;Gnb3;Ppm1e;Tubb4a;Prkca;Hcn1;Gng13
BP_1	8949613	Cristae formation	0.00026	Atp5b;Atp5j2;Atp5g1;Atp5g3;Atp5c1;Atp5j;Atp5o;mt-Atp6;Atp5l
BP_1	112315	Transmission across Chemical Synapses	0.00026	Dnajc5;Camk4;Ppfia2;Cask;Sat2;Calm1;Gls;Stxbp1;Camk2d;Camk2b;Gng3;Gabra1;Gabrg2;Slc1a2;Lin7a;Slc17a7;Nsf;Ap2m1;Gngt1;Prdx5;Syt1;Gabrr1;Tubb2a;Vamp2;Rab3a;Unc13b;Cacna2d1;Gria2;Ap2a2;Snap25;Gabrb3;Gnb3;Ppm1e;Tubb4a;Prkca;Gng13
BP_1	212676	Dopamine Neurotransmitter Release Cycle	0.000759	Rab3a;Stxbp1;Unc13b;Snap25;Syt1;Ppfia2;Cask;Lin7a;Vamp2
BP_1	983712	Ion channel transport	0.00486563	Asic4;Atp6ap1;Atp2c1;Trpm1;Atp6v0b;Atp1b2;Atp2b1;Atp6v1a;Atp1a3;Atp6v1b2;Atp6v0d1;Atp6v0e2;Atp6v0a1;Calm1;Camk2d;Atp6v1g2;Camk2b;Atp6v1g1;Ubb;Ttyh1;Stom;Atp6v1f
BP_1	181429	Serotonin Neurotransmitter Release Cycle	0.00894669	Rab3a;Stxbp1;Unc13b;Snap25;Syt1;Ppfia2;Vamp2
BP_1	112314	Neurotransmitter receptors and postsynaptic signal transmission	0.00936339	Nsf;Ap2m1;Gngt1;Prdx5;Gabrr1;Camk4;Tubb2a;Cask;Calm1;Camk2d;Gria2;Gng3;Camk2b;Ap2a2;Gabrb3;Gabra1;Gabrg2;Gnb3;Ppm1e;Tubb4a;Lin7a;Prkca;Gng13
RPE_1	8948216	Collagen chain trimerization	0.217641	Col18a1;Col23a1;Col4a2;Col9a2;Col9a3;Col9a1
RPE_1	1650814	Collagen biosynthesis and modifying enzymes	0.217641	Col18a1;Col23a1;Serpinh1;Col4a2;Col9a2;Pcolce;Col9a3;Col9a1
RPE_1	2022090	Assembly of collagen fibrils and other multimeric structures	0.261609	Col18a1;Col23a1;Col4a2;Col9a2;Pcolce;Col9a3;Loxl1;Col9a1
RPE_1	1474290	Collagen formation	0.261609	Col18a1;Col23a1;Serpinh1;Col4a2;Col9a2;Pcolce;Col9a3;Loxl1;Col9a1
RPE_1	1474244	Extracellular matrix organization	0.309817	Efemp2;Efemp1;Fbn2;Col18a1;Adamts5;Col23a1;Sdc4;Serpinh1;Col4a2;Col9a2;Col9a3;Col9a1;Bmp7;Lrp10;Creld2;Vcan;Ttr;Pcolce;Loxl1;Ltbp1
RPE_1	419037	NCAM1 interactions	0.309817	Col23a1;Col4a2;Col9a2;Col9a3;Col9a1;Gfra2
RPE_1	1566948	Elastic fibre formation	0.33034	Efemp2;Efemp1;Fbn2;Loxl1;Bmp7;Ltbp1;Creld2
RPE_1	5578775	Ion homeostasis	0.346139	Atp1b3;Atp1a2;Fxyd1;Orai2
RPE_1	9012546	Interleukin-18 signaling	0.414667	Il18
RPE_1	1442490	Collagen degradation	0.414667	Col18a1;Col23a1;Col4a2;Col9a2;Col9a3;Col9a1
RPE_1	2129379	Molecules associated with elastic fibres	0.424496	Efemp2;Efemp1;Fbn2;Bmp7;Ltbp1;Creld2
RPE_1	2243919	Crosslinking of collagen fibrils	0.424496	Col23a1;Col4a2;Pcolce;Loxl1
CMZ	R-HSA-975956	Nonsense Mediated Decay (NMD) independent of the Exon Junction Complex (EJC)	4.77e-15	Rpl4;Rps16;Rps17;Rpl3;Rps18;Rps15a;Rps19;Pabpc1;Rpl18a;Rpl13;Eif4g1;Rpl14;Rpsa;Rps27a;Rps10;Rpl39;Rpl8;Rps11;Rpl18;Rpl19;Rps13;Rpl7;Rpl32;Rpl12;Rps3;Rpl36a;Rps2;Pdia6;Rpl10a;Rps27l;Rps25;Rps4x;Rps3a1;Rps9;Rps8;Rps5;Rps6;Rpl27a;Rpl26;Rps20;Rps23;Rpl41;Rpl22l1;Rplp0;Rpl22;Rpl36al
CMZ	R-HSA-72689	Formation of a pool of free 40S subunits	4.77e-15	Rpl4;Rps16;Rps17;Rpl3;Rps18;Rps15a;Rps19;Eif3i;Rpl18a;Rpl13;Rpl14;Rpsa;Rps27a;Rps10;Rpl39;Rpl8;Rps11;Rpl18;Eif3a;Rpl19;Rps13;Rpl7;Rpl32;Rpl12;Rps3;Rpl36a;Rps2;Pdia6;Rpl10a;Rps27l;Rps25;Rps4x;Rps3a1;Rps9;Rps8;Rps5;Rps6;Rpl27a;Rpl26;Rps20;Rps23;Eif1ax;Rpl41;Rpl22l1;Rplp0;Rpl22;Rpl36al
CMZ	R-HSA-72695	Formation of the ternary complex, and subsequently, the 43S complex	4.77e-15	Rps16;Rps17;Rps18;Rps15a;Rps19;Eif3i;Rpsa;Rps27a;Rps10;Rps11;Eif3a;Rps13;Rps3;Rps2;Eif2s1;Pdia6;Rps27l;Rps25;Rps4x;Rps3a1;Rps9;Rps8;Rps5;Rps6;Rps20;Rps23;Eif1ax
CMZ	R-HSA-72649	Translation initiation complex formation	4.77e-15	Rps16;Rps17;Rps18;Rps15a;Rps19;Eif3i;Pabpc1;Eif4g1;Rpsa;Rps27a;Rps10;Rps11;Eif3a;Rps13;Rps3;Rps2;Eif2s1;Pdia6;Rps27l;Rps25;Rps4x;Rps3a1;Rps9;Rps8;Rps5;Rps6;Rps20;Eif4e;Rps23;Eif1ax
CMZ	R-HSA-156827	L13a-mediated translational silencing of Ceruloplasmin expression	4.77e-15	Rpl4;Rps16;Rps17;Rpl3;Rps18;Rps15a;Rps19;Pabpc1;Rpsa;Rps27a;Rps10;Rpl39;Rpl8;Rps11;Rps13;Rpl7;Rpl32;Rpl36a;Pdia6;Rps27l;Rps3a1;Rps9;Rps8;Rps5;Rps6;Rpl26;Eif4e;Rpl22l1;Rplp0;Rpl22;Eif3i;Rpl18a;Rpl13;Rpl14;Eif4g1;Eif3a;Rpl18;Rpl19;Rpl12;Rps3;Eif2s1;Rps2;Rpl10a;Rps25;Rps4x;Rpl27a;Rps20;Rps23;Eif1ax;Rpl41;Rpl36al
CMZ	R-HSA-72706	GTP hydrolysis and joining of the 60S ribosomal subunit	4.77e-15	Rpl4;Rps16;Rps17;Rpl3;Rps18;Rps15a;Rps19;Rpsa;Rps27a;Rps10;Rpl39;Rpl8;Rps11;Rps13;Rpl7;Rpl32;Rpl36a;Pdia6;Rps27l;Rps3a1;Rps9;Rps8;Rps5;Rps6;Rpl26;Eif4e;Rpl22l1;Rplp0;Rpl22;Eif3i;Rpl18a;Rpl13;Rpl14;Eif4g1;Eif3a;Rpl18;Rpl19;Rpl12;Rps3;Eif2s1;Rps2;Rpl10a;Rps25;Rps4x;Rpl27a;Rps20;Rps23;Eif1ax;Rpl41;Eif5;Rpl36al
CMZ	R-HSA-72662	Activation of the mRNA upon binding of the cap-binding complex and eIFs, and subsequent binding to 43S	4.77e-15	Rps16;Rps17;Rps18;Rps15a;Rps19;Eif3i;Pabpc1;Eif4g1;Eif4ebp1;Rpsa;Rps27a;Rps10;Rps11;Eif3a;Rps13;Rps3;Rps2;Eif2s1;Pdia6;Rps27l;Rps25;Rps4x;Rps3a1;Rps9;Rps8;Rps5;Rps6;Rps20;Eif4e;Rps23;Eif1ax
CMZ	R-HSA-72702	Ribosomal scanning and start codon recognition	4.77e-15	Rps16;Rps17;Rps18;Rps15a;Rps19;Eif3i;Eif4g1;Rpsa;Rps27a;Rps10;Rps11;Eif3a;Rps13;Rps3;Rps2;Eif2s1;Pdia6;Rps27l;Rps25;Rps4x;Rps3a1;Rps9;Rps8;Rps5;Rps6;Rps20;Eif4e;Rps23;Eif1ax;Eif5
CMZ	R-HSA-72613	Eukaryotic Translation Initiation	4.77e-15	Rpl4;Rps16;Rps17;Rpl3;Rps18;Rps15a;Rps19;Pabpc1;Rpsa;Rps27a;Rps10;Rpl39;Rpl8;Rps11;Rps13;Rpl7;Rpl32;Rpl36a;Pdia6;Rps27l;Rps3a1;Rps9;Rps8;Rps5;Rps6;Rpl26;Eif4e;Rpl22l1;Rplp0;Rpl22;Eif3i;Rpl18a;Rpl13;Rpl14;Eif4ebp1;Eif4g1;Eif3a;Rpl18;Rpl19;Rpl12;Rps3;Eif2s1;Rps2;Rpl10a;Rps25;Rps4x;Rpl27a;Rps20;Rps23;Eif1ax;Rpl41;Eif5;Rpl36al
CMZ	R-HSA-72737	Cap-dependent Translation Initiation	4.77e-15	Rpl4;Rps16;Rps17;Rpl3;Rps18;Rps15a;Rps19;Pabpc1;Rpsa;Rps27a;Rps10;Rpl39;Rpl8;Rps11;Rps13;Rpl7;Rpl32;Rpl36a;Pdia6;Rps27l;Rps3a1;Rps9;Rps8;Rps5;Rps6;Rpl26;Eif4e;Rpl22l1;Rplp0;Rpl22;Eif3i;Rpl18a;Rpl13;Rpl14;Eif4ebp1;Eif4g1;Eif3a;Rpl18;Rpl19;Rpl12;Rps3;Eif2s1;Rps2;Rpl10a;Rps25;Rps4x;Rpl27a;Rps20;Rps23;Eif1ax;Rpl41;Eif5;Rpl36al
CMZ	R-HSA-1799339	SRP-dependent cotranslational protein targeting to membrane	4.77e-15	Rpl4;Rps16;Rps17;Rpl3;Rps18;Rps15a;Rps19;Rpl18a;Rpl13;Rpl14;Rpsa;Rps27a;Rps10;Rpl39;Rpl8;Rps11;Rpl18;Rpl19;Rps13;Rpl7;Rpl32;Rpl12;Rps3;Ssr1;Rpl36a;Rps2;Pdia6;Rpl10a;Rps27l;Rps25;Rps4x;Rps3a1;Rps9;Rps8;Ssr3;Rps5;Rps6;Rpl27a;Sec61b;Rpl26;Rps20;Rps23;Rpl41;Rpl22l1;Rplp0;Rpl22;Rpl36al
CMZ	R-HSA-927802	Nonsense-Mediated Decay (NMD)	4.77e-15	Rpl4;Rps16;Rps17;Rpl3;Rps18;Rps15a;Rps19;Pabpc1;Rpl18a;Rpl13;Eif4g1;Rpl14;Rpsa;Rps27a;Rps10;Rpl39;Rpl8;Rps11;Rpl18;Rpl19;Rps13;Rpl7;Rpl32;Rpl12;Rps3;Rpl36a;Rps2;Pdia6;Rpl10a;Rps27l;Rps25;Rps4x;Rps3a1;Rps9;Rps8;Rps5;Rps6;Rpl27a;Rpl26;Rps20;Rps23;Rpl41;Rpl22l1;Rplp0;Rpl22;Rpl36al
CMZ	R-HSA-975957	Nonsense Mediated Decay (NMD) enhanced by the Exon Junction Complex (EJC)	4.77e-15	Rpl4;Rps16;Rps17;Rpl3;Rps18;Rps15a;Rps19;Pabpc1;Rpl18a;Rpl13;Eif4g1;Rpl14;Rpsa;Rps27a;Rps10;Rpl39;Rpl8;Rps11;Rpl18;Rpl19;Rps13;Rpl7;Rpl32;Rpl12;Rps3;Rpl36a;Rps2;Pdia6;Rpl10a;Rps27l;Rps25;Rps4x;Rps3a1;Rps9;Rps8;Rps5;Rps6;Rpl27a;Rpl26;Rps20;Rps23;Rpl41;Rpl22l1;Rplp0;Rpl22;Rpl36al
CMZ	R-HSA-6791226	Major pathway of rRNA processing in the nucleolus and cytosol	4.77e-15	Rpl4;Rps16;Rps17;Rpl3;Rps18;Rps15a;Rps19;Rpl18a;Rpl13;Rpl14;Rpsa;Rps27a;Rps10;Rpl39;Rpl8;Rps11;Rpl18;Rpl19;Rps13;Rpl7;Rpl32;Rpl12;Rps3;Rpl36a;Rps2;Pdia6;Rpl10a;Rps27l;Rps25;Rps4x;Rps3a1;Rps9;Rps8;Rps5;Rps6;Rpl27a;Rpl26;Celf1;Rps20;Rps23;Rpl41;Rpl22l1;Rplp0;Rpl22;Ncl;Rpl36al
CMZ	R-HSA-156902	Peptide chain elongation	4.77e-15	Rpl4;Rps16;Rps17;Rpl3;Rps18;Rps15a;Rps19;Rpl18a;Rpl13;Rpl14;Rpsa;Rps27a;Rps10;Rpl39;Rpl8;Rps11;Rpl18;Rpl19;Rps13;Rpl7;Rpl32;Rpl12;Rps3;Rpl36a;Rps2;Pdia6;Rpl10a;Rps27l;Rps25;Rps4x;Rps3a1;Rps9;Rps8;Rps5;Rps6;Rpl27a;Rpl26;Rps20;Rps23;Rpl41;Rpl22l1;Rplp0;Rpl22;Rpl36al
CMZ	R-HSA-156842	Eukaryotic Translation Elongation	4.77e-15	Rpl4;Rps16;Eef1d;Rps17;Rpl3;Rps18;Rps15a;Rps19;Rpl18a;Eef1g;Rpl13;Rpl14;Rpsa;Rps27a;Rps10;Rpl39;Rpl8;Rps11;Rpl18;Rpl19;Rps13;Rpl7;Rpl32;Rpl12;Rps3;Rpl36a;Rps2;Pdia6;Rpl10a;Rps27l;Rps25;Rps4x;Rps3a1;Rps9;Rps8;Rps5;Rps6;Eef1b2;Rpl27a;Rpl26;Rps20;Rps23;Rpl41;Rpl22l1;Rplp0;Rpl22;Rpl36al
CMZ	R-HSA-72764	Eukaryotic Translation Termination	4.77e-15	Rpl4;Rps16;Rps17;Rpl3;Rps18;Rps15a;Rps19;Rpl18a;Rpl13;Rpl14;Rpsa;Rps27a;Rps10;Rpl39;Rpl8;Rps11;Rpl18;Rpl19;Rps13;Rpl7;Rpl32;Rpl12;Rps3;Rpl36a;Rps2;Pdia6;Rpl10a;Rps27l;Rps25;Rps4x;Rps3a1;Rps9;Rps8;Rps5;Rps6;Rpl27a;Rpl26;Rps20;Rps23;Rpl41;Rpl22l1;Rplp0;Rpl22;Rpl36al
CMZ	R-HSA-8868773	rRNA processing in the nucleus and cytosol	4.77e-15	Rpl4;Rps16;Rps17;Rpl3;Rps18;Rps15a;Rps19;Rpsa;Rps27a;Rps10;Rpl39;Rpl8;Rps11;Rps13;Rpl7;Rpl32;Rpl36a;Pdia6;Rps27l;Rps3a1;Rps9;Rps8;Rps5;Rps6;Rpl26;Rpl22l1;Dkc1;Rplp0;Rpl22;Ncl;Nhp2;Rpl18a;Rpl13;Rpl14;Rpl18;Rpl19;Rpl12;Rps3;Rps2;Rpl10a;Rps25;Rps4x;Rpl27a;Celf1;Rps20;Rps23;Nop10;Rpl41;Rpl36al
CMZ	R-HSA-72766	Translation	4.77e-15	Rpl4;Rps16;Eef1d;Rps17;Rpl3;Rps18;Rps15a;Rps19;Pabpc1;Eef1g;Rpsa;Rps27a;Rps10;Rpl39;Rpl8;Rps11;Rps13;Rpl7;Rpl32;Rpl36a;Pdia6;Rps27l;Rps3a1;Rps9;Rps8;Ssr3;Rps5;Rps6;Rpl26;Eif4e;Rpl22l1;Rplp0;Rpl22;Ppa1;Mrpl36;Eif3i;Rpl18a;Rpl13;Rpl14;Eif4ebp1;Eif4g1;Eif3a;Rpl18;Rpl19;Rpl12;Rps3;Ssr1;Eif2s1;Rps2;Rpl10a;Mrpl42;Rps25;Rps4x;Eef1b2;Rpl27a;Sec61b;Rps20;Rps23;Eif1ax;Rpl41;Eif5;Rpl36al
CMZ	R-HSA-72312	rRNA processing	4.77e-15	Rpl4;Rps16;Rps17;Rpl3;Rps18;Rps15a;Rps19;Rpsa;Rps27a;Rps10;Rpl39;Rpl8;Rps11;Rps13;Rpl7;Hsd17b10;Pdia3;Rpl32;Rpl36a;Pdia6;Rps27l;Rps3a1;Rps9;Rps8;Rps5;Rps6;Rpl26;Rpl22l1;Dkc1;Rplp0;Rpl22;Ncl;Nhp2;Rpl18a;Rpl13;Rpl14;Rpl18;Rpl19;Rpl12;Rps3;Rps2;Rpl10a;Rps25;Rps4x;Rpl27a;Celf1;Rps20;Rps23;Nop10;Rpl41;Rpl36al
CMZ	R-HSA-2262752	Cellular responses to stress	4.77e-15	Rpl4;Txn1;Rps16;Rps17;Rpl3;Rps18;Rps15a;Rps19;Dnajc2;Rpsa;Grb10;Rps27a;Rps10;Rpl39;Rpl8;Rps11;Cryab;Rps13;Rpl7;Ube2c;H1f0;Cdh1;Rpl32;Dctn4;Cryba4;Rpl36a;Pdia6;Pdia4;Rps27l;Rps3a1;Rps9;Gpx1;Rps8;Rps5;Prdx1;Rps6;Gpx8;Rpl26;Igfbp7;Hsp90ab1;Crybb1;Ptges3;Rpl22l1;Rplp0;Rpl22;H2afy;H2afz;Rpl18a;Rpl13;Rpl14;Rpl18;Rpl19;Galk1;Naca;Rpl12;Id1;Rps3;Eif2s1;Rps2;Rpl10a;Dynll1;Snx5;Rps25;Rps4x;Tubb5;Serpinh1;R…
CMZ	R-HSA-9633012	Response of EIF2AK4 (GCN2) to amino acid deficiency	4.77e-15	Rpl4;Rps16;Rps17;Rpl3;Rps18;Rps15a;Rps19;Rpl18a;Rpl13;Rpl14;Rpsa;Rps27a;Rps10;Rpl39;Rpl8;Rps11;Rpl18;Rpl19;Rps13;Rpl7;Rpl32;Rpl12;Rps3;Rpl36a;Rps2;Eif2s1;Pdia6;Rpl10a;Rps27l;Rps25;Rps4x;Rps3a1;Rps9;Rps8;Rps5;Rps6;Rpl27a;Rpl26;Rps20;Rps23;Rpl41;Rpl22l1;Rplp0;Rpl22;Rpl36al
CMZ	R-HSA-9010553	Regulation of expression of SLITs and ROBOs	4.77e-15	Rpl4;Rps16;Rps17;Rpl3;Rps18;Rps15a;Rps19;Pabpc1;Rpsa;Rps27a;Rps10;Rpl39;Rpl8;Rps11;Rps13;Rpl7;Rpl32;Rpl36a;Pdia6;Pdia4;Rps27l;Rps3a1;Rps9;Gpx1;Rps8;Rps5;Rps6;Rpl26;Rpl22l1;Rplp0;Rpl22;Rpl18a;Rpl13;Rpl14;Eif4g1;Rpl18;Rpl19;Rpl12;Rps3;Rps2;Rpl10a;Rps25;Rps4x;Rpl27a;Col4a5;Rps20;Rps23;Rpl41;Rpl36al
CMZ	R-HSA-8953897	Cellular responses to external stimuli	4.77e-15	Rpl4;Txn1;Rps16;Rps17;Rpl3;Rps18;Rps15a;Rps19;Dnajc2;Rpsa;Grb10;Rps27a;Rps10;Rpl39;Rpl8;Rps11;Cryab;Rps13;Rpl7;Ube2c;H1f0;Cdh1;Rpl32;Dctn4;Cryba4;Rpl36a;Pdia6;Pdia4;Rps27l;Rps3a1;Rps9;Gpx1;Rps8;Rps5;Prdx1;Rps6;Gpx8;Rpl26;Igfbp7;Hsp90ab1;Crybb1;Ptges3;Rpl22l1;Rplp0;Rpl22;H2afy;H2afz;Rpl18a;Rpl13;Rpl14;Rpl18;Rpl19;Galk1;Naca;Rpl12;Id1;Rps3;Eif2s1;Rps2;Rpl10a;Dynll1;Snx5;Rps25;Rps4x;Tubb5;Serpinh1;R…
CMZ	R-HSA-2408557	Selenocysteine synthesis	4.77e-15	Rpl4;Rps16;Rps17;Rpl3;Rps18;Rps15a;Rps19;Rpl18a;Rpl13;Rpl14;Rpsa;Rps27a;Rps10;Rpl39;Rpl8;Rps11;Rpl18;Rpl19;Rps13;Rpl7;Rpl32;Rpl12;Rps3;Rpl36a;Rps2;Pdia6;Rpl10a;Rps27l;Rps25;Rps4x;Rps3a1;Rps9;Rps8;Rps5;Rps6;Rpl27a;Rpl26;Rps20;Rps23;Rpl41;Rpl22l1;Rplp0;Rpl22;Rpl36al
CMZ	R-HSA-422475	Axon guidance	4.77e-15	Myl12a;Rpl4;Rps16;Rps17;Rpl3;Rps18;Rps15a;Rps19;Pabpc1;Rpsa;Rps27a;Grb10;Rps10;Rpl39;Sptb;Rpl8;Rps11;Kpnb1;Rps13;Rpl7;Rpl32;Rpl36a;Pdia6;Pdia4;Rps27l;Rps3a1;Rps9;Gpx1;Marf1;Tyms;Rps8;Rps5;Rps6;Rpl26;Hsp90ab1;Actb;Nt5dc2;Rpl22l1;Rplp0;Rpl22;Ezr;Pfn1;Rpl18a;Rpl13;Rpl14;Eif4g1;Rpl18;Rpl19;Srm;Rpl12;Rps3;Slc38a4;Rps2;Rpl10a;Rps25;Rps4x;Tubb5;Ptbp1;Col4a1;Col4a2;Rpl27a;Col4a5;Col6a3;Rps20;Rps23;Sema3a…
CMZ	R-HSA-376176	Signaling by ROBO receptors	4.77e-15	Rpl4;Rps16;Rps17;Rpl3;Rps18;Rps15a;Rps19;Pabpc1;Rpsa;Rps27a;Rps10;Rpl39;Rpl8;Rps11;Rps13;Rpl7;Rpl32;Rpl36a;Pdia6;Pdia4;Rps27l;Rps3a1;Rps9;Gpx1;Rps8;Rps5;Rps6;Rpl26;Rpl22l1;Rplp0;Rpl22;Pfn1;Rpl18a;Rpl13;Rpl14;Eif4g1;Rpl18;Rpl19;Rpl12;Rps3;Rps2;Rpl10a;Rps25;Rps4x;Rpl27a;Col4a5;Rps20;Rps23;Rpl41;Rpl36al
CMZ	R-HSA-2408522	Selenoamino acid metabolism	4.77e-15	Rpl4;Rps16;Rps17;Rpl3;Rps18;Rps15a;Rps19;Rpl18a;Rpl13;Rpl14;Rpsa;Rps27a;Rps10;Rpl39;Rpl8;Rps11;Rpl18;Rpl19;Rps13;Rpl7;Rpl32;Rpl12;Rps3;Rpl36a;Rps2;Pdia6;Rpl10a;Rps27l;Rps25;Rps4x;Rps3a1;Rps9;Rps8;Rps5;Rps6;Rpl27a;Rpl26;Rps20;Rps23;Rpl41;Rpl22l1;Rplp0;Rpl22;Rpl36al
CMZ	R-HSA-8953854	Metabolism of RNA	3.73e-14	Rpl4;Rps16;Rps17;Rpl3;Rps18;Rps15a;Rps19;Khsrp;Pabpc1;Igf2bp2;Igf2bp1;Rpsa;Rps27a;Ybx1;Rps10;Rpl39;Rpl8;Rps11;Rps13;Ipo5;Rpl7;Hsd17b10;Pdia3;Rpl32;Rpl36a;Pdia6;Pdia4;Rps27l;Srsf9;Rps3a1;Rps9;Pcbp1;Rps8;Rps5;Rps6;Gpx8;Rpl26;Paip1;Eif4e;Actb;Rpl22l1;Dkc1;Rplp0;Rpl22;Ncl;Nhp2;Lage3;Set;Wtap;Rpl18a;Rpl13;Snrpf;Rpl14;Eif4g1;Rpl18;Rpl19;Hnrnpa1;Ddx39;Rpl12;Rps3;Rps2;Rpl10a;Rps25;Rps4x;Ptbp1;Rpl27a;Lsm2…
CMZ	R-HSA-71291	Metabolism of amino acids and derivatives	2.15e-08	Rpl4;Rps16;Rps17;Rpl3;Rps18;Rps15a;Rps19;Rpsa;Rps27a;Phgdh;Rps10;Rpl39;Sptb;Rpl8;Rps11;Rps13;Rpl7;Hsd17b10;Pdia3;Mtap;Rpl32;Rpl36a;Pdia6;Pdia4;Rps27l;Rps3a1;Rps9;Rps8;Rps5;Rps6;Amt;Rpl26;Carnmt1;Rpl22l1;Dkc1;Mip;Rplp0;Rpl22;Dtl;Oat;Rpl18a;Rpl13;Rpl14;Pdcd4;Rpl18;Rpl19;Srm;Rpl12;Rps3;Slc3a2;Rps2;Rpl10a;Rps25;Rps4x;Rpl27a;Rps20;Rps23;Gcsh;Rpl41;Rpl36al
CMZ	R-HSA-453279	Mitotic G1 phase and G1/S transition	9.18e-08	Rps27a;Kpnb1;Naca;Slc38a4;Cks1b;Pdia4;Cdv3;Ccnd2;Rrm2;Ccnd3;Ccnb1;Tyms;Ccnd1;Gmnn;Fgfr2;Cdk6;Cdk4;Rpa3;Top2a;Mcm3;Cdk1;Mcm4;E2f5;Cdkn1c;Mcm2
CMZ	R-HSA-69278	Cell Cycle, Mitotic	4.2e-06	Cenpa;Set;H2afz;Rps27a;Smc4;Kpnb1;Birc5;Smc2;R3hdml;Ube2c;Gins2;Naca;Cdh1;Ssr1;Slc38a4;Zwint;Cks1b;Pdia4;Dynll1;Cdv3;Tubb5;Ccnd2;Ccnb1;Rrm2;Tyms;Ccnd3;Rfc4;Lig1;Ccnd1;Cdca8;Gmnn;Hsp90ab1;Fgfr2;Cdk6;Hist1h4i;Ptges3;Cdk4;Rpa3;Cenpm;Top2a;Cdk1;Mcm3;Mcm4;E2f5;Cenpf;Cenpe;Cdkn1c;Mcm2
CMZ	R-HSA-392499	Metabolism of proteins	4.33e-06	Rpl4;Txn1;Rps16;Rpl3;Rps17;Rps18;Rps19;Khsrp;Rpsa;Rpl8;Rps10;Rpl39;Rps11;Ipo5;Rpl7;Rps13;Pdia3;Ube2c;Rpl32;Dctn4;Pdia6;Pdia4;Rps9;Rps3a1;Rps8;Rps5;Rps6;Rpl26;Actb;Pcnp;Mip;Rpl22;Ppa1;Hspg2;Set;Mrpl36;Eif4ebp1;Kdelr2;Nid1;Galk1;Ssr1;Igf2r;Dynll1;Snx5;Mrpl42;Rps25;Tubb5;Cbx5;Serpinh1;Col4a1;Rpl27a;Sec61b;Rps20;Anp32b;Rps23;Fgfr2;Hspa8;Eif1ax;Rpl41;Eif5;Sparc;Hspa5;Cdk1;Rpl36al;Hadh;Eef1d;Rps15a;Pab…
CMZ	R-HSA-69206	G1/S Transition	1.7e-05	Cdv3;Rrm2;Ccnb1;Tyms;Ccnd1;Gmnn;Rps27a;Kpnb1;Fgfr2;Cdk4;Naca;Rpa3;Mcm3;Cdk1;Mcm4;Slc38a4;E2f5;Cks1b;Pdia4;Mcm2
CMZ	R-HSA-1640170	Cell Cycle	9.31e-05	Rps27a;Smc4;Kpnb1;Birc5;Smc2;Ube2c;Cdh1;Cks1b;Pdia4;Cdv3;Ccnb1;Tyms;Rfc4;Lig1;Cdca8;Hsp90ab1;Ptges3;Dkc1;Top2a;Mcm3;Mcm4;Nhp2;Mcm2;Cenpa;Set;H2afz;R3hdml;Gins2;Naca;Ssr1;Slc38a4;Zwint;Dynll1;Tubb5;Ccnd2;Rrm2;Npm1;Ccnd3;Ccnd1;Gmnn;Fgfr2;Cdk6;Hist1h4i;Cdk4;Rpa3;Cenpm;Cdk1;E2f5;Cenpf;Cenpe;Cdkn1c
CMZ	R-HSA-1266738	Developmental Biology	0.00012	Myl12a;Rpl4;Rps16;Rps17;Rpl3;Rps18;Rps15a;Rps19;Pabpc1;Rpsa;Rps27a;Grb10;Rps10;Rpl39;Sptb;Rpl8;Rps11;Kpnb1;Rps13;Rpl7;Rpl32;Rpl36a;Pdia6;Pdia4;Rps27l;Rps3a1;Rps9;Gpx1;Marf1;Tyms;Rps8;Rps5;Rps6;Rpl26;Hsp90ab1;Actb;Nt5dc2;Ptges3;Rpl22l1;Rplp0;Rpl22;Ezr;Pfn1;Foxp1;H2afy;H2afz;Rpl18a;Rpl13;Rpl14;Eif4g1;Rpl18;Rpl19;Galk1;Srm;Mafb;Rpl12;Rps3;Slc38a4;Rps2;Rpl10a;Rps25;Rps4x;Tsc22d1;Tubb5;Ptbp1;Ccnd3;Col…
CMZ	R-HSA-69190	DNA strand elongation	0.000343	R3hdml;Gins2;Rfc4;Lig1;Naca;Rpa3;Mcm3;Mcm4;Mcm2
CMZ	R-HSA-69205	G1/S-Specific Transcription	0.00094	Cdv3;Rrm2;Tyms;Cdk1;Slc38a4;E2f5;Kpnb1;Fgfr2
CMZ	R-HSA-69236	G1 Phase	0.00224704	Ccnd2;Ccnd3;Cdk6;Cdk4;Ccnd1;Rps27a;E2f5;Cdkn1c;Cks1b;Fgfr2
CMZ	R-HSA-69231	Cyclin D associated events in G1	0.00224704	Ccnd2;Ccnd3;Cdk6;Cdk4;Ccnd1;Rps27a;E2f5;Cdkn1c;Cks1b;Fgfr2
CMZ	R-HSA-1474244	Extracellular matrix organization	0.00296285	Sdc4;Eef1g;P3h2;Itga6;Adamts18;Nid1;Pxdn;Cdh1;Ostc;Golt1b;Slc2a1;Jam3;Gpx1;Serpinh1;Mfap2;Col4a1;Col4a2;Capn3;Etfb;Col4a5;Col6a3;Sparc;P4ha1;Tspan6;P4hb;Hspg2;Tkt
CMZ	R-HSA-3000171	Non-integrin membrane-ECM interactions	0.00329439	Gpx1;Serpinh1;Sdc4;Col4a1;Col4a2;Eef1g;Col4a5;Itga6;Hspg2;Tkt
CMZ	R-HSA-1650814	Collagen biosynthesis and modifying enzymes	0.00555241	P4ha1;Serpinh1;Ostc;Col4a1;Col4a2;Eef1g;P3h2;Slc2a1;Col4a5;Col6a3;P4hb
CMZ	R-HSA-69242	S Phase	0.00564738	Cdv3;Rfc4;Lig1;Ccnd1;Rps27a;Fgfr2;R3hdml;Gins2;Ube2c;Cdh1;Cdk4;Naca;Rpa3;Mcm3;Mcm4;E2f5;Cks1b;Pdia4;Mcm2
CMZ	R-HSA-176974	Unwinding of DNA	0.00591853	Gins2;Mcm3;Mcm4;Mcm2
CMZ	R-HSA-68962	Activation of the pre-replicative complex	0.00630092	Cdv3;Naca;Rpa3;Gmnn;Mcm3;Mcm4;Mcm2
CMZ	R-HSA-1474290	Collagen formation	0.00762082	Serpinh1;Col4a1;Eef1g;Col4a2;P3h2;Col4a5;Col6a3;Itga6;P4ha1;Pxdn;Ostc;Slc2a1;P4hb
NI	R-HSA-2426168	Activation of gene expression by SREBF (SREBP)	4.4386e-07	Fdps;Idi1;Mapk7;Fdft1;Sqle;Hmgcs1;Pmvk;Sc5d;Hmgcr;Scd2;Mvd;Cyp51;Celsr2
NI	R-HSA-422475	Axon guidance	4.4386e-07	Dbn1;Gnl3l;Mapk7;Efna3;Mapk8;Nrp2;Tuba1a;Flrt3;L1cam;Rgmb;Sema6a;Psmd14;Ncs1;Cxcr4;Crmp1;Rac1;Pdia6;Sdcbp;Gap43;Tubb2b;Tubb2a;Plxna4;Cfl1;Ank3;Cdk5r1;Hsp90ab1;Epha3;Cacna2d1;Reln;Dcx;Evl;Cacna2d3;Ezr;Psma7;Robo2;Chchd6;Dach1;Ube2v2;Scn3a;Scn3b;Pak1;Gpc1;Pak7;Map9;Fyn;Elavl3;Actg1;Cdc42;Dpysl2;Cacnb3;Tmsb4x;Cd24a;Ablim1;Dpysl3;Efnb2;Efnb3;Nfasc;Tubb5;Ppp3cb;Dpysl5;Tubb3;Ncan;Arpc2;Kif3c;Sptbn1;Cnt…
NI	R-HSA-1655829	Regulation of cholesterol biosynthesis by SREBP (SREBF)	1.87048e-06	Fdps;Idi1;Mapk7;Fdft1;Insig1;Sqle;Hmgcs1;Pmvk;Sc5d;Hmgcr;Scd2;Mvd;Cyp51;Celsr2
NI	R-HSA-373760	L1CAM interactions	0.00020698	Nrp2;Tuba1a;Scn3a;L1cam;Scn3b;Pak1;Rac1;Actg1;Cd24a;Dpysl2;Sdcbp;Nfasc;Tubb5;Gap43;Tubb3;Tubb2b;Tubb2a;Ncan;Ank3;Sptbn1;Cntn2;Tcf25;Dcx;Cacna2d3;Ezr
NI	R-HSA-6811436	COPI-independent Golgi-to-ER retrograde traffic	0.000320901	Dpysl2;Tubb5;Tubb3;Tubb2b;Tuba1a;Tubb2a;Pafah1b3;Pafah1b2;Tbcb;Pafah1b1;Rab18;Rab6b;Rab6a;Ehd1;Tcf25;Dctn3;Dynll2
NI	R-HSA-199991	Membrane Trafficking	0.00302756	App;Dbn1;Syt11;Gdi1;Tuba1a;Faf1;Clvs1;Pafah1b3;Pafah1b2;Pafah1b1;Ywhah;Ywhag;Tsg101;Wnt5a;Dctn3;Mvb12b;Rac1;Rab11a;Rala;Prdx5;Ralgps1;Tubb2b;Kif5c;Ap3s1;Tubb2a;Ap1s2;Kif5a;Ubqln2;Ank3;Kif1a;Trappc4;Trappc3;Rab6b;Epn1;Rab6a;Cacna2d1;Hip1r;Dtnbp1;Gabarap;Fnbp1l;Ywhaz;Arf5;Arl3;Wdfy1;Calm3;Tbcb;Klc1;Rnf5;Calm2;Calm1;Camk2g;Actg1;Dynll2;Dpysl2;Rabep1;Tubb5;Scoc;Tubb3;Gabarapl2;Arpc2;Kif3c;Cnih2;Rab18…
NI	R-HSA-112316	Neuronal System	0.00455662	Tuba1a;Plcb1;Ptprs;Homer2;Gabbr1;Nrxn1;Nrxn2;Rac1;Mapt;Ptprf;Tubb2b;Tubb2a;Ebf3;Tbr1;Nrg1;Syn2;Syn1;Cacna2d1;Gria2;Cacfd1;Aplp1;Pard6g;Cacna2d3;Cacna2d2;Rtn3;B3galt1;Calm3;Kcnb2;Flot2;Calm2;Calm1;Camk2g;Gng3;Kcnk2;Gng2;Cacnb3;Bloc1s2;Tubb5;Ppp3cb;Ptprd;Thra;Tubb3;Zic5;Rab18;Kcnc1;Dlgap4;Rab3a;Lrrn2;Tcf25;Gnb2;Mdm2;Nptn;Hras
NI	R-HSA-399956	CRMPs in Sema3A signaling	0.00455662	Dpysl2;Chchd6;Dpysl3;Dpysl5;Plxna4;Crmp1;Fyn;Cdk5r1
NI	R-HSA-5626467	RHO GTPases activate IQGAPs	0.00455662	Tubb5;Clip1;Tubb3;Tubb2b;Tuba1a;Tubb2a;Calm3;Calm2;Calm1;Tcf25;Rac1;Actg1;Cdc42
NI	R-HSA-8856688	Golgi-to-ER retrograde transport	0.00658113	Dpysl2;Tubb5;Tubb3;Tubb2b;Kif5c;Tuba1a;Tubb2a;Kif5a;Pafah1b3;Pafah1b2;Kif1a;Kif3c;Tbcb;Pafah1b1;Rab18;Klc1;Rab6b;Rab6a;Ehd1;Tcf25;Dctn3;Dynll2;Arf5
NI	R-HSA-1445148	Translocation of SLC2A4 (GLUT4) to the plasma membrane	0.00933846	Tubb5;Rala;Tubb3;Tubb2b;Tuba1a;Tubb2a;Calm3;Ywhah;Ywhag;Calm2;Calm1;Camk2g;Bcl11b;Tcf25;Rac1;Ywhaz;Actg1;Rab11a
NI	R-HSA-391251	Protein folding	0.00933846	Gnaz;Tubb5;Pfdn4;Tubb3;Tubb2b;Tuba1a;Tubb2a;Gnao1;Tbcb;Tbca;Calm2;Lhx2;Gng3;Gng2;Tcf25;Gnb2;Fbxw9

## Sheet: Table_S7A
Table S7A: Differential gene expression between NaR and RO. (A) NaR > RO.
CELL TYPE	GENE	LOG(FC)	% EXPR 1	% EXPR 2	P_VALUE	ADJ_P_VALUE	TF
AC	Ftl1	-0.511	0.993	1	1.55e-304	0	FALSE
AC	Xist	-3.29	0.002	0.737	1.55e-303	0	FALSE
AC	Rpl26	-0.448	0.988	0.998	2.08e-233	3.72e-229	FALSE
AC	Meg3	-0.638	0.369	0.902	3.73e-198	6.66e-194	FALSE
AC	Kcne1l	-0.46	0.003	0.273	2.59e-155	4.63e-151	FALSE
AC	Cplx3	-1.016	0.207	0.532	1.51e-139	2.69e-135	FALSE
AC	Tcf4	-1.004	0.318	0.622	1.14e-135	2.04e-131	TRUE
AC	Hist3h2ba	-0.559	0.677	0.894	2.21e-132	3.94e-128	FALSE
AC	Hmgn2	-0.671	0.641	0.844	3.13e-130	5.58e-126	FALSE
AC	H1f0	-0.667	0.328	0.642	4.85e-126	8.65e-122	FALSE
AC	Neurod2	-0.772	0.048	0.307	1.38e-121	2.46e-117	TRUE
AC	Rbm3	-0.424	0.881	0.966	4.33e-105	7.72e-101	FALSE
AC	Fam110a	-0.475	0.074	0.324	9.02e-104	1.61e-99	FALSE
AC	Klhl35	-0.626	0.019	0.225	2.52e-103	4.51e-99	FALSE
AC	Mir124-2hg	-0.422	0.833	0.945	1.67e-101	2.98e-97	FALSE
AC	Fxyd6	-0.53	0.36	0.671	4.15e-100	7.41e-96	FALSE
AC	Lamp5	-0.819	0.029	0.239	5.27e-98	9.41e-94	FALSE
AC	As3mt	-0.338	0.026	0.229	1.11e-94	1.99e-90	FALSE
AC	Cited2	-0.554	0.442	0.698	4.81e-89	8.59e-85	FALSE
AC	Hes5	-0.629	0.021	0.208	7.08e-89	1.26e-84	TRUE
AC	Hist3h2a	-0.511	0.332	0.624	1.3e-88	2.33e-84	FALSE
AC	Slc1a3	-0.481	0.06	0.278	1.4e-87	2.49e-83	FALSE
AC	Mcm7	-0.416	0.204	0.483	2.53e-85	4.51e-81	FALSE
AC	Arrdc3	-0.47	0.116	0.363	7.45e-85	1.33e-80	FALSE
AC	Spsb4	-0.576	0.113	0.347	1.03e-84	1.84e-80	FALSE
AC	Slc1a6	-0.59	0.122	0.364	2.17e-84	3.88e-80	FALSE
AC	Plekho1	-0.458	0.177	0.438	3.38e-84	6.02e-80	FALSE
AC	Hnrnpd	-0.442	0.351	0.615	1.08e-83	1.92e-79	FALSE
AC	Fam19a1	-0.357	0.022	0.202	1.15e-81	2.05e-77	FALSE
AC	Mfap4	-0.406	0.057	0.259	7.55e-81	1.35e-76	FALSE
AC	Klf6	-0.465	0.162	0.418	3.87e-80	6.91e-76	TRUE
AC	Six3	-0.539	0.421	0.677	2.22e-79	3.96e-75	TRUE
AC	Pop4	-0.361	0.102	0.331	8.85e-79	1.58e-74	FALSE
AC	Smim20	-0.332	0.077	0.292	1.52e-78	2.71e-74	FALSE
AC	Pik3r1	-0.554	0.329	0.573	7.82e-78	1.4e-73	FALSE
AC	E130218I03Rik	-0.423	0.639	0.849	5.14e-77	9.17e-73	FALSE
AC	Hmgb2	-0.65	0.407	0.661	6.69e-76	1.19e-71	FALSE
AC	Cbx1	-0.381	0.568	0.777	8.81e-76	1.57e-71	FALSE
AC	Klhdc8a	-0.47	0.141	0.373	3.11e-75	5.54e-71	FALSE
AC	Lmo4	-0.56	0.397	0.655	5.31e-75	9.47e-71	FALSE
AC	Prdm13	-0.683	0.103	0.312	1.43e-74	2.55e-70	TRUE
AC	Hmx1	-0.557	0.142	0.364	7.43e-73	1.33e-68	TRUE
AC	Zbtb38	-0.372	0.105	0.324	5.79e-72	1.03e-67	TRUE
AC	Nrde2	-0.337	0.058	0.249	4.36e-71	7.79e-67	FALSE
AC	Nfia	-0.602	0.046	0.223	9.58e-71	1.71e-66	TRUE
AC	Nkain4	-0.358	0.134	0.366	1e-70	1.79e-66	FALSE
AC	Zbtb20	-0.421	0.351	0.595	1.5e-68	2.68e-64	TRUE
AC	Sox4	-0.35	0.91	0.98	2.45e-68	4.37e-64	TRUE
AC	Rnasel	-0.28	0.048	0.227	3.67e-68	6.54e-64	FALSE
AC	Nrxn3	-0.395	0.557	0.777	4.25e-68	7.58e-64	FALSE
AC	Tmpo	-0.403	0.328	0.577	6.18e-68	1.1e-63	FALSE
AC	Trp53i11	-0.501	0.252	0.488	7.63e-68	1.36e-63	FALSE
AC	Prox1	-0.447	0.086	0.28	1.47e-67	2.62e-63	TRUE
AC	Ckb	-0.275	0.983	0.995	1.97e-67	3.51e-63	FALSE
AC	Ppp1cc	-0.364	0.547	0.757	2.19e-67	3.9e-63	FALSE
AC	Bcl11a	-0.447	0.17	0.4	5.71e-67	1.02e-62	TRUE
AC	Hnrnpdl	-0.345	0.768	0.877	7.94e-67	1.42e-62	FALSE
AC	Fam58b	-0.345	0.116	0.327	2.53e-66	4.51e-62	FALSE
AC	Anp32e	-0.346	0.589	0.803	2.63e-66	4.69e-62	FALSE
AC	AI854517	-0.29	0.031	0.19	8.31e-66	1.48e-61	FALSE
AC	Nrp2	-0.424	0.051	0.219	2.12e-63	3.79e-59	FALSE
AC	Lmnb1	-0.398	0.285	0.527	2.47e-63	4.41e-59	FALSE
AC	Marcks	-0.275	0.892	0.962	6.67e-61	1.19e-56	FALSE
AC	Igfbp4	-0.387	0.092	0.279	6.99e-61	1.25e-56	FALSE
AC	Gm8730	-0.334	0.682	0.851	2.36e-60	4.21e-56	FALSE
AC	H1fx	-0.375	0.202	0.426	2.56e-60	4.58e-56	FALSE
AC	Snn	-0.339	0.208	0.446	2.91e-60	5.19e-56	FALSE
AC	2810001G20Rik	-0.293	0.102	0.295	3.31e-59	5.9e-55	FALSE
AC	Ripply3	-0.297	0.017	0.146	8.07e-59	1.44e-54	FALSE
AC	Nuak2	-0.285	0.056	0.219	5.77e-58	1.03e-53	FALSE
AC	Eif5	-0.29	0.78	0.901	7.66e-58	1.37e-53	FALSE
AC	Ccar1	-0.348	0.332	0.564	2.36e-57	4.21e-53	FALSE
AC	A930017K11Rik	-0.291	0.01	0.13	3.53e-57	6.31e-53	FALSE
AC	H2afv	-0.342	0.686	0.848	4.54e-57	8.1e-53	FALSE
AC	Cabp1	-0.521	0.264	0.471	7.66e-57	1.37e-52	FALSE
AC	Pcbp4	-0.387	0.599	0.757	8.06e-56	1.44e-51	TRUE
AC	Tia1	-0.284	0.722	0.879	8.52e-56	1.52e-51	FALSE
AC	Zfp157	-0.326	0.309	0.552	1.1e-55	1.96e-51	FALSE
AC	Robo3	-0.46	0.026	0.16	3.5e-55	6.25e-51	FALSE
AC	Zfp536	-0.327	0.132	0.324	4.1e-55	7.32e-51	TRUE
AC	Cadm3	-0.397	0.281	0.503	6.22e-55	1.11e-50	FALSE
AC	Tgfb2	-0.308	0.056	0.212	1.65e-54	2.95e-50	FALSE
AC	Mdk	-0.335	0.196	0.413	3.69e-54	6.58e-50	FALSE
AC	Chodl	-0.453	0.023	0.15	9.57e-54	1.71e-49	FALSE
AC	Jund	-0.395	0.407	0.628	1.03e-53	1.84e-49	TRUE
AC	Tbx2	-0.315	0.086	0.257	1.49e-53	2.66e-49	TRUE
AC	Nfib	-0.412	0.115	0.294	4.75e-53	8.48e-49	TRUE
AC	Siah1a	-0.311	0.215	0.431	5.58e-53	9.96e-49	FALSE
AC	Gm17750	-0.356	0.061	0.217	2.34e-52	4.18e-48	FALSE
AC	BC034090	-0.352	0.075	0.237	2.62e-52	4.68e-48	FALSE
AC	Hmgb1	-0.286	0.881	0.954	2.63e-52	4.69e-48	FALSE
AC	Ackr1	-0.326	0.135	0.325	3.98e-52	7.1e-48	FALSE
AC	Cldn5	-0.538	0.012	0.124	4.13e-52	7.37e-48	FALSE
AC	Cxxc5	-0.423	0.451	0.638	4.99e-52	8.91e-48	FALSE
AC	Ezh2	-0.339	0.279	0.493	8.12e-52	1.45e-47	TRUE
AC	Kansl2	-0.32	0.355	0.58	8.31e-52	1.48e-47	FALSE
AC	Pcdh15	-0.302	0.049	0.194	1.14e-51	2.03e-47	FALSE
AC	Tmem59l	-0.293	0.069	0.229	6.85e-51	1.22e-46	FALSE
AC	6330403K07Rik	-0.312	0.559	0.777	1.03e-50	1.85e-46	FALSE
AC	Hif1a	-0.372	0.548	0.747	2.14e-50	3.82e-46	TRUE
AC	Ubald1	-0.307	0.198	0.397	3.69e-50	6.58e-46	FALSE
AC	Gngt2	-0.964	0.32	0.484	1.46e-49	2.6e-45	FALSE
AC	Sertad4	-0.265	0.057	0.204	1.69e-49	3.02e-45	FALSE
AC	Gm13889	-0.428	0.122	0.293	6.98e-49	1.25e-44	FALSE
AC	Slc6a9	-0.277	0.048	0.185	2.12e-48	3.79e-44	FALSE
AC	C1qtnf4	-0.351	0.359	0.584	4.14e-48	7.39e-44	FALSE
AC	Ebf1	-0.587	0.098	0.258	4.33e-48	7.73e-44	TRUE
AC	Fbxw7	-0.444	0.322	0.525	4.43e-48	7.92e-44	FALSE
AC	Atf7ip	-0.32	0.238	0.44	5.65e-48	1.01e-43	FALSE
AC	Nudt19	-0.261	0.095	0.263	6.63e-48	1.18e-43	FALSE
AC	Usp1	-0.266	0.104	0.274	8.66e-48	1.55e-43	FALSE
AC	C130071C03Rik	-0.267	0.152	0.347	8.97e-48	1.6e-43	FALSE
AC	Mpped2	-0.301	0.486	0.698	1.26e-47	2.25e-43	FALSE
AC	Wscd1	-0.258	0.068	0.217	2.46e-47	4.38e-43	FALSE
AC	Neurod4	-0.671	0.242	0.428	3.13e-47	5.6e-43	TRUE
AC	Elavl4	-0.416	0.196	0.383	6.86e-47	1.23e-42	FALSE
AC	Hes1	-0.3	0.019	0.128	1.41e-46	2.52e-42	TRUE
AC	Arhgap31	-0.411	0.126	0.293	2.9e-46	5.17e-42	FALSE
AC	Notch1	-0.251	0.084	0.238	6.43e-46	1.15e-41	FALSE
AC	Tipin	-0.294	0.216	0.415	7.02e-46	1.25e-41	FALSE
AC	Barhl2	-0.382	0.362	0.565	1.42e-45	2.54e-41	TRUE
AC	Rax	-0.429	0.264	0.451	1.6e-45	2.86e-41	TRUE
AC	Scrt2	-0.27	0.101	0.265	1.73e-45	3.08e-41	TRUE
AC	Pax6	-0.273	0.918	0.968	2.1e-45	3.75e-41	TRUE
AC	Rnd2	-0.279	0.107	0.269	3.03e-45	5.41e-41	FALSE
AC	Otx2	-0.566	0.229	0.407	3.26e-45	5.83e-41	TRUE
AC	Akirin2	-0.294	0.338	0.55	1.41e-44	2.51e-40	FALSE
AC	Cbln1	-0.311	0.018	0.123	2.67e-44	4.77e-40	FALSE
AC	Tubb2a	-0.32	0.599	0.802	6.79e-44	1.21e-39	FALSE
AC	Ier5	-0.472	0.424	0.602	7.13e-44	1.27e-39	FALSE
AC	Ccnd1	-0.745	0.094	0.242	8.33e-44	1.49e-39	FALSE
AC	Tle1	-0.329	0.199	0.387	2.56e-43	4.57e-39	FALSE
AC	Lmo1	-0.275	0.078	0.222	3.67e-43	6.54e-39	FALSE
AC	Zfp560	-0.252	0.143	0.322	5.22e-43	9.32e-39	TRUE
AC	Sap30	-0.253	0.251	0.461	5.46e-43	9.75e-39	FALSE
AC	Jun	-0.397	0.556	0.723	5.8e-43	1.03e-38	TRUE
AC	Socs2	-0.363	0.193	0.377	6.89e-43	1.23e-38	FALSE
AC	Ube2m	-0.267	0.22	0.414	7.87e-43	1.4e-38	FALSE
AC	Gm2694	-0.767	0.136	0.291	1.98e-42	3.53e-38	FALSE
AC	Tuba1b	-0.331	0.608	0.783	2.55e-42	4.54e-38	FALSE
AC	Abracl	-0.309	0.4	0.6	6.21e-42	1.11e-37	FALSE
AC	Apex1	-0.3	0.367	0.562	7.72e-42	1.38e-37	FALSE
AC	Ypel3	-0.321	0.707	0.807	1.33e-41	2.37e-37	FALSE
AC	Tfap2a	-0.377	0.474	0.664	1.87e-41	3.35e-37	TRUE
AC	Trib1	-0.332	0.311	0.501	2.19e-41	3.91e-37	FALSE
AC	Cdk4	-0.298	0.635	0.786	3.6e-41	6.42e-37	FALSE
AC	Ctbp2	-0.296	0.427	0.623	8.85e-41	1.58e-36	FALSE
AC	Zfp804a	-0.37	0.13	0.289	1.74e-40	3.11e-36	TRUE
AC	Efna5	-0.268	0.155	0.328	5.65e-40	1.01e-35	FALSE
AC	Gpcpd1	-0.267	0.234	0.423	1.47e-39	2.62e-35	FALSE
AC	Rsbn1l	-0.269	0.303	0.502	1.75e-39	3.12e-35	FALSE
AC	H13	-0.252	0.185	0.364	1.85e-39	3.3e-35	FALSE
AC	Pou3f3	-0.254	0.002	0.076	2.68e-39	4.79e-35	TRUE
AC	Gadd45g	-0.365	0.163	0.325	2.79e-38	4.98e-34	FALSE
AC	Amer2	-0.302	0.338	0.527	3.49e-38	6.24e-34	FALSE
AC	Hist1h1c	-0.27	0.054	0.174	3.9e-38	6.95e-34	FALSE
AC	Myl12a	-0.3	0.275	0.463	6.66e-38	1.19e-33	FALSE
AC	Neurod1	-0.45	0.442	0.614	3.96e-37	7.07e-33	TRUE
AC	Tspan15	-0.357	0.222	0.389	2.05e-36	3.65e-32	FALSE
AC	Onecut2	-0.252	0.233	0.41	3.43e-36	6.12e-32	TRUE
AC	Rpl10-ps3	-0.251	0.641	0.803	1.1e-35	1.97e-31	FALSE
AC	Rps12-ps3	-0.261	0.466	0.65	2.04e-35	3.64e-31	FALSE
AC	Lrrc58	-0.298	0.555	0.714	3.83e-35	6.84e-31	FALSE
AC	Mir124a-1hg	-0.321	0.253	0.419	8.38e-35	1.5e-30	FALSE
AC	Vps37b	-0.276	0.255	0.43	1.04e-34	1.86e-30	FALSE
AC	Opn1sw	-0.577	0.039	0.14	1.46e-34	2.61e-30	FALSE
AC	Klc3	-0.298	0.154	0.3	1.98e-34	3.53e-30	FALSE
AC	Epb41l2	-0.266	0.153	0.305	2.95e-34	5.26e-30	FALSE
AC	Ccnl2	-0.253	0.49	0.675	3.22e-34	5.76e-30	FALSE
AC	Zfp422	-0.252	0.512	0.693	4.12e-34	7.35e-30	TRUE
AC	Cnot2	-0.254	0.338	0.526	6.33e-34	1.13e-29	FALSE
AC	Shisa2	-0.255	0.157	0.309	8.42e-34	1.5e-29	FALSE
AC	Msi1	-0.294	0.474	0.638	1.28e-33	2.29e-29	FALSE
AC	Nr2f1	-0.258	0.157	0.312	1.96e-33	3.49e-29	TRUE
AC	Traf4	-0.27	0.357	0.539	2.49e-33	4.44e-29	FALSE
AC	Cadm4	-0.251	0.247	0.423	3.32e-33	5.93e-29	FALSE
AC	Phc2	-0.252	0.167	0.316	7.11e-33	1.27e-28	FALSE
AC	Id3	-0.404	0.077	0.195	5.29e-32	9.44e-28	TRUE
AC	Pantr1	-0.351	0.004	0.069	6.07e-32	1.08e-27	FALSE
AC	Rasgef1b	-0.337	0.32	0.485	6.24e-32	1.11e-27	FALSE
AC	Gas1	-0.272	0.117	0.252	1.36e-31	2.42e-27	FALSE
AC	Ptf1a	-0.598	0.099	0.225	1.41e-31	2.52e-27	TRUE
AC	Acp1	-0.253	0.653	0.802	5.54e-31	9.9e-27	FALSE
AC	Ebpl	-0.453	0.24	0.384	5.61e-31	1e-26	FALSE
AC	Glo1	-0.401	0.528	0.639	1.57e-30	2.79e-26	FALSE
AC	Zeb2	-0.255	0.484	0.659	1.82e-30	3.25e-26	TRUE
AC	Nr2e3	-0.704	0.222	0.347	8.22e-30	1.47e-25	TRUE
AC	Platr17	-0.3	0.136	0.269	1.1e-29	1.96e-25	FALSE
AC	Ebf3	-0.286	0.045	0.14	1.18e-29	2.11e-25	TRUE
AC	Ssbp2	-0.251	0.324	0.499	2.29e-29	4.09e-25	FALSE
AC	Rdx	-0.289	0.398	0.557	4.72e-29	8.42e-25	FALSE
AC	Igfbpl1	-0.292	0.127	0.252	4.2e-28	7.5e-24	FALSE
AC	Hes6	-0.322	0.353	0.517	2.3e-27	4.1e-23	TRUE
AC	Krt73	-0.294	0.03	0.11	3.12e-27	5.56e-23	FALSE
AC	Dek	-0.26	0.487	0.634	4.29e-27	7.66e-23	FALSE
AC	Kctd8	-0.262	0.343	0.516	8.26e-27	1.47e-22	FALSE
AC	Gad2	-0.274	0.401	0.563	1.14e-26	2.04e-22	FALSE
AC	Pde6h	-0.459	0.015	0.08	6.05e-26	1.08e-21	FALSE
AC	Id1	-0.336	0.062	0.154	6.95e-25	1.24e-20	TRUE
AC	Ndrg1	-0.361	0.309	0.441	2.07e-24	3.69e-20	FALSE
AC	Slc25a33	-0.278	0.265	0.395	3.69e-24	6.59e-20	FALSE
AC	Ankrd33b	-0.286	0.214	0.341	4.13e-23	7.37e-19	FALSE
AC	Lhx9	-0.332	0.286	0.406	4.3e-20	7.67e-16	TRUE
AC	Atp2b1	-0.519	0.426	0.561	1.79e-19	3.2e-15	FALSE
AC	Gadd45a	-0.393	0.303	0.426	1.48e-18	2.64e-14	FALSE
AC	Ier2	-0.374	0.383	0.507	2.11e-17	3.77e-13	FALSE
AC	Stxbp1	-0.266	0.598	0.686	1.4e-16	2.51e-12	FALSE
AC	Nhlh2	-0.382	0.482	0.56	2.39e-15	4.27e-11	TRUE
AC	Pde6g	-0.3	0.179	0.271	3.24e-15	5.77e-11	FALSE
AC	Rpgrip1	-0.347	0.388	0.479	4.36e-15	7.78e-11	FALSE
AC	Cdkn1c	-0.318	0.154	0.248	1.56e-14	2.78e-10	FALSE
AC	Sox11	-0.353	0.753	0.8	9.94e-13	1.77e-08	TRUE
AC	Syt4	-0.291	0.226	0.303	8.53e-10	1.52e-05	FALSE
AC	Tac1	-0.338	0.032	0.068	1.26e-08	0.000226	FALSE
BP	Xist	-3.788	0	1	4.13e-107	7.37e-103	FALSE
BP	Mir124-2hg	-1.147	0.845	0.997	3.49e-80	6.23e-76	FALSE
BP	H3f3b	-0.48	1	1	4.39e-77	7.83e-73	FALSE
BP	Nme1	-1.122	0.823	0.988	2.28e-68	4.07e-64	FALSE
BP	Slc25a4	-0.824	0.967	0.999	9.11e-68	1.63e-63	FALSE
BP	E130218I03Rik	-1.238	0.398	0.896	4.24e-66	7.57e-62	FALSE
BP	mt-Nd1	-0.64	1	1	9.76e-59	1.74e-54	FALSE
BP	Isl1	-1.482	0.376	0.904	9.7e-56	1.73e-51	TRUE
BP	Ftl1	-0.622	1	0.999	2.09e-54	3.73e-50	FALSE
BP	Rtn1	-1.003	0.376	0.924	2.6e-53	4.65e-49	FALSE
BP	Meg3	-1.399	0.409	0.893	1.02e-52	1.83e-48	FALSE
BP	Hmgn3	-0.963	0.729	0.95	1.04e-51	1.86e-47	FALSE
BP	Cirbp	-0.635	0.978	1	1.31e-50	2.33e-46	FALSE
BP	Tubb2a	-1.352	0.193	0.768	3.94e-49	7.04e-45	FALSE
BP	Prox1	-1.175	0.282	0.791	3.5e-46	6.24e-42	TRUE
BP	Bhlhe23	-1.215	0.105	0.7	2.91e-45	5.19e-41	TRUE
BP	Hist3h2ba	-0.904	0.586	0.931	1.08e-44	1.92e-40	FALSE
BP	mt-Co3	-0.387	1	1	3.81e-43	6.79e-39	FALSE
BP	Gnao1	-1.024	0.376	0.801	3.09e-42	5.52e-38	FALSE
BP	Gpr179	-1.14	0.094	0.649	3.5e-40	6.25e-36	FALSE
BP	Ly6h	-1.068	0.166	0.707	3.29e-39	5.87e-35	FALSE
BP	Gnb3	-0.711	0.89	0.983	6.47e-38	1.16e-33	FALSE
BP	Pcsk1n	-0.876	0.442	0.827	2e-37	3.58e-33	FALSE
BP	Car10	-0.867	0.392	0.828	4.11e-37	7.34e-33	FALSE
BP	Cplx3	-0.769	0.713	0.959	3.57e-36	6.37e-32	FALSE
BP	Bex2	-0.631	0.829	0.961	1.44e-35	2.56e-31	FALSE
BP	Rpap3	-1.056	0.127	0.623	1.6e-35	2.86e-31	FALSE
BP	Ppp1r1a	-0.949	0.381	0.766	1.48e-34	2.63e-30	FALSE
BP	Nrxn3	-0.703	0.762	0.917	1.34e-33	2.39e-29	FALSE
BP	Grm6	-0.893	0.293	0.796	6.45e-33	1.15e-28	FALSE
BP	Ntng1	-1.322	0.077	0.571	9.43e-33	1.68e-28	FALSE
BP	Rit2	-0.991	0.017	0.496	1.22e-31	2.18e-27	FALSE
BP	Trpm1	-1.723	0.088	0.562	3.34e-31	5.95e-27	FALSE
BP	Pcbp4	-0.543	0.878	0.955	8.75e-31	1.56e-26	TRUE
BP	Hint1	-0.52	0.912	0.97	2.28e-30	4.08e-26	FALSE
BP	Tagln3	-0.726	0.475	0.84	3.17e-30	5.66e-26	FALSE
BP	Ckb	-0.535	0.994	0.999	5.82e-30	1.04e-25	FALSE
BP	Calm1	-1.245	0.972	0.982	7.09e-30	1.27e-25	FALSE
BP	Gng3	-0.852	0.249	0.661	5.54e-29	9.88e-25	FALSE
BP	Lmo4	-0.978	0.254	0.665	9.39e-29	1.68e-24	FALSE
BP	Hmgn1	-0.385	0.994	0.999	9.03e-28	1.61e-23	FALSE
BP	Cabp5	-0.849	0.304	0.718	1.64e-27	2.93e-23	FALSE
BP	Pnisr	-0.587	0.735	0.898	1.87e-27	3.34e-23	FALSE
BP	Gabrr1	-0.844	0.149	0.588	4.09e-27	7.3e-23	FALSE
BP	Qpct	-1.121	0.077	0.515	6.42e-27	1.15e-22	FALSE
BP	Gm17750	-0.962	0.227	0.639	7.16e-27	1.28e-22	FALSE
BP	Hist3h2a	-0.729	0.514	0.783	7.3e-27	1.3e-22	FALSE
BP	Flywch2	-0.783	0.094	0.534	1.73e-26	3.09e-22	FALSE
BP	Tubb4a	-0.812	0.099	0.524	2.63e-26	4.69e-22	FALSE
BP	Otx2os1	-0.811	0.182	0.598	3.96e-26	7.07e-22	FALSE
BP	Foxn3	-0.784	0.343	0.684	6.7e-26	1.2e-21	TRUE
BP	Lin7a	-0.756	0.403	0.754	1.23e-25	2.19e-21	FALSE
BP	Rab3a	-0.532	0.79	0.931	2.65e-25	4.74e-21	FALSE
BP	Vsx2	-0.757	0.558	0.847	8.11e-25	1.45e-20	TRUE
BP	Ndufa4	-0.408	0.961	0.995	1.07e-24	1.92e-20	FALSE
BP	Tceb2	-0.42	0.923	0.978	2.17e-24	3.88e-20	FALSE
BP	Platr17	-0.651	0.597	0.846	6.06e-24	1.08e-19	FALSE
BP	Gucy1a3	-0.98	0.127	0.519	1.16e-23	2.07e-19	FALSE
BP	Prkca	-1.354	0.376	0.669	1.29e-23	2.3e-19	FALSE
BP	Car8	-1.093	0.072	0.459	7.17e-23	1.28e-18	FALSE
BP	Rpa1	-0.83	0.133	0.513	4.62e-22	8.25e-18	FALSE
BP	Atp5g3	-0.484	0.845	0.941	6.05e-22	1.08e-17	FALSE
BP	Nap1l5	-0.69	0.061	0.449	6.36e-22	1.13e-17	FALSE
BP	Cox6c	-0.337	0.972	0.997	8.6e-22	1.53e-17	FALSE
BP	mt-Co2	-0.263	1	1	1.24e-21	2.22e-17	FALSE
BP	Ngfrap1	-0.447	0.84	0.931	1.74e-21	3.11e-17	FALSE
BP	Stmn3	-0.507	0.663	0.866	2.72e-21	4.85e-17	FALSE
BP	Gstm5	-0.667	0.348	0.667	2.88e-21	5.14e-17	FALSE
BP	Auts2	-0.594	0.575	0.782	3.23e-21	5.77e-17	FALSE
BP	Ttyh1	-0.668	0.348	0.671	5.65e-21	1.01e-16	FALSE
BP	Sumo2	-0.311	0.989	0.999	6.94e-21	1.24e-16	FALSE
BP	Rnf152	-0.825	0.061	0.432	8.63e-21	1.54e-16	FALSE
BP	Syt4	-0.652	0.099	0.477	1.18e-20	2.11e-16	FALSE
BP	Rpl26	-0.276	1	0.999	2.9e-20	5.18e-16	FALSE
BP	Hmgb2	-0.456	0.486	0.762	3.61e-20	6.44e-16	FALSE
BP	Map4	-0.666	0.298	0.604	5e-20	8.93e-16	FALSE
BP	Dusp26	-0.686	0.149	0.496	2.15e-19	3.84e-15	FALSE
BP	Hap1	-0.718	0.238	0.554	3.83e-19	6.84e-15	FALSE
BP	Atxn7l3b	-0.383	0.912	0.957	6.19e-19	1.11e-14	FALSE
BP	Rprm	-0.976	0.017	0.338	1.66e-18	2.97e-14	FALSE
BP	Ntm	-0.739	0.354	0.595	3.11e-18	5.54e-14	FALSE
BP	Ndnf	-0.662	0.204	0.542	4.11e-18	7.33e-14	FALSE
BP	Tgfb2	-0.507	0.414	0.726	6.41e-18	1.14e-13	FALSE
BP	Fam171b	-0.629	0.464	0.68	9.41e-18	1.68e-13	FALSE
BP	Nyap2	-0.647	0.155	0.487	1.03e-17	1.83e-13	FALSE
BP	Ptprd	-0.606	0.37	0.641	1.09e-17	1.95e-13	FALSE
BP	Itm2c	-0.699	0.276	0.593	2.02e-17	3.61e-13	FALSE
BP	Gstm7	-0.676	0.144	0.466	4.41e-17	7.87e-13	FALSE
BP	Dcaf7	-0.594	0.42	0.651	7.2e-17	1.29e-12	FALSE
BP	Tmem147	-0.493	0.508	0.693	8.84e-17	1.58e-12	FALSE
BP	Wscd2	-0.663	0.066	0.385	9.24e-17	1.65e-12	FALSE
BP	B3galt2	-0.592	0.155	0.501	9.95e-17	1.78e-12	FALSE
BP	Kif1a	-0.553	0.414	0.66	1.18e-16	2.1e-12	FALSE
BP	Lhx4	-0.65	0.409	0.662	1.27e-16	2.27e-12	TRUE
BP	Ndufb7	-0.433	0.713	0.851	2.32e-16	4.14e-12	FALSE
BP	Ddah1	-0.603	0.238	0.551	2.97e-16	5.31e-12	FALSE
BP	Hmgb3	-0.447	0.757	0.874	3.15e-16	5.61e-12	FALSE
BP	Cisd1	-0.43	0.74	0.865	3.53e-16	6.29e-12	FALSE
BP	Pea15a	-0.447	0.74	0.831	5.1e-16	9.1e-12	FALSE
BP	Ablim1	-0.864	0.149	0.442	5.43e-16	9.69e-12	FALSE
BP	Sncb	-0.547	0.762	0.863	6.09e-16	1.09e-11	FALSE
BP	Uqcr11	-0.417	0.713	0.863	1.14e-15	2.03e-11	FALSE
BP	Fos	-0.785	0.271	0.548	1.27e-15	2.26e-11	TRUE
BP	Vax2os	-0.595	0.011	0.289	1.37e-15	2.44e-11	FALSE
BP	Macf1	-0.528	0.597	0.742	1.5e-15	2.68e-11	FALSE
BP	Scg2	-0.496	0.331	0.607	1.81e-15	3.22e-11	FALSE
BP	Tsn	-0.397	0.702	0.848	4.83e-15	8.63e-11	FALSE
BP	Ndufb9	-0.331	0.912	0.955	5.16e-15	9.22e-11	FALSE
BP	Zbtb20	-0.844	0.602	0.714	6.88e-15	1.23e-10	TRUE
BP	Ensa	-0.482	0.58	0.744	7.21e-15	1.29e-10	FALSE
BP	6330403K07Rik	-0.548	0.166	0.47	9.58e-15	1.71e-10	FALSE
BP	Yeats4	-0.438	0.63	0.776	1.07e-14	1.92e-10	TRUE
BP	Slc4a10	-0.499	0.011	0.277	1.47e-14	2.62e-10	FALSE
BP	Atp5o	-0.351	0.917	0.954	1.66e-14	2.96e-10	FALSE
BP	1110001J03Rik	-0.541	0.326	0.586	1.67e-14	2.98e-10	FALSE
BP	2003-09-01	-0.546	0.304	0.555	1.76e-14	3.14e-10	FALSE
BP	Prox1os	-0.578	0.077	0.358	2.01e-14	3.6e-10	FALSE
BP	Elmo1	-0.511	0.061	0.342	2.31e-14	4.12e-10	FALSE
BP	Ndufa1	-0.401	0.685	0.814	2.51e-14	4.48e-10	FALSE
BP	Maged2	-0.594	0.354	0.59	4.7e-14	8.39e-10	FALSE
BP	Fbxw7	-0.609	0.204	0.464	4.81e-14	8.58e-10	FALSE
BP	Smdt1	-0.356	0.818	0.876	5.68e-14	1.01e-09	FALSE
BP	Prkce	-0.551	0.182	0.465	7.28e-14	1.3e-09	FALSE
BP	Hecw1	-0.524	0.099	0.376	1.63e-13	2.92e-09	FALSE
BP	Mtus2	-0.55	0.044	0.304	1.96e-13	3.49e-09	FALSE
BP	Syt9	-0.596	0.094	0.354	2.9e-13	5.17e-09	FALSE
BP	Aplp1	-0.451	0.602	0.739	3.07e-13	5.48e-09	FALSE
BP	Cntn4	-0.562	0.039	0.291	3.16e-13	5.64e-09	FALSE
BP	Clstn3	-0.501	0.077	0.342	3.16e-13	5.64e-09	FALSE
BP	Tuba1a	-0.316	0.978	0.998	3.29e-13	5.87e-09	FALSE
BP	Cyc1	-0.41	0.635	0.766	4.14e-13	7.39e-09	FALSE
BP	Atp5l	-0.27	0.983	0.984	4.47e-13	7.99e-09	FALSE
BP	Tubg2	-0.469	0.033	0.285	5.05e-13	9.01e-09	FALSE
BP	Gpc6	-0.652	0.083	0.339	5.6e-13	1e-08	FALSE
BP	Slit2	-0.75	0.166	0.434	6.5e-13	1.16e-08	FALSE
BP	Ndufa13	-0.34	0.823	0.891	9.66e-13	1.72e-08	FALSE
BP	Thra	-0.363	0.702	0.805	9.68e-13	1.73e-08	TRUE
BP	Atp6v0b	-0.361	0.834	0.911	1.12e-12	2.01e-08	FALSE
BP	Atp6v1g2	-0.538	0.116	0.377	1.18e-12	2.11e-08	FALSE
BP	Asic3	-0.461	0.011	0.241	1.48e-12	2.65e-08	FALSE
BP	C1qtnf4	-0.544	0.243	0.483	1.64e-12	2.92e-08	FALSE
BP	Atp5g1	-0.29	0.923	0.965	1.81e-12	3.23e-08	FALSE
BP	Tmem215	-0.405	0.398	0.647	1.86e-12	3.33e-08	FALSE
BP	As3mt	-0.494	0.083	0.326	2.3e-12	4.1e-08	FALSE
BP	Pcp2	-1.244	0.713	0.803	2.69e-12	4.8e-08	FALSE
BP	Gucy1b3	-0.484	0.215	0.483	2.87e-12	5.11e-08	FALSE
BP	Sdhb	-0.459	0.486	0.67	3.15e-12	5.63e-08	FALSE
BP	Marcksl1	-0.327	0.923	0.965	4.86e-12	8.68e-08	FALSE
BP	Ndufa5	-0.366	0.779	0.854	5.13e-12	9.16e-08	FALSE
BP	Kcnma1	-0.5	0.398	0.618	5.27e-12	9.41e-08	FALSE
BP	Spock2	-0.466	0.094	0.343	6.65e-12	1.19e-07	FALSE
BP	Sebox	-0.629	0.033	0.261	6.8e-12	1.21e-07	TRUE
BP	Snrpn	-0.369	0.63	0.749	7.4e-12	1.32e-07	FALSE
BP	Klhl5	-0.497	0.055	0.291	1.31e-11	2.34e-07	FALSE
BP	Ank3	-0.434	0.337	0.557	1.41e-11	2.51e-07	FALSE
BP	Cadps	-0.502	0.271	0.493	1.49e-11	2.65e-07	FALSE
BP	Chga	-0.528	0.343	0.567	1.64e-11	2.92e-07	FALSE
BP	Ttc9b	-0.446	0.094	0.338	1.93e-11	3.45e-07	FALSE
BP	Dab1	-0.543	0.138	0.382	2e-11	3.57e-07	FALSE
BP	Atp6v0e2	-0.335	0.729	0.824	2.96e-11	5.29e-07	FALSE
BP	Otor	-0.421	0.055	0.294	3e-11	5.36e-07	FALSE
BP	Shisa4	-0.484	0.365	0.557	3.09e-11	5.51e-07	FALSE
BP	Ndn	-0.424	0.492	0.678	3.53e-11	6.31e-07	FALSE
BP	Mllt11	-0.277	0.751	0.911	3.57e-11	6.38e-07	TRUE
BP	Ndufc2	-0.361	0.823	0.909	3.91e-11	6.99e-07	FALSE
BP	Mdga2	-0.456	0.116	0.366	4.76e-11	8.5e-07	FALSE
BP	Nfia	-0.98	0.116	0.336	5.1e-11	9.1e-07	TRUE
BP	Klhdc8a	-0.439	0.028	0.245	5.52e-11	9.85e-07	FALSE
BP	Gng13	-0.914	0.348	0.537	5.65e-11	1.01e-06	FALSE
BP	Gm30382	-0.476	0.05	0.279	5.76e-11	1.03e-06	FALSE
BP	Nfasc	-0.443	0.105	0.337	5.93e-11	1.06e-06	FALSE
BP	Mpc2	-0.403	0.608	0.709	5.95e-11	1.06e-06	FALSE
BP	Edil3	-0.503	0.11	0.348	6.37e-11	1.14e-06	FALSE
BP	Kcnmb2	-0.433	0.006	0.206	6.54e-11	1.17e-06	FALSE
BP	Atp2b1	-0.483	0.674	0.809	6.78e-11	1.21e-06	FALSE
BP	Scg5	-0.44	0.586	0.735	6.9e-11	1.23e-06	FALSE
BP	Tspyl4	-0.46	0.265	0.5	7.47e-11	1.33e-06	FALSE
BP	Vax2	-0.365	0	0.196	7.49e-11	1.34e-06	TRUE
BP	Tbx2	-0.515	0.166	0.4	9.31e-11	1.66e-06	TRUE
BP	Fgfbp3	-0.423	0.066	0.287	1.12e-10	2e-06	FALSE
BP	Lrtm1	-0.453	0.028	0.238	1.15e-10	2.06e-06	FALSE
BP	Tcf4	-0.429	0.646	0.768	1.25e-10	2.24e-06	TRUE
BP	Blcap	-0.463	0.182	0.413	1.25e-10	2.24e-06	FALSE
BP	Snrpd3	-0.388	0.657	0.76	1.73e-10	3.08e-06	FALSE
BP	Runx1t1	-0.327	0.376	0.641	2.18e-10	3.89e-06	TRUE
BP	Zfp414	-0.443	0.105	0.324	2.24e-10	3.99e-06	TRUE
BP	Slc6a6	-0.45	0.37	0.556	2.62e-10	4.68e-06	FALSE
BP	Hes5	-0.474	0.017	0.213	2.66e-10	4.74e-06	TRUE
BP	Smim20	-0.44	0.072	0.283	3.26e-10	5.82e-06	FALSE
BP	Abhd14b	-0.448	0.166	0.387	3.35e-10	5.98e-06	FALSE
BP	St18	-0.487	0.166	0.395	3.61e-10	6.44e-06	TRUE
BP	Dnajc8	-0.368	0.619	0.749	3.89e-10	6.94e-06	FALSE
BP	Ube2e1	-0.358	0.575	0.727	3.91e-10	6.99e-06	FALSE
BP	Irf2bpl	-0.469	0.221	0.436	4.32e-10	7.71e-06	FALSE
BP	Stom	-0.437	0.254	0.466	5.15e-10	9.2e-06	FALSE
BP	Abr	-0.438	0.171	0.392	6.07e-10	1.08e-05	FALSE
BP	Srsf5	-0.283	0.906	0.946	6.11e-10	1.09e-05	FALSE
BP	Gabrg2	-0.467	0.166	0.392	6.97e-10	1.24e-05	FALSE
BP	Vamp2	-0.324	0.729	0.784	8.08e-10	1.44e-05	FALSE
BP	2900011O08Rik	-0.391	0.11	0.342	8.78e-10	1.57e-05	FALSE
BP	Tmem59l	-0.363	0.028	0.223	9.06e-10	1.62e-05	FALSE
BP	Rbm3	-0.278	0.801	0.885	9.34e-10	1.67e-05	FALSE
BP	Ndufs4	-0.35	0.685	0.798	9.56e-10	1.71e-05	FALSE
BP	Slc25a5	-0.316	0.801	0.893	9.8e-10	1.75e-05	FALSE
BP	Pcp4	-0.35	0.674	0.851	1.02e-09	1.82e-05	FALSE
BP	Unc13c	-0.458	0.055	0.26	1.06e-09	1.9e-05	FALSE
BP	A730046J19Rik	-0.423	0.05	0.254	1.09e-09	1.95e-05	FALSE
BP	Rcan2	-0.401	0.033	0.23	1.34e-09	2.4e-05	FALSE
BP	Serp2	-0.319	0.05	0.258	1.5e-09	2.67e-05	FALSE
BP	Wbp2	-0.374	0.602	0.715	1.52e-09	2.71e-05	FALSE
BP	BC031181	-0.335	0.773	0.82	1.6e-09	2.86e-05	FALSE
BP	Pcbp3	-0.324	0.735	0.785	1.67e-09	2.98e-05	TRUE
BP	Adgrb3	-0.411	0.155	0.372	2e-09	3.58e-05	FALSE
BP	Slitrk3	-0.35	0.017	0.198	2.17e-09	3.88e-05	FALSE
BP	Slc17a7	-0.527	0.204	0.395	2.21e-09	3.94e-05	FALSE
BP	Gria2	-0.405	0.21	0.447	2.45e-09	4.38e-05	FALSE
BP	Fam69b	-0.412	0.144	0.355	2.88e-09	5.14e-05	FALSE
BP	Zfp385b	-0.421	0.315	0.506	3.12e-09	5.57e-05	TRUE
BP	Tmem132d	-0.338	0	0.166	3.28e-09	5.86e-05	FALSE
BP	Ndufa11	-0.321	0.696	0.802	3.29e-09	5.87e-05	FALSE
BP	Coq7	-0.424	0.354	0.535	3.53e-09	6.3e-05	FALSE
BP	Casp7	-0.473	0.011	0.181	4.26e-09	7.61e-05	FALSE
BP	Atp6v1b2	-0.345	0.663	0.755	4.38e-09	7.82e-05	FALSE
BP	Thsd7a	-0.347	0.381	0.592	5.59e-09	9.98e-05	FALSE
BP	Cend1	-0.346	0.011	0.179	6.76e-09	0.000121	FALSE
BP	C1d	-0.368	0.586	0.694	6.77e-09	0.000121	FALSE
BP	Rnf208	-0.364	0.055	0.243	7.9e-09	0.000141	FALSE
BP	Zfhx3	-0.456	0.37	0.555	8.08e-09	0.000144	TRUE
BP	Fkbp8	-0.382	0.602	0.678	8.88e-09	0.000158	FALSE
BP	Sybu	-0.355	0.044	0.23	9.14e-09	0.000163	FALSE
BP	Gfra4	-0.305	0.011	0.178	9.44e-09	0.000169	FALSE
BP	Prdm8	-0.374	0.072	0.266	9.94e-09	0.000177	TRUE
BP	Tm2d2	-0.369	0.53	0.66	1.08e-08	0.000192	FALSE
BP	Chchd10	-0.383	0.481	0.657	1.21e-08	0.000216	FALSE
BP	1500009C09Rik	-0.324	0.017	0.184	1.32e-08	0.000236	FALSE
BP	Pfn2	-0.287	0.641	0.773	1.39e-08	0.000248	FALSE
BP	Edf1	-0.273	0.79	0.843	1.62e-08	0.00029	FALSE
BP	Cnrip1	-0.325	0.646	0.733	1.66e-08	0.000297	FALSE
BP	Gm26699	-0.385	0.32	0.51	1.79e-08	0.00032	FALSE
BP	Mapt	-0.257	0.392	0.608	1.83e-08	0.000327	FALSE
BP	Pou2f2	-0.372	0.094	0.282	1.88e-08	0.000335	TRUE
BP	Myl6	-0.274	0.862	0.926	2.09e-08	0.000373	FALSE
BP	Dhx30	-0.378	0.453	0.599	2.21e-08	0.000394	FALSE
BP	Kcnk3	-0.368	0.077	0.263	2.21e-08	0.000395	FALSE
BP	Chrac1	-0.413	0.348	0.513	2.28e-08	0.000408	FALSE
BP	Tro	-0.385	0.116	0.306	2.55e-08	0.000456	FALSE
BP	Pnck	-0.366	0.11	0.305	2.6e-08	0.000464	FALSE
BP	Socs2	-0.411	0.166	0.37	2.63e-08	0.000469	FALSE
BP	A830039N20Rik	-0.344	0.094	0.291	2.65e-08	0.000473	FALSE
BP	Cttnbp2	-0.362	0.099	0.29	2.75e-08	0.00049	FALSE
BP	Cntn5	-0.448	0.039	0.21	2.75e-08	0.000491	FALSE
BP	Apoa2	-0.348	0.028	0.193	3.3e-08	0.000588	FALSE
BP	Lamtor1	-0.364	0.365	0.531	3.36e-08	0.0006	FALSE
BP	Hcn3	-0.281	0.022	0.186	3.38e-08	0.000604	FALSE
BP	Rsph10b	-0.425	0.116	0.302	3.97e-08	0.000708	FALSE
BP	Nrep	-0.288	0.801	0.845	4.29e-08	0.000766	FALSE
BP	Syt1	-0.27	0.807	0.882	4.76e-08	0.000849	FALSE
BP	Ndufa3	-0.394	0.492	0.607	5.26e-08	0.000939	FALSE
BP	Epha7	-0.404	0.326	0.508	5.42e-08	0.000968	FALSE
BP	Tbcb	-0.381	0.475	0.615	5.69e-08	0.00102	FALSE
BP	Ahi1	-0.361	0.481	0.621	5.74e-08	0.00102	FALSE
BP	Gsg1	-0.497	0.221	0.42	6e-08	0.00107	FALSE
BP	Uqcrfs1	-0.295	0.779	0.818	6.08e-08	0.00109	FALSE
BP	Ankrd6	-0.285	0	0.142	6.26e-08	0.00112	FALSE
BP	Lhx3	-0.354	0.028	0.188	6.42e-08	0.00115	TRUE
BP	Tceal1	-0.36	0.133	0.318	6.68e-08	0.00119	FALSE
BP	Asap2	-0.373	0.365	0.53	7.03e-08	0.00126	FALSE
BP	Nudt19	-0.381	0.155	0.338	7.17e-08	0.00128	FALSE
BP	H1f0	-0.459	0.425	0.569	7.55e-08	0.00135	FALSE
BP	Uqcrc1	-0.325	0.602	0.71	7.58e-08	0.00135	FALSE
BP	Mpnd	-0.389	0.293	0.464	7.7e-08	0.00137	FALSE
BP	Drd1	-0.456	0.182	0.366	8.15e-08	0.00145	FALSE
BP	Cd200	-0.316	0.044	0.21	8.16e-08	0.00146	FALSE
BP	Trnp1	-0.371	0.215	0.414	8.24e-08	0.00147	FALSE
BP	Plppr4	-0.294	0.055	0.227	8.46e-08	0.00151	FALSE
BP	Fis1	-0.342	0.508	0.623	8.49e-08	0.00152	FALSE
BP	Atcay	-0.338	0.088	0.269	8.57e-08	0.00153	FALSE
BP	Bcl9	-0.427	0.155	0.331	8.91e-08	0.00159	FALSE
BP	Purb	-0.406	0.519	0.61	9.06e-08	0.00162	TRUE
BP	Napa	-0.313	0.646	0.718	1e-07	0.00179	FALSE
BP	Tmem169	-0.35	0.077	0.252	1.09e-07	0.00194	FALSE
BP	Frmd3	-0.385	0.392	0.566	1.1e-07	0.00196	FALSE
BP	Khdrbs3	-0.356	0.298	0.494	1.27e-07	0.00226	FALSE
BP	Mrpl55	-0.375	0.337	0.504	1.36e-07	0.00244	FALSE
BP	Pak7	-0.327	0.044	0.205	1.45e-07	0.0026	FALSE
BP	Smap2	-0.322	0.083	0.254	1.69e-07	0.00302	FALSE
BP	Cntnap2	-0.383	0.227	0.412	1.7e-07	0.00303	FALSE
BP	Sorcs2	-0.3	0.039	0.197	1.76e-07	0.00315	FALSE
BP	Tonsl	-0.32	0.657	0.739	1.8e-07	0.00321	FALSE
BP	Afap1	-0.392	0.193	0.371	1.9e-07	0.00339	FALSE
BP	Crmp1	-0.28	0.497	0.682	1.92e-07	0.00342	FALSE
BP	Frmd4a	-0.321	0.287	0.47	1.94e-07	0.00347	FALSE
BP	Slc12a5	-0.358	0.177	0.363	1.96e-07	0.0035	FALSE
BP	Nucks1	-0.352	0.547	0.625	2.11e-07	0.00376	FALSE
BP	A230077H06Rik	-0.307	0	0.132	2.14e-07	0.00382	FALSE
BP	Ldb2	-0.392	0.088	0.258	2.22e-07	0.00396	FALSE
BP	Sdhaf4	-0.378	0.348	0.507	2.29e-07	0.00409	FALSE
BP	Nrn1l	-0.333	0.304	0.498	2.32e-07	0.00414	FALSE
BP	Tmem121	-0.316	0.033	0.183	2.48e-07	0.00443	FALSE
BP	Ackr1	-0.348	0.127	0.302	2.78e-07	0.00496	FALSE
BP	Mrpl48	-0.338	0.276	0.463	2.88e-07	0.00515	FALSE
BP	Bpgm	-0.385	0.343	0.506	2.96e-07	0.00528	FALSE
BP	Snap91	-0.384	0.403	0.522	3.19e-07	0.0057	FALSE
BP	Bscl2	-0.365	0.199	0.371	3.32e-07	0.00593	FALSE
BP	Uchl1	-0.276	0.37	0.556	3.45e-07	0.00615	FALSE
BP	Lrrtm3	-0.283	0.006	0.136	3.85e-07	0.00687	FALSE
BP	Fscn1	-0.278	0.624	0.72	4.12e-07	0.00735	FALSE
BP	Cetn3	-0.349	0.608	0.693	4.18e-07	0.00747	FALSE
BP	Tmod2	-0.328	0.138	0.315	4.31e-07	0.0077	FALSE
BP	Rgs16	-0.354	0.11	0.282	4.6e-07	0.00821	FALSE
BP	Phyhipl	-0.327	0.177	0.354	4.68e-07	0.00835	FALSE
BP	Coprs	-0.387	0.309	0.458	4.85e-07	0.00866	FALSE
BP	Sat2	-0.363	0.166	0.337	5.06e-07	0.00903	FALSE
BP	Rbp1	-0.333	0.254	0.452	5.12e-07	0.00914	FALSE
BP	Snx32	-0.275	0.055	0.214	5.18e-07	0.00924	FALSE
BP	Psmb2	-0.301	0.74	0.833	5.2e-07	0.00928	FALSE
BP	Haghl	-0.372	0.42	0.562	5.24e-07	0.00936	FALSE
BP	Agap1	-0.337	0.425	0.559	5.4e-07	0.00964	FALSE
BP	Tmsb10	-0.257	0.989	0.951	5.43e-07	0.00969	FALSE
BP	2010107E04Rik	-0.307	0.967	0.955	5.57e-07	0.00994	FALSE
BP	Camsap2	-0.39	0.232	0.395	6.13e-07	0.0109	FALSE
BP	Nisch	-0.279	0.652	0.751	6.29e-07	0.0112	FALSE
BP	Cox20	-0.352	0.558	0.642	6.62e-07	0.0118	FALSE
BP	Ntrk2	-0.298	0.061	0.219	6.9e-07	0.0123	FALSE
BP	Morf4l2	-0.289	0.735	0.806	7.1e-07	0.0127	FALSE
BP	Rogdi	-0.397	0.453	0.577	7.11e-07	0.0127	FALSE
BP	Kcnc3	-0.307	0.105	0.267	7.46e-07	0.0133	FALSE
BP	Shd	-0.344	0.099	0.26	7.92e-07	0.0141	FALSE
BP	Sv2a	-0.316	0.26	0.432	8.08e-07	0.0144	FALSE
BP	Gtf2h5	-0.298	0.558	0.68	8.12e-07	0.0145	FALSE
BP	Fubp1	-0.257	0.796	0.819	8.26e-07	0.0147	TRUE
BP	St6galnac4	-0.367	0.055	0.205	8.57e-07	0.0153	FALSE
BP	Ankrd37	-0.349	0.282	0.451	8.83e-07	0.0158	FALSE
BP	Gyg	-0.391	0.127	0.28	9.37e-07	0.0167	FALSE
BP	B230217C12Rik	-0.288	0.055	0.208	9.53e-07	0.017	FALSE
BP	Ndufb2	-0.3	0.635	0.707	9.83e-07	0.0175	FALSE
BP	Tmem80	-0.349	0.182	0.346	9.99e-07	0.0178	FALSE
BP	Shank1	-0.304	0.077	0.236	1.04e-06	0.0185	FALSE
BP	Dpysl5	-0.308	0.155	0.324	1.05e-06	0.0188	FALSE
BP	Lasp1	-0.358	0.204	0.369	1.06e-06	0.0188	FALSE
BP	Chd4	-0.293	0.597	0.691	1.08e-06	0.0193	FALSE
BP	Ptprz1	-0.412	0.293	0.47	1.09e-06	0.0194	FALSE
BP	Rundc3a	-0.294	0.431	0.565	1.15e-06	0.0205	FALSE
BP	Kcne1l	-0.323	0.039	0.179	1.18e-06	0.021	FALSE
BP	Kcna5	-0.275	0.088	0.256	1.19e-06	0.0213	FALSE
BP	D16Ertd472e	-0.292	0.039	0.177	1.24e-06	0.0222	FALSE
BP	Dtd1	-0.344	0.171	0.341	1.29e-06	0.023	FALSE
BP	Tceal6	-0.332	0.077	0.231	1.3e-06	0.0231	FALSE
BP	Drap1	-0.357	0.392	0.511	1.34e-06	0.0239	TRUE
BP	Dusp4	-0.256	0.006	0.126	1.35e-06	0.024	FALSE
BP	Tenm2	-0.288	0.044	0.187	1.35e-06	0.0241	FALSE
BP	Mtch1	-0.315	0.26	0.424	1.36e-06	0.0243	FALSE
BP	Nsf	-0.308	0.503	0.614	1.39e-06	0.0248	FALSE
BP	Abhd17a	-0.343	0.519	0.599	1.44e-06	0.0258	FALSE
BP	Ap2a2	-0.367	0.343	0.477	1.48e-06	0.0264	FALSE
BP	Rab11b	-0.308	0.519	0.638	1.49e-06	0.0267	FALSE
BP	Pcif1	-0.33	0.398	0.537	1.51e-06	0.027	FALSE
BP	Rbm4b	-0.269	0.746	0.819	1.56e-06	0.0278	FALSE
BP	Chodl	-0.363	0.061	0.21	1.61e-06	0.0287	FALSE
BP	Vstm2b	-0.315	0.05	0.194	1.69e-06	0.0302	FALSE
BP	Med28	-0.277	0.68	0.747	1.72e-06	0.0307	FALSE
BP	Psmb5	-0.29	0.735	0.779	1.9e-06	0.0339	FALSE
BP	Tipin	-0.362	0.249	0.398	1.92e-06	0.0343	FALSE
BP	Romo1	-0.292	0.641	0.727	1.98e-06	0.0353	FALSE
BP	Cuedc2	-0.299	0.602	0.685	1.98e-06	0.0353	FALSE
BP	Mrpl57	-0.313	0.519	0.6	2.02e-06	0.0361	FALSE
BP	Cygb	-0.334	0.16	0.326	2.06e-06	0.0368	FALSE
BP	Tox	-0.427	0.249	0.399	2.1e-06	0.0375	TRUE
BP	Tle6	-0.319	0.099	0.25	2.15e-06	0.0383	FALSE
BP	Kif1b	-0.288	0.669	0.751	2.21e-06	0.0395	FALSE
BP	Fkbp4	-0.254	0.735	0.847	2.22e-06	0.0397	FALSE
BP	Cask	-0.358	0.204	0.364	2.23e-06	0.0397	FALSE
BP	Zwint	-0.336	0.613	0.699	2.33e-06	0.0415	FALSE
BP	Gpr162	-0.34	0.193	0.346	2.38e-06	0.0425	FALSE
BP	Dnajc19	-0.318	0.519	0.62	2.55e-06	0.0455	FALSE
BP	Praf2	-0.349	0.293	0.451	2.55e-06	0.0455	FALSE
BP	Gm15417	-0.32	0.127	0.282	2.61e-06	0.0466	FALSE
BP	Fstl5	-0.345	0.293	0.467	2.73e-06	0.0488	FALSE
BP	Sobp	-0.262	0.066	0.21	2.76e-06	0.0492	FALSE
BP	Nrxn2	-0.308	0.138	0.309	2.79e-06	0.0497	FALSE
C	Xist	-3.214	0	1	3.78e-85	6.74e-81	FALSE
C	Pde6h	-2.248	0.478	1	6.92e-74	1.24e-69	FALSE
C	Mir124-2hg	-1.476	0.739	1	7.29e-73	1.3e-68	FALSE
C	Pde6g	-1.13	0.957	1	8.53e-69	1.52e-64	FALSE
C	Egr1	-1.614	0.411	0.989	3.96e-65	7.08e-61	TRUE
C	Fos	-1.879	0.256	0.959	3.69e-63	6.59e-59	TRUE
C	Chchd10	-1.224	0.589	1	1.09e-62	1.95e-58	FALSE
C	E130218I03Rik	-1.128	0.478	0.985	1.15e-61	2.06e-57	FALSE
C	Opn1sw	-2.236	0.333	0.967	6.39e-59	1.14e-54	FALSE
C	Guca1a	-1.498	0.483	1	2.71e-58	4.83e-54	FALSE
C	Dusp26	-1.115	0.126	0.889	3.86e-58	6.88e-54	FALSE
C	Platr17	-0.895	0.865	0.996	8.6e-58	1.54e-53	FALSE
C	H3f3b	-0.403	1	1	2.65e-55	4.74e-51	FALSE
C	Slc17a7	-1.022	0.517	0.963	5.78e-55	1.03e-50	FALSE
C	Fam57b	-0.873	0.879	1	7.72e-54	1.38e-49	FALSE
C	Ckb	-0.729	0.99	1	4.28e-52	7.64e-48	FALSE
C	mt-Nd1	-0.722	1	1	1.86e-51	3.32e-47	FALSE
C	Nfic	-0.95	0.396	0.948	4.27e-49	7.63e-45	TRUE
C	Rho	-1.174	0.749	0.996	8.21e-49	1.47e-44	FALSE
C	Prph2	-0.652	0.971	0.996	2.42e-47	4.32e-43	FALSE
C	Krt18	-0.98	0.155	0.889	5.38e-47	9.6e-43	FALSE
C	Syndig1l	-0.873	0.014	0.686	1.08e-46	1.93e-42	FALSE
C	Sag	-0.769	0.986	1	1.93e-46	3.45e-42	FALSE
C	Junb	-1.064	0.314	0.915	7.49e-46	1.34e-41	TRUE
C	Vax2os	-0.967	0.014	0.675	1.84e-45	3.29e-41	FALSE
C	Gm11744	-0.642	0.957	1	2.76e-45	4.92e-41	FALSE
C	Atp6v0b	-0.697	0.836	0.996	5.73e-45	1.02e-40	FALSE
C	Ppm1n	-0.837	0.121	0.815	5.82e-45	1.04e-40	FALSE
C	Plpp2	-0.854	0.106	0.768	6.55e-44	1.17e-39	FALSE
C	Ftl1	-0.683	0.899	1	2.2e-42	3.93e-38	FALSE
C	Nr2e3	-0.719	0.908	0.996	4.75e-42	8.48e-38	TRUE
C	Klhdc8a	-0.807	0.01	0.631	6.89e-42	1.23e-37	FALSE
C	Ahr	-0.82	0.174	0.812	3.56e-41	6.36e-37	TRUE
C	Unc119	-0.488	1	1	5.2e-41	9.28e-37	FALSE
C	Cabp4	-0.826	0.271	0.897	5.92e-41	1.06e-36	FALSE
C	Tma7	-0.369	1	1	1.16e-40	2.07e-36	FALSE
C	Kcnb1	-0.83	0.662	0.959	3.81e-40	6.8e-36	FALSE
C	Pcbp4	-0.577	0.894	0.996	5.82e-40	1.04e-35	TRUE
C	Uqcr11	-0.729	0.676	0.989	1.34e-39	2.4e-35	FALSE
C	Camk2b	-0.821	0.275	0.886	3.9e-39	6.96e-35	FALSE
C	Rom1	-0.524	0.971	1	7.41e-39	1.32e-34	FALSE
C	Nxnl1	-0.834	0.242	0.819	9.05e-38	1.61e-33	FALSE
C	Meg3	-1.395	0.217	0.815	1.54e-37	2.76e-33	FALSE
C	Hist3h2ba	-0.872	0.435	0.956	2.12e-37	3.79e-33	FALSE
C	Oaz1	-0.337	1	1	9.8e-37	1.75e-32	FALSE
C	Ntm	-0.72	0.522	0.952	4.05e-36	7.22e-32	FALSE
C	Abhd17a	-0.805	0.483	0.9	4.67e-36	8.33e-32	FALSE
C	Arhgef26	-0.66	0.121	0.712	4.75e-35	8.48e-31	FALSE
C	Ndufs2	-0.57	0.884	0.985	5.04e-35	9e-31	FALSE
C	Ap2a2	-0.772	0.449	0.904	1.81e-34	3.24e-30	FALSE
C	Vtn	-0.672	0.237	0.815	6.47e-34	1.15e-29	FALSE
C	Tmem86a	-0.617	0.13	0.731	1.29e-33	2.3e-29	FALSE
C	C1qtnf4	-0.589	0.188	0.793	4.42e-33	7.9e-29	FALSE
C	Pitpnm3	-0.748	0.357	0.841	4.09e-32	7.29e-28	FALSE
C	BC027072	-0.617	0.082	0.624	1.46e-31	2.61e-27	FALSE
C	Epb41l2	-0.666	0.483	0.923	8.51e-31	1.52e-26	FALSE
C	Drd4	-0.669	0.048	0.565	1.01e-30	1.81e-26	FALSE
C	Hmgb2	-0.568	0.599	0.985	1.12e-30	1.99e-26	FALSE
C	Pla2r1	-0.58	0.039	0.546	3.44e-30	6.14e-26	FALSE
C	Ypel3	-0.561	0.812	0.985	4.08e-30	7.28e-26	FALSE
C	Slc25a33	-0.565	0.715	0.967	1.18e-29	2.11e-25	FALSE
C	Sdhb	-0.592	0.367	0.904	2.77e-29	4.94e-25	FALSE
C	Ndufa13	-0.505	0.807	0.982	4.69e-29	8.38e-25	FALSE
C	Mtch1	-0.656	0.242	0.801	5.42e-29	9.68e-25	FALSE
C	Nxnl2	-0.548	0.783	0.989	6.56e-29	1.17e-24	FALSE
C	Slc16a6	-0.527	0.097	0.627	8.65e-29	1.54e-24	FALSE
C	Arhgap31	-0.652	0.488	0.915	2.91e-28	5.2e-24	FALSE
C	Reep6	-0.669	0.459	0.897	4.48e-28	8e-24	FALSE
C	Dnm3	-0.626	0.459	0.911	4.97e-28	8.88e-24	FALSE
C	Otop3	-0.496	0.053	0.554	7.74e-28	1.38e-23	FALSE
C	Tmem147	-0.568	0.464	0.923	1.22e-27	2.18e-23	FALSE
C	Fam19a3	-0.53	0.029	0.498	1.78e-27	3.18e-23	FALSE
C	Chrac1	-0.594	0.391	0.875	1.79e-27	3.2e-23	FALSE
C	A330094K24Rik	-0.45	0	0.439	2.2e-27	3.92e-23	FALSE
C	Gulo	-0.548	0.014	0.472	2.42e-27	4.32e-23	FALSE
C	Sys1	-0.522	0.792	0.993	3.33e-27	5.94e-23	FALSE
C	Fscn2	-0.493	0.111	0.642	3.75e-27	6.69e-23	FALSE
C	Drap1	-0.598	0.242	0.753	1.1e-26	1.97e-22	TRUE
C	Ier2	-0.647	0.329	0.838	1.14e-26	2.03e-22	FALSE
C	Rpl26	-0.34	0.976	0.996	1.34e-26	2.4e-22	FALSE
C	Trib1	-0.659	0.449	0.871	1.44e-26	2.57e-22	FALSE
C	Rbm39	-0.393	0.957	1	1.74e-26	3.1e-22	FALSE
C	Pink1	-0.557	0.556	0.937	2.68e-26	4.77e-22	FALSE
C	Fam110a	-0.504	0.121	0.624	2.68e-26	4.78e-22	FALSE
C	Nktr	-0.565	0.652	0.948	3.27e-26	5.84e-22	FALSE
C	Fgfbp3	-0.468	0.101	0.598	4.13e-26	7.36e-22	FALSE
C	Epb41	-0.574	0.705	0.97	4.29e-26	7.65e-22	FALSE
C	Vax2	-0.477	0	0.421	5.01e-26	8.95e-22	TRUE
C	Kif1b	-0.532	0.72	0.97	5.31e-26	9.48e-22	FALSE
C	A930003A15Rik	-0.498	0.908	0.993	1.13e-25	2.02e-21	FALSE
C	Nr4a1	-0.525	0.188	0.72	1.18e-25	2.1e-21	TRUE
C	Tmem108	-0.564	0.357	0.863	2.17e-25	3.87e-21	FALSE
C	Camk1d	-0.494	0.213	0.716	3.52e-25	6.28e-21	FALSE
C	Cngb1	-0.531	0.797	0.974	4.42e-25	7.89e-21	FALSE
C	Gm4792	-0.603	0.343	0.875	5.46e-25	9.75e-21	FALSE
C	Gpsm3	-0.507	0.101	0.594	1e-24	1.79e-20	FALSE
C	Ebpl	-0.524	0.836	0.978	1.24e-24	2.21e-20	FALSE
C	Tmem229b	-0.528	0.203	0.697	1.33e-24	2.37e-20	FALSE
C	Purb	-0.517	0.652	0.941	1.73e-24	3.09e-20	TRUE
C	Mrpl55	-0.433	0.309	0.827	2.39e-24	4.26e-20	FALSE
C	Pitpnm1	-0.529	0.749	0.952	2.51e-24	4.49e-20	FALSE
C	Ppm1j	-0.469	0.058	0.509	4.1e-24	7.32e-20	FALSE
C	Cox6c	-0.312	1	1	4.89e-24	8.73e-20	FALSE
C	Scand1	-0.428	0.879	0.982	7.99e-24	1.43e-19	FALSE
C	Klc3	-0.483	0.691	0.974	9.61e-24	1.72e-19	FALSE
C	Guk1	-0.402	0.957	0.996	1.03e-23	1.84e-19	FALSE
C	Dohh	-0.531	0.498	0.915	1.27e-23	2.26e-19	FALSE
C	Nrxn3	-0.683	0.261	0.727	1.28e-23	2.29e-19	FALSE
C	Taok3	-0.524	0.338	0.801	4.08e-23	7.28e-19	FALSE
C	Tceanc2	-0.523	0.145	0.631	4.6e-23	8.21e-19	FALSE
C	Rtn2	-0.37	0.039	0.454	6.56e-23	1.17e-18	FALSE
C	Susd3	-0.579	0.44	0.86	8.06e-23	1.44e-18	FALSE
C	Cflar	-0.447	0.116	0.587	8.5e-23	1.52e-18	FALSE
C	Pacsin1	-0.5	0.208	0.72	1.14e-22	2.03e-18	FALSE
C	Opn1mw	-1.147	0	0.373	1.27e-22	2.27e-18	FALSE
C	Tceb2	-0.424	0.908	0.993	1.47e-22	2.63e-18	FALSE
C	Aplp1	-0.549	0.382	0.867	1.9e-22	3.39e-18	FALSE
C	Syne2	-0.493	0.266	0.756	1.92e-22	3.44e-18	FALSE
C	Fryl	-0.58	0.42	0.838	1.98e-22	3.54e-18	FALSE
C	Wdtc1	-0.505	0.353	0.801	2.09e-22	3.74e-18	FALSE
C	BC004004	-0.477	0.275	0.756	2.76e-22	4.93e-18	FALSE
C	Cyc1	-0.503	0.638	0.956	2.79e-22	4.98e-18	FALSE
C	Gucy2e	-0.51	0.275	0.745	2.91e-22	5.2e-18	FALSE
C	Nrtn	-0.583	0.396	0.819	2.99e-22	5.33e-18	FALSE
C	Ppargc1b	-0.491	0.261	0.742	7.57e-22	1.35e-17	FALSE
C	Ptpn11	-0.412	0.126	0.601	7.88e-22	1.41e-17	FALSE
C	Riiad1	-0.535	0.464	0.908	1.2e-21	2.13e-17	FALSE
C	Cxxc5	-0.519	0.396	0.83	1.33e-21	2.38e-17	FALSE
C	Rassf8	-0.438	0.155	0.605	1.87e-21	3.34e-17	FALSE
C	Tub	-0.561	0.386	0.804	3.16e-21	5.63e-17	TRUE
C	Gm26699	-0.469	0.217	0.69	3.23e-21	5.76e-17	FALSE
C	Pde6b	-0.479	0.802	0.985	3.59e-21	6.41e-17	FALSE
C	Pla2g7	-0.407	0.203	0.683	3.69e-21	6.58e-17	FALSE
C	Nrl	-0.399	0.894	0.989	5.22e-21	9.32e-17	TRUE
C	Clstn1	-0.477	0.71	0.978	7.69e-21	1.37e-16	FALSE
C	Fance	-0.471	0.343	0.801	8.61e-21	1.54e-16	FALSE
C	Fam53b	-0.529	0.411	0.841	1.69e-20	3.02e-16	FALSE
C	Atp8a2	-0.468	0.159	0.598	1.82e-20	3.24e-16	FALSE
C	Dyrk2	-0.391	0.048	0.424	2.28e-20	4.08e-16	FALSE
C	Gm26782	-0.339	0.034	0.41	2.67e-20	4.76e-16	FALSE
C	Cln3	-0.442	0.193	0.657	3.17e-20	5.66e-16	FALSE
C	Ccdc136	-0.561	0.502	0.915	4.31e-20	7.7e-16	FALSE
C	Ahdc1	-0.355	0.077	0.487	4.33e-20	7.73e-16	FALSE
C	1110065P20Rik	-0.472	0.261	0.731	5.36e-20	9.57e-16	FALSE
C	Flywch2	-0.37	0.068	0.476	5.39e-20	9.62e-16	FALSE
C	Prob1	-0.333	0.039	0.41	6.42e-20	1.15e-15	FALSE
C	Rnf157	-0.441	0.179	0.624	8.66e-20	1.55e-15	FALSE
C	Crtc3	-0.473	0.295	0.76	9.26e-20	1.65e-15	FALSE
C	Rtbdn	-0.444	0.86	1	1.05e-19	1.88e-15	FALSE
C	Otx2os1	-0.416	0.14	0.598	1.15e-19	2.05e-15	FALSE
C	Ybx3	-0.487	0.488	0.893	1.2e-19	2.14e-15	FALSE
C	Pip4k2c	-0.404	0.203	0.672	1.29e-19	2.3e-15	FALSE
C	Erlec1	-0.462	0.411	0.86	1.37e-19	2.44e-15	FALSE
C	H2afv	-0.352	0.899	0.982	1.54e-19	2.74e-15	FALSE
C	Ttyh1	-0.417	0.28	0.756	2.47e-19	4.41e-15	FALSE
C	Crx	-0.354	0.952	0.996	2.6e-19	4.63e-15	TRUE
C	Nfkbia	-0.426	0.329	0.841	2.62e-19	4.68e-15	TRUE
C	Slc38a3	-0.416	0.28	0.742	2.69e-19	4.81e-15	FALSE
C	Leng8	-0.427	0.237	0.683	3.88e-19	6.92e-15	FALSE
C	Atp5g1	-0.344	0.966	0.996	4.12e-19	7.35e-15	FALSE
C	Pcbp3	-0.459	0.58	0.911	4.26e-19	7.6e-15	TRUE
C	Heg1	-0.39	0.14	0.565	4.39e-19	7.84e-15	FALSE
C	Hif1an	-0.39	0.15	0.583	4.71e-19	8.4e-15	FALSE
C	Btg2	-0.439	0.72	0.959	5.3e-19	9.46e-15	FALSE
C	Manbal	-0.35	0.092	0.509	5.38e-19	9.61e-15	FALSE
C	Nfasc	-0.407	0.145	0.572	5.51e-19	9.84e-15	FALSE
C	Bcl7c	-0.329	0.101	0.506	6.61e-19	1.18e-14	FALSE
C	2300009A05Rik	-0.458	0.44	0.849	7.42e-19	1.32e-14	FALSE
C	Snca	-0.358	0.048	0.406	9.63e-19	1.72e-14	FALSE
C	Crb2	-0.369	0.087	0.483	9.89e-19	1.77e-14	FALSE
C	Fam132a	-0.451	0.527	0.889	1.11e-18	1.98e-14	FALSE
C	Zbtb22	-0.348	0.106	0.506	1.44e-18	2.57e-14	TRUE
C	Ckmt1	-0.495	0.57	0.93	1.53e-18	2.73e-14	FALSE
C	Car2	-0.378	0.585	0.937	1.98e-18	3.54e-14	FALSE
C	Cplx3	-0.48	0.691	0.978	2.13e-18	3.81e-14	FALSE
C	Cers4	-0.449	0.638	0.934	2.32e-18	4.14e-14	FALSE
C	Gm16104	-0.329	0.072	0.454	2.43e-18	4.34e-14	FALSE
C	Cirbp	-0.309	0.986	1	2.6e-18	4.64e-14	FALSE
C	Rab11fip2	-0.363	0.217	0.679	4.04e-18	7.21e-14	FALSE
C	Pcsk1n	-0.365	0.449	0.897	4.68e-18	8.36e-14	FALSE
C	Grk1	-0.427	0.304	0.72	5.47e-18	9.76e-14	FALSE
C	Npepl1	-0.296	0.029	0.373	5.67e-18	1.01e-13	FALSE
C	Polr2a	-0.406	0.261	0.723	5.79e-18	1.03e-13	FALSE
C	Dmwd	-0.327	0.077	0.45	8.19e-18	1.46e-13	FALSE
C	Hist1h1e	-0.298	0.01	0.325	8.51e-18	1.52e-13	FALSE
C	Pygm	-0.406	0.077	0.45	9.89e-18	1.77e-13	FALSE
C	Ndufb9	-0.299	0.971	1	1.23e-17	2.19e-13	FALSE
C	Gm12802	-0.46	0.353	0.782	1.47e-17	2.63e-13	FALSE
C	Sema7a	-0.281	0.034	0.369	1.5e-17	2.67e-13	FALSE
C	Mrps24	-0.42	0.42	0.86	1.89e-17	3.38e-13	FALSE
C	Pla2g5	-0.311	0.15	0.576	2.66e-17	4.75e-13	FALSE
C	Pcdh15	-0.438	0.478	0.893	2.84e-17	5.08e-13	FALSE
C	Fam58b	-0.389	0.285	0.731	3.01e-17	5.37e-13	FALSE
C	Scrn1	-0.325	0.053	0.402	3.41e-17	6.08e-13	FALSE
C	Kif1a	-0.404	0.353	0.808	3.65e-17	6.52e-13	FALSE
C	Tex261	-0.386	0.29	0.701	3.92e-17	7e-13	FALSE
C	Map4	-0.358	0.155	0.55	3.93e-17	7.01e-13	FALSE
C	Cerk	-0.32	0.188	0.627	4.29e-17	7.66e-13	FALSE
C	2310015A10Rik	-0.31	0.092	0.458	4.57e-17	8.16e-13	FALSE
C	Kmt2a	-0.39	0.256	0.668	5.03e-17	8.98e-13	FALSE
C	Mtcl1	-0.415	0.237	0.653	5.25e-17	9.37e-13	FALSE
C	Gnaz	-0.379	0.295	0.753	5.88e-17	1.05e-12	FALSE
C	Smim20	-0.324	0.063	0.421	5.95e-17	1.06e-12	FALSE
C	Tubb5	-0.338	0.913	0.989	6.59e-17	1.18e-12	FALSE
C	Negr1	-0.406	0.309	0.749	6.97e-17	1.24e-12	FALSE
C	Sdhaf4	-0.407	0.367	0.793	6.99e-17	1.25e-12	FALSE
C	Ackr1	-0.316	0.077	0.439	7e-17	1.25e-12	FALSE
C	Nme1	-0.513	0.585	0.923	7.34e-17	1.31e-12	FALSE
C	Map1b	-0.325	0.961	1	9.87e-17	1.76e-12	FALSE
C	Scap	-0.42	0.232	0.649	1e-16	1.79e-12	FALSE
C	Ttll3	-0.333	0.101	0.48	1.01e-16	1.8e-12	FALSE
C	Plch2	-0.356	0.271	0.712	1.1e-16	1.97e-12	FALSE
C	Pvrl1	-0.346	0.126	0.513	1.28e-16	2.28e-12	FALSE
C	Zfp536	-0.438	0.401	0.83	1.75e-16	3.12e-12	TRUE
C	Fam89a	-0.368	0.193	0.601	1.78e-16	3.18e-12	FALSE
C	Zfp787	-0.432	0.575	0.889	1.95e-16	3.48e-12	TRUE
C	Zfp36l2	-0.305	0.077	0.435	2.14e-16	3.83e-12	TRUE
C	Rgs9	-0.443	0.372	0.779	2.2e-16	3.93e-12	FALSE
C	Dpf3	-0.412	0.261	0.668	2.4e-16	4.29e-12	TRUE
C	Cdk5r2	-0.331	0.126	0.502	2.79e-16	4.98e-12	FALSE
C	Ldoc1l	-0.29	0.029	0.339	2.81e-16	5.02e-12	FALSE
C	Bet1l	-0.317	0.169	0.579	3.23e-16	5.77e-12	FALSE
C	Lrp4	-0.363	0.155	0.557	3.66e-16	6.53e-12	FALSE
C	H2afy	-0.396	0.72	0.945	3.7e-16	6.6e-12	FALSE
C	Gnat1	-0.5	0.386	0.812	3.89e-16	6.94e-12	FALSE
C	Ppargc1a	-0.28	0.068	0.406	3.93e-16	7.02e-12	FALSE
C	Rd3l	-0.408	0.382	0.819	4.23e-16	7.55e-12	FALSE
C	Dgkd	-0.375	0.319	0.734	4.24e-16	7.58e-12	FALSE
C	RP23-291B1.2	-0.333	0.097	0.454	4.4e-16	7.86e-12	FALSE
C	Timm17a	-0.388	0.382	0.797	6.25e-16	1.12e-11	FALSE
C	Mier2	-0.257	0.121	0.494	6.29e-16	1.12e-11	TRUE
C	Ogdh	-0.358	0.222	0.638	6.46e-16	1.15e-11	FALSE
C	Nudt8	-0.323	0.116	0.491	6.71e-16	1.2e-11	FALSE
C	Ctdnep1	-0.347	0.13	0.498	7.03e-16	1.26e-11	FALSE
C	Pde6d	-0.359	0.71	0.934	7.62e-16	1.36e-11	FALSE
C	Kcnma1	-0.345	0.043	0.362	8.45e-16	1.51e-11	FALSE
C	Cnga1	-0.426	0.734	0.974	8.76e-16	1.56e-11	FALSE
C	Rsbn1l	-0.396	0.406	0.804	9.06e-16	1.62e-11	FALSE
C	Ndufb8	-0.296	0.928	1	9.71e-16	1.73e-11	FALSE
C	Rnf150	-0.337	0.145	0.513	1.07e-15	1.9e-11	FALSE
C	Stom	-0.379	0.232	0.642	1.19e-15	2.13e-11	FALSE
C	A430005L14Rik	-0.317	0.164	0.55	1.28e-15	2.28e-11	FALSE
C	Rbbp6	-0.393	0.56	0.923	1.3e-15	2.33e-11	FALSE
C	Slc25a4	-0.272	0.981	1	1.41e-15	2.51e-11	FALSE
C	0610012G03Rik	-0.342	0.425	0.871	1.49e-15	2.66e-11	FALSE
C	Hmgn3	-0.472	0.459	0.838	1.52e-15	2.71e-11	FALSE
C	Ndst1	-0.298	0.092	0.432	1.75e-15	3.12e-11	FALSE
C	2002-03-01	-0.334	0.227	0.638	1.76e-15	3.14e-11	FALSE
C	Bod1	-0.317	0.15	0.531	2.04e-15	3.64e-11	FALSE
C	Eps8	-0.251	0.058	0.387	2.54e-15	4.54e-11	FALSE
C	Smpd1	-0.39	0.367	0.793	2.88e-15	5.14e-11	FALSE
C	Taf10	-0.275	0.13	0.509	3.11e-15	5.54e-11	FALSE
C	Rint1	-0.267	0.121	0.494	3.15e-15	5.63e-11	FALSE
C	Rtn1	-0.4	0.261	0.657	3.5e-15	6.24e-11	FALSE
C	Epc2	-0.321	0.15	0.535	3.7e-15	6.61e-11	FALSE
C	Pde6a	-0.429	0.478	0.834	3.75e-15	6.7e-11	FALSE
C	C2cd2l	-0.438	0.594	0.897	3.77e-15	6.72e-11	FALSE
C	Trim9	-0.352	0.164	0.528	3.89e-15	6.94e-11	FALSE
C	Ext1	-0.34	0.164	0.542	3.96e-15	7.07e-11	FALSE
C	Nhp2	-0.282	0.164	0.554	4.94e-15	8.82e-11	FALSE
C	Brd8	-0.383	0.464	0.838	5.84e-15	1.04e-10	FALSE
C	Kat7	-0.294	0.116	0.461	6.27e-15	1.12e-10	TRUE
C	Fosb	-0.322	0.072	0.402	6.97e-15	1.24e-10	TRUE
C	Wwc2	-0.288	0.121	0.476	7.19e-15	1.28e-10	FALSE
C	Baz2b	-0.372	0.628	0.923	7.53e-15	1.34e-10	FALSE
C	Uqcrc1	-0.363	0.7	0.941	1.01e-14	1.8e-10	FALSE
C	Vps37c	-0.295	0.063	0.369	1.24e-14	2.22e-10	FALSE
C	Coq7	-0.362	0.411	0.819	1.3e-14	2.31e-10	FALSE
C	Anapc13	-0.408	0.541	0.845	1.34e-14	2.39e-10	FALSE
C	Akap11	-0.406	0.377	0.782	1.4e-14	2.5e-10	FALSE
C	Plk2	-0.308	0.097	0.439	1.44e-14	2.57e-10	FALSE
C	H1f0	-0.357	0.343	0.753	1.64e-14	2.92e-10	FALSE
C	Card19	-0.373	0.367	0.76	1.84e-14	3.29e-10	FALSE
C	Cadm3	-0.355	0.203	0.594	1.93e-14	3.45e-10	FALSE
C	Lrrc73	-0.332	0.155	0.535	1.94e-14	3.46e-10	FALSE
C	Dscam	-0.284	0.121	0.487	2.11e-14	3.77e-10	FALSE
C	Mpped2	-0.397	0.531	0.904	2.25e-14	4.01e-10	FALSE
C	Ppp1cc	-0.325	0.831	0.993	3.22e-14	5.74e-10	FALSE
C	Phactr1	-0.413	0.493	0.838	3.29e-14	5.87e-10	FALSE
C	Syngr1	-0.379	0.406	0.786	3.78e-14	6.75e-10	FALSE
C	Pnkd	-0.354	0.309	0.738	4.08e-14	7.28e-10	FALSE
C	Psd	-0.324	0.193	0.572	4.65e-14	8.3e-10	FALSE
C	Dusp8	-0.402	0.488	0.804	4.72e-14	8.42e-10	FALSE
C	Siah1a	-0.274	0.184	0.557	4.85e-14	8.65e-10	FALSE
C	Tm2d2	-0.367	0.507	0.856	5.7e-14	1.02e-09	FALSE
C	Cacnb2	-0.358	0.184	0.528	6.01e-14	1.07e-09	FALSE
C	Zfp560	-0.305	0.14	0.513	6.6e-14	1.18e-09	TRUE
C	Ptp4a2	-0.377	0.435	0.801	6.64e-14	1.18e-09	FALSE
C	Slc24a1	-0.371	0.353	0.738	7.49e-14	1.34e-09	FALSE
C	Hcn1	-0.418	0.527	0.886	8.94e-14	1.6e-09	FALSE
C	Atp5o	-0.272	0.908	0.996	9.54e-14	1.7e-09	FALSE
C	Ap2m1	-0.27	0.942	0.996	9.67e-14	1.73e-09	FALSE
C	Psmd9	-0.311	0.357	0.786	1.17e-13	2.09e-09	FALSE
C	Lingo3	-0.273	0.092	0.41	1.17e-13	2.09e-09	FALSE
C	Atf7ip	-0.355	0.333	0.723	1.22e-13	2.18e-09	FALSE
C	Grm6	-0.408	0	0.232	1.25e-13	2.22e-09	FALSE
C	Pcp4	-0.435	0.15	0.498	1.25e-13	2.23e-09	FALSE
C	Ndufa3	-0.342	0.382	0.801	1.28e-13	2.28e-09	FALSE
C	Lysmd2	-0.258	0.034	0.31	1.29e-13	2.31e-09	FALSE
C	Odc1	-0.342	0.391	0.782	1.41e-13	2.52e-09	FALSE
C	Ndufb10	-0.319	0.865	0.982	1.44e-13	2.58e-09	FALSE
C	Tmsb10	-0.283	0.928	0.996	1.51e-13	2.69e-09	FALSE
C	Tmem42	-0.287	0.15	0.498	1.53e-13	2.73e-09	FALSE
C	Zc3h3	-0.254	0.077	0.384	1.55e-13	2.77e-09	TRUE
C	Park7	-0.325	0.836	0.989	1.6e-13	2.85e-09	FALSE
C	Wapl	-0.35	0.367	0.76	1.6e-13	2.85e-09	FALSE
C	Adcy6	-0.267	0.14	0.491	1.8e-13	3.21e-09	FALSE
C	Nsd1	-0.353	0.348	0.727	1.88e-13	3.35e-09	FALSE
C	Alad	-0.26	0.072	0.38	2.13e-13	3.81e-09	FALSE
C	Rtn4rl1	-0.265	0.087	0.406	2.27e-13	4.06e-09	FALSE
C	Prkar2a	-0.311	0.319	0.723	2.31e-13	4.13e-09	FALSE
C	Kcnc3	-0.304	0.111	0.439	2.41e-13	4.3e-09	FALSE
C	Slc38a1	-0.32	0.329	0.753	2.68e-13	4.79e-09	FALSE
C	1190005I06Rik	-0.332	0.435	0.838	3e-13	5.36e-09	FALSE
C	Gatad1	-0.254	0.111	0.439	3.12e-13	5.57e-09	TRUE
C	Gpr162	-0.357	0.362	0.745	3.12e-13	5.57e-09	FALSE
C	Zcchc3	-0.271	0.068	0.362	3.33e-13	5.94e-09	FALSE
C	Qars	-0.308	0.193	0.554	3.51e-13	6.27e-09	FALSE
C	Gckr	-0.303	0.097	0.406	3.75e-13	6.7e-09	FALSE
C	Acbd3	-0.309	0.164	0.509	3.78e-13	6.76e-09	FALSE
C	Ctbp2	-0.368	0.531	0.908	3.86e-13	6.9e-09	FALSE
C	Crb1	-0.311	0.242	0.616	3.87e-13	6.9e-09	FALSE
C	Vsx2	-0.552	0.058	0.332	4.28e-13	7.65e-09	TRUE
C	Avl9	-0.278	0.188	0.542	4.39e-13	7.84e-09	FALSE
C	Acot7	-0.28	0.121	0.45	4.52e-13	8.08e-09	FALSE
C	Rbfa	-0.252	0.155	0.506	4.69e-13	8.37e-09	FALSE
C	Fyco1	-0.344	0.7	0.941	4.88e-13	8.7e-09	FALSE
C	D1Ertd622e	-0.264	0.106	0.428	5.03e-13	8.97e-09	FALSE
C	Slc35b1	-0.303	0.237	0.613	5.46e-13	9.75e-09	FALSE
C	RP24-267C3.3	-0.32	0.14	0.458	5.78e-13	1.03e-08	FALSE
C	Ubxn1	-0.332	0.657	0.941	6.02e-13	1.07e-08	FALSE
C	Mir124a-1hg	-0.356	0.744	0.945	6.02e-13	1.07e-08	FALSE
C	Isl1	-0.635	0.019	0.262	6.03e-13	1.08e-08	TRUE
C	Nucks1	-0.349	0.469	0.856	6.43e-13	1.15e-08	FALSE
C	1500011B03Rik	-0.368	0.585	0.897	6.51e-13	1.16e-08	FALSE
C	Ptp4a3	-0.29	0.879	0.989	6.79e-13	1.21e-08	FALSE
C	Gm19667	-0.259	0.097	0.402	6.92e-13	1.24e-08	FALSE
C	Impg2	-0.369	0.623	0.882	7.47e-13	1.33e-08	FALSE
C	Kif21b	-0.383	0.444	0.779	7.68e-13	1.37e-08	FALSE
C	Nrf1	-0.286	0.188	0.55	7.82e-13	1.4e-08	TRUE
C	Dhx30	-0.307	0.454	0.845	7.87e-13	1.4e-08	FALSE
C	Socs3	-0.297	0.034	0.292	8.62e-13	1.54e-08	FALSE
C	Vps50	-0.3	0.246	0.631	9.56e-13	1.71e-08	FALSE
C	Slc26a2	-0.312	0.256	0.627	1.01e-12	1.8e-08	FALSE
C	Mbd6	-0.259	0.169	0.52	1.03e-12	1.84e-08	TRUE
C	Szrd1	-0.27	0.184	0.524	1.04e-12	1.86e-08	FALSE
C	Podxl	-0.287	0.217	0.587	1.08e-12	1.93e-08	FALSE
C	Ctcf	-0.355	0.396	0.771	1.11e-12	1.98e-08	TRUE
C	1810041L15Rik	-0.312	0.116	0.432	1.14e-12	2.03e-08	FALSE
C	Odf2	-0.286	0.271	0.649	1.16e-12	2.07e-08	FALSE
C	Ankrd11	-0.318	0.338	0.72	1.2e-12	2.14e-08	FALSE
C	Jarid2	-0.381	0.546	0.875	1.32e-12	2.35e-08	TRUE
C	Sdhaf1	-0.324	0.309	0.69	1.44e-12	2.57e-08	FALSE
C	Pigt	-0.298	0.232	0.609	1.76e-12	3.14e-08	FALSE
C	Pnisr	-0.303	0.816	0.97	1.95e-12	3.48e-08	FALSE
C	Nr3c1	-0.306	0.319	0.694	2.02e-12	3.6e-08	TRUE
C	Got1	-0.423	0.604	0.908	2.02e-12	3.61e-08	FALSE
C	Zswim8	-0.251	0.159	0.502	2.1e-12	3.75e-08	FALSE
C	B3gat3	-0.311	0.213	0.565	2.23e-12	3.98e-08	FALSE
C	Nt5e	-0.305	0.3	0.683	2.54e-12	4.53e-08	FALSE
C	Adcy1	-0.291	0.251	0.62	2.73e-12	4.88e-08	FALSE
C	Prpf8	-0.299	0.28	0.649	2.8e-12	5e-08	FALSE
C	Mbd3	-0.318	0.329	0.697	2.83e-12	5.04e-08	TRUE
C	Rabepk	-0.318	0.304	0.683	2.98e-12	5.32e-08	FALSE
C	Msi2	-0.354	0.575	0.889	3.33e-12	5.95e-08	FALSE
C	Crocc	-0.328	0.256	0.62	3.72e-12	6.64e-08	FALSE
C	Zcrb1	-0.294	0.754	0.948	3.77e-12	6.72e-08	FALSE
C	Mtfp1	-0.284	0.362	0.768	3.78e-12	6.74e-08	FALSE
C	Cdk19	-0.256	0.14	0.461	4.12e-12	7.35e-08	FALSE
C	Icmt	-0.353	0.454	0.815	4.43e-12	7.91e-08	FALSE
C	Gnb1	-0.414	0.942	0.993	4.46e-12	7.96e-08	FALSE
C	Tbc1d8	-0.348	0.348	0.705	4.62e-12	8.25e-08	FALSE
C	Ier3	-0.287	0.242	0.613	4.77e-12	8.52e-08	FALSE
C	Igf1r	-0.316	0.502	0.827	4.83e-12	8.61e-08	FALSE
C	Stox2	-0.263	0.242	0.613	5.08e-12	9.06e-08	FALSE
C	Nlgn2	-0.257	0.121	0.417	5.14e-12	9.17e-08	FALSE
C	Tex264	-0.335	0.324	0.683	5.53e-12	9.87e-08	FALSE
C	Tdrd7	-0.329	0.43	0.79	5.66e-12	1.01e-07	FALSE
C	Pgs1	-0.265	0.135	0.454	6.22e-12	1.11e-07	FALSE
C	Edf1	-0.306	0.792	0.956	6.65e-12	1.19e-07	FALSE
C	2001-03-01	-0.305	0.816	0.967	6.85e-12	1.22e-07	FALSE
C	Add1	-0.355	0.478	0.83	7.42e-12	1.32e-07	FALSE
C	Abca4	-0.301	0.411	0.797	7.52e-12	1.34e-07	FALSE
C	Psmd13	-0.273	0.15	0.465	9.11e-12	1.63e-07	FALSE
C	Mrps34	-0.287	0.275	0.664	9.34e-12	1.67e-07	FALSE
C	Cit	-0.264	0.024	0.255	9.81e-12	1.75e-07	FALSE
C	Mepce	-0.252	0.155	0.476	1.01e-11	1.81e-07	FALSE
C	Ndufa1	-0.309	0.754	0.963	1.06e-11	1.88e-07	FALSE
C	Smarcd1	-0.254	0.208	0.554	1.13e-11	2.02e-07	TRUE
C	Zbtb18	-0.264	0.184	0.502	1.42e-11	2.54e-07	FALSE
C	Smg6	-0.286	0.184	0.517	1.44e-11	2.57e-07	FALSE
C	Stxbp1	-0.309	0.768	0.934	1.45e-11	2.6e-07	FALSE
C	Chd2	-0.287	0.251	0.605	1.58e-11	2.82e-07	FALSE
C	Dusp23	-0.267	0.092	0.376	1.77e-11	3.16e-07	FALSE
C	Mrpl2	-0.305	0.488	0.845	1.78e-11	3.18e-07	FALSE
C	Cpt1a	-0.301	0.242	0.583	1.88e-11	3.35e-07	FALSE
C	Gm5914	-0.272	0.295	0.683	1.88e-11	3.35e-07	FALSE
C	Pabpn1	-0.334	0.406	0.742	1.89e-11	3.38e-07	FALSE
C	Iqsec1	-0.257	0.232	0.576	2.31e-11	4.13e-07	FALSE
C	Urod	-0.256	0.097	0.38	2.42e-11	4.33e-07	FALSE
C	Ctnnbip1	-0.299	0.159	0.476	2.5e-11	4.46e-07	FALSE
C	Lage3	-0.264	0.188	0.539	2.59e-11	4.63e-07	FALSE
C	Lmo1	-0.277	0.353	0.72	2.74e-11	4.89e-07	FALSE
C	Ndrg3	-0.286	0.768	0.978	2.9e-11	5.18e-07	FALSE
C	Agpat3	-0.316	0.821	0.959	2.97e-11	5.3e-07	FALSE
C	2510009E07Rik	-0.317	0.401	0.76	3.05e-11	5.45e-07	FALSE
C	Zbtb38	-0.254	0.155	0.476	3.11e-11	5.55e-07	TRUE
C	Slc6a6	-0.298	0.754	0.967	3.39e-11	6.05e-07	FALSE
C	Doc2b	-0.276	0.295	0.62	3.45e-11	6.16e-07	FALSE
C	Osbp2	-0.338	0.507	0.867	3.8e-11	6.78e-07	FALSE
C	Chmp4b	-0.272	0.42	0.782	4.35e-11	7.77e-07	FALSE
C	Xrcc6	-0.278	0.203	0.531	4.77e-11	8.51e-07	FALSE
C	Ssx2ip	-0.274	0.222	0.572	5.42e-11	9.68e-07	FALSE
C	Scg5	-0.319	0.536	0.915	5.74e-11	1.02e-06	FALSE
C	Ndufb7	-0.256	0.826	0.974	6.25e-11	1.11e-06	FALSE
C	Igf2bp3	-0.291	0.449	0.801	6.95e-11	1.24e-06	FALSE
C	Fam168b	-0.263	0.295	0.649	7.37e-11	1.32e-06	FALSE
C	Casp7	-0.258	0.053	0.295	7.39e-11	1.32e-06	FALSE
C	Slc48a1	-0.255	0.256	0.62	7.41e-11	1.32e-06	FALSE
C	Car10	-0.281	0.01	0.207	7.83e-11	1.4e-06	FALSE
C	Nol4l	-0.258	0.295	0.675	8.04e-11	1.44e-06	FALSE
C	Lsm4	-0.283	0.816	0.982	8.32e-11	1.49e-06	FALSE
C	Cnot6	-0.328	0.536	0.863	8.49e-11	1.51e-06	FALSE
C	Mllt6	-0.254	0.314	0.694	9.5e-11	1.7e-06	TRUE
C	Mrps7	-0.288	0.401	0.753	1.01e-10	1.8e-06	FALSE
C	Sphkap	-0.288	0.217	0.55	1.03e-10	1.85e-06	FALSE
C	Spop	-0.311	0.604	0.923	1.16e-10	2.07e-06	FALSE
C	Pitpnc1	-0.286	0.333	0.712	1.18e-10	2.11e-06	FALSE
C	Tusc2	-0.28	0.348	0.734	1.21e-10	2.15e-06	FALSE
C	Agr2	-0.264	0	0.181	1.21e-10	2.16e-06	FALSE
C	Smarcc2	-0.292	0.319	0.653	1.36e-10	2.43e-06	TRUE
C	Atp5g3	-0.277	0.894	0.985	1.43e-10	2.56e-06	FALSE
C	Setdb2	-0.261	0.237	0.557	1.56e-10	2.79e-06	FALSE
C	Pdzd2	-0.314	0.382	0.738	1.63e-10	2.91e-06	FALSE
C	Gabrb3	-0.268	0.213	0.542	1.64e-10	2.92e-06	FALSE
C	Pde6c	-0.433	0.57	0.886	1.67e-10	2.97e-06	FALSE
C	Gucd1	-0.267	0.188	0.498	1.7e-10	3.03e-06	FALSE
C	Ddx46	-0.272	0.367	0.749	1.72e-10	3.08e-06	FALSE
C	Dync1h1	-0.306	0.415	0.779	1.75e-10	3.13e-06	FALSE
C	Kansl3	-0.264	0.256	0.587	1.88e-10	3.35e-06	FALSE
C	Casz1	-0.304	0.797	0.941	1.93e-10	3.44e-06	TRUE
C	Cars	-0.287	0.3	0.649	1.96e-10	3.49e-06	FALSE
C	Eid1	-0.259	0.546	0.889	2.45e-10	4.38e-06	FALSE
C	Ncam1	-0.303	0.696	0.93	2.49e-10	4.45e-06	FALSE
C	Ccdc12	-0.258	0.768	0.959	2.52e-10	4.5e-06	FALSE
C	Mef2d	-0.321	0.604	0.86	3.07e-10	5.49e-06	TRUE
C	Macf1	-0.287	0.261	0.594	3.78e-10	6.75e-06	FALSE
C	Ahi1	-0.33	0.575	0.886	3.99e-10	7.13e-06	FALSE
C	Dpm3	-0.255	0.382	0.756	4.02e-10	7.18e-06	FALSE
C	Cox14	-0.287	0.565	0.886	4.28e-10	7.64e-06	FALSE
C	2310036O22Rik	-0.296	0.671	0.878	4.78e-10	8.52e-06	FALSE
C	Rbm4b	-0.306	0.686	0.948	4.91e-10	8.76e-06	FALSE
C	Pgp	-0.253	0.425	0.786	4.93e-10	8.81e-06	FALSE
C	Tsc1	-0.254	0.246	0.579	5.61e-10	1e-05	FALSE
C	Abhd14b	-0.269	0.3	0.638	5.77e-10	1.03e-05	FALSE
C	Ppp2r2b	-0.271	0.841	0.982	6.05e-10	1.08e-05	FALSE
C	Kras	-0.271	0.348	0.738	6.55e-10	1.17e-05	FALSE
C	2810428I15Rik	-0.274	0.401	0.764	7.13e-10	1.27e-05	FALSE
C	Clcn4	-0.283	0.483	0.852	7.42e-10	1.33e-05	FALSE
C	Rp1	-0.303	0.913	0.985	7.54e-10	1.35e-05	FALSE
C	Tnfsf12	-0.306	0.56	0.845	7.71e-10	1.38e-05	FALSE
C	Csnk1e	-0.271	0.309	0.653	8.17e-10	1.46e-05	FALSE
C	Maf1	-0.275	0.512	0.815	9.74e-10	1.74e-05	TRUE
C	Tnrc6b	-0.315	0.681	0.911	1.07e-09	1.91e-05	FALSE
C	Pgc	-0.327	0.386	0.679	1.08e-09	1.93e-05	FALSE
C	Dixdc1	-0.273	0.396	0.756	1.11e-09	1.97e-05	FALSE
C	Prrc2b	-0.276	0.353	0.683	1.32e-09	2.35e-05	FALSE
C	Cadm1	-0.26	0.807	0.978	1.51e-09	2.7e-05	FALSE
C	Tmem9	-0.273	0.783	0.985	1.64e-09	2.93e-05	FALSE
C	Smim7	-0.282	0.493	0.834	1.68e-09	3e-05	FALSE
C	Pfdn1	-0.281	0.551	0.875	1.69e-09	3.02e-05	FALSE
C	Vezf1	-0.258	0.57	0.882	1.87e-09	3.34e-05	TRUE
C	Tia1	-0.278	0.633	0.904	2.57e-09	4.58e-05	FALSE
C	Snhg20	-0.277	0.483	0.827	2.63e-09	4.69e-05	FALSE
C	Mrpl57	-0.271	0.565	0.827	3.42e-09	6.11e-05	FALSE
C	Gabarapl1	-0.285	0.357	0.683	4.74e-09	8.46e-05	FALSE
C	Pmm1	-0.281	0.696	0.941	4.87e-09	8.69e-05	FALSE
C	Mpp6	-0.258	0.343	0.646	5.23e-09	9.33e-05	FALSE
C	Podxl2	-0.266	0.773	0.945	5.28e-09	9.43e-05	FALSE
C	Gse1	-0.298	0.44	0.749	5.57e-09	9.94e-05	FALSE
C	Pcif1	-0.283	0.415	0.731	5.87e-09	0.000105	FALSE
C	Mrpl14	-0.263	0.444	0.812	6.14e-09	0.00011	FALSE
C	Hipk3	-0.263	0.314	0.613	6.25e-09	0.000112	FALSE
C	Agpat5	-0.251	0.411	0.734	8.21e-09	0.000147	FALSE
C	Tmem106c	-0.252	0.536	0.86	8.71e-09	0.000156	FALSE
C	Ubald2	-0.278	0.527	0.863	1.11e-08	0.000197	FALSE
C	Chd7	-0.277	0.72	0.919	1.32e-08	0.000235	FALSE
C	Set	-0.269	0.633	0.882	1.34e-08	0.000239	FALSE
C	Hmgb3	-0.28	0.541	0.838	1.4e-08	0.000249	FALSE
C	Pten	-0.25	0.396	0.738	1.59e-08	0.000284	FALSE
C	Dpysl3	-0.252	0.783	0.97	2.89e-08	0.000516	FALSE
C	Lpgat1	-0.261	0.415	0.753	3.31e-08	0.000591	FALSE
C	Osgep	-0.27	0.758	0.963	3.49e-08	0.000624	FALSE
C	Otud7b	-0.274	0.628	0.882	7.28e-08	0.0013	FALSE
C	Cadm2	-0.251	0.744	0.937	7.8e-08	0.00139	FALSE
C	Celf1	-0.266	0.478	0.815	1e-07	0.00179	FALSE
C	Socs7	-0.252	0.377	0.679	1.29e-07	0.0023	FALSE
C	Plxna2	-0.256	0.459	0.764	1.49e-07	0.00266	FALSE
C	Kmt2c	-0.266	0.459	0.753	2.21e-07	0.00395	FALSE
C	Slit2	-0.319	0.014	0.151	2.75e-07	0.00492	FALSE
C	Ttyh2	-0.319	0.449	0.756	6.17e-07	0.011	FALSE
C	Eif3b	-0.278	0.56	0.863	1e-06	0.0179	FALSE
C	Trpm1	-0.275	0.01	0.125	2.2e-06	0.0392	FALSE
ERPC	Rpl26	-0.785	1	1	9.38e-285	1.67e-280	FALSE
ERPC	Hbb-bs	-2.174	0	0.795	3.3e-245	5.89e-241	FALSE
ERPC	Ckb	-1.244	0.941	1	1.37e-234	2.44e-230	FALSE
ERPC	Ccnd1	-1.103	0.935	0.995	6.73e-220	1.2e-215	FALSE
ERPC	Xist	-2.295	0	0.682	2.51e-197	4.48e-193	FALSE
ERPC	Cryga	-2.061	0	0.68	1.58e-196	2.81e-192	FALSE
ERPC	Fgf15	-1.168	0.839	0.983	9.32e-196	1.66e-191	FALSE
ERPC	Cryaa	-2.847	0	0.648	5.57e-184	9.94e-180	FALSE
ERPC	Stmn1	-0.607	0.996	0.999	6.24e-171	1.11e-166	FALSE
ERPC	Crybb3	-2.514	0.013	0.598	9.98e-160	1.78e-155	FALSE
ERPC	Hspa8	-0.528	1	1	3.84e-153	6.86e-149	FALSE
ERPC	Hsp90aa1	-0.561	0.993	1	1.78e-151	3.18e-147	FALSE
ERPC	Eif5	-0.615	0.866	0.976	2.02e-124	3.61e-120	FALSE
ERPC	Ubb	-0.475	0.999	1	2.16e-123	3.86e-119	FALSE
ERPC	Crybb1	-1.873	0.001	0.479	5.3e-123	9.46e-119	FALSE
ERPC	Crygb	-1.237	0	0.465	2.19e-119	3.9e-115	FALSE
ERPC	Grb10	-0.674	0.334	0.875	8.64e-112	1.54e-107	FALSE
ERPC	Calm1	-0.521	0.959	0.994	1.16e-108	2.07e-104	FALSE
ERPC	Eif4a1	-0.394	0.997	0.999	4.6e-105	8.21e-101	FALSE
ERPC	Hnrnpk	-0.398	0.996	0.999	8.82e-99	1.57e-94	TRUE
ERPC	Bex2	-0.637	0.537	0.869	9.17e-99	1.64e-94	FALSE
ERPC	Hes1	-0.762	0.564	0.867	1.19e-95	2.12e-91	TRUE
ERPC	E130114P18Rik	-0.598	0.08	0.522	4.45e-95	7.94e-91	FALSE
ERPC	Hsp90b1	-0.641	0.746	0.938	4.14e-94	7.4e-90	FALSE
ERPC	Hmgn2	-0.532	0.902	0.983	6.02e-94	1.08e-89	FALSE
ERPC	Fgf3	-0.658	0.08	0.5	2.3e-93	4.11e-89	FALSE
ERPC	Hspa5	-0.671	0.747	0.924	2.06e-91	3.67e-87	FALSE
ERPC	Crygc	-1.186	0	0.37	1.42e-90	2.53e-86	FALSE
ERPC	Ncam1	-0.695	0.666	0.879	3.9e-87	6.97e-83	FALSE
ERPC	Cryba1	-2.201	0.095	0.493	1.37e-86	2.44e-82	FALSE
ERPC	S100a10	-0.523	0.028	0.404	3.82e-85	6.82e-81	FALSE
ERPC	Ppia	-0.263	1	1	2.96e-83	5.28e-79	FALSE
ERPC	Psip1	-0.465	0.935	0.984	9.68e-83	1.73e-78	FALSE
ERPC	Dek	-0.503	0.923	0.977	1.39e-82	2.49e-78	FALSE
ERPC	Crygd	-1.002	0.004	0.333	8.78e-78	1.57e-73	FALSE
ERPC	Aldh1a3	-0.736	0.087	0.464	2.75e-77	4.9e-73	FALSE
ERPC	Cdk6	-0.598	0.19	0.568	1.27e-76	2.27e-72	FALSE
ERPC	Col9a1	-0.614	0.296	0.681	3.06e-75	5.45e-71	FALSE
ERPC	Hbb-bt	-1.099	0	0.312	2.46e-74	4.39e-70	FALSE
ERPC	Pmepa1	-0.521	0.191	0.557	3.24e-72	5.79e-68	FALSE
ERPC	Hba-a2	-1.028	0	0.297	2.71e-70	4.85e-66	FALSE
ERPC	Jam3	-0.534	0.546	0.797	9.18e-70	1.64e-65	FALSE
ERPC	Cryba2	-1.212	0	0.292	5.85e-69	1.05e-64	FALSE
ERPC	Crip2	-0.531	0.248	0.595	5.71e-68	1.02e-63	FALSE
ERPC	Anp32e	-0.464	0.836	0.939	6.79e-68	1.21e-63	FALSE
ERPC	Hspd1	-0.425	0.921	0.983	1.18e-66	2.11e-62	FALSE
ERPC	Cryba4	-1.166	0	0.281	4.76e-66	8.5e-62	FALSE
ERPC	Skil	-0.607	0.319	0.637	2.49e-65	4.45e-61	TRUE
ERPC	Pim1	-0.591	0.219	0.557	2.85e-65	5.08e-61	FALSE
ERPC	Dapl1	-0.509	0.756	0.935	3.52e-63	6.29e-59	FALSE
ERPC	Ano1	-0.444	0.059	0.366	8.05e-61	1.44e-56	FALSE
ERPC	Hnrnpm	-0.435	0.814	0.926	1.1e-60	1.97e-56	FALSE
ERPC	Hnrnpu	-0.418	0.886	0.95	3.03e-60	5.4e-56	FALSE
ERPC	Cbx3	-0.529	0.936	0.974	5.75e-59	1.03e-54	FALSE
ERPC	Cryge	-1.247	0.129	0.442	8.15e-59	1.45e-54	FALSE
ERPC	Hba-a1	-1.104	0	0.246	5.24e-57	9.36e-53	FALSE
ERPC	Ftl1	-0.259	1	1	6.47e-56	1.16e-51	FALSE
ERPC	Dnaja1	-0.353	0.928	0.973	2.99e-55	5.34e-51	FALSE
ERPC	Cdk1	-0.545	0.467	0.774	9.52e-55	1.7e-50	FALSE
ERPC	Bzw1	-0.374	0.853	0.95	1.51e-53	2.7e-49	FALSE
ERPC	Ube2s	-0.46	0.729	0.911	1.94e-53	3.46e-49	FALSE
ERPC	Pbk	-0.54	0.436	0.699	6.7e-53	1.2e-48	FALSE
ERPC	Hes5	-0.644	0.398	0.683	6.79e-53	1.21e-48	TRUE
ERPC	Ubc	-0.42	0.9	0.964	1.46e-52	2.61e-48	FALSE
ERPC	Smc4	-0.443	0.696	0.898	3.13e-51	5.6e-47	FALSE
ERPC	Lman1	-0.409	0.769	0.896	2.67e-50	4.77e-46	FALSE
ERPC	Rtn1	-0.536	0.065	0.336	2.78e-50	4.96e-46	FALSE
ERPC	Stmn2	-0.778	0.165	0.46	4.22e-50	7.52e-46	FALSE
ERPC	Prmt1	-0.349	0.898	0.957	6.75e-50	1.2e-45	FALSE
ERPC	Ascl1	-0.452	0.124	0.42	8.06e-50	1.44e-45	TRUE
ERPC	Spcs2	-0.373	0.846	0.929	1.11e-49	1.98e-45	FALSE
ERPC	Cd81	-0.396	0.776	0.911	3.25e-49	5.81e-45	FALSE
ERPC	Pdia6	-0.439	0.779	0.893	7.56e-49	1.35e-44	FALSE
ERPC	Hnrnpf	-0.302	0.983	0.992	1.69e-48	3.01e-44	FALSE
ERPC	Pdia3	-0.439	0.66	0.836	4.69e-48	8.37e-44	FALSE
ERPC	Gpm6b	-0.36	0.08	0.357	4.74e-48	8.46e-44	FALSE
ERPC	Wdr66	-0.325	0.032	0.269	8.79e-47	1.57e-42	FALSE
ERPC	Hnrnpa2b1	-0.266	0.997	0.997	1.25e-46	2.24e-42	FALSE
ERPC	Snhg12	-0.422	0.301	0.579	3.59e-46	6.4e-42	FALSE
ERPC	Gli1	-0.258	0.013	0.231	9.27e-46	1.66e-41	TRUE
ERPC	Cryab	-1.085	0.006	0.211	2.97e-45	5.3e-41	FALSE
ERPC	Nop56	-0.432	0.623	0.809	3.36e-45	6e-41	FALSE
ERPC	Lmnb1	-0.402	0.787	0.887	6e-45	1.07e-40	FALSE
ERPC	5430416N02Rik	-0.443	0.281	0.547	1.18e-44	2.11e-40	FALSE
ERPC	Mns1	-0.413	0.204	0.484	1.52e-44	2.71e-40	FALSE
ERPC	Cetn3	-0.336	0.837	0.93	1.64e-44	2.93e-40	FALSE
ERPC	Cbx1	-0.312	0.933	0.976	2.55e-44	4.56e-40	FALSE
ERPC	Ndufc2	-0.326	0.849	0.943	6.67e-44	1.19e-39	FALSE
ERPC	Cct8	-0.34	0.877	0.929	1.39e-43	2.49e-39	FALSE
ERPC	Jun	-0.43	0.558	0.805	1.52e-43	2.71e-39	TRUE
ERPC	Ddx39b	-0.393	0.782	0.882	1.92e-43	3.42e-39	FALSE
ERPC	Ddx5	-0.286	0.98	0.996	1.92e-43	3.42e-39	FALSE
ERPC	Cfl2	-0.341	0.819	0.897	2.12e-43	3.78e-39	FALSE
ERPC	Tdp2	-0.408	0.471	0.719	3.68e-43	6.57e-39	FALSE
ERPC	Hist3h2ba	-0.499	0.4	0.632	5.88e-43	1.05e-38	FALSE
ERPC	Eif4a2	-0.359	0.838	0.931	1.13e-42	2.02e-38	FALSE
ERPC	Sox9	-0.401	0.285	0.572	1.54e-42	2.75e-38	TRUE
ERPC	Dio3	-0.341	0.062	0.302	1.6e-42	2.86e-38	FALSE
ERPC	Tnfaip6	-0.34	0.046	0.272	3.29e-42	5.87e-38	FALSE
ERPC	Rfc4	-0.42	0.502	0.718	4.48e-42	8e-38	FALSE
ERPC	Srsf7	-0.3	0.948	0.981	1.32e-41	2.36e-37	FALSE
ERPC	Ccnl1	-0.428	0.606	0.763	3.54e-41	6.32e-37	FALSE
ERPC	Crygn	-0.711	0	0.181	4.68e-41	8.36e-37	FALSE
ERPC	Pop4	-0.373	0.216	0.485	8.89e-41	1.59e-36	FALSE
ERPC	2007-09-01	-0.358	0.796	0.894	9.81e-41	1.75e-36	FALSE
ERPC	Slbp	-0.361	0.75	0.89	1.29e-40	2.3e-36	FALSE
ERPC	Dynll1	-0.297	0.984	0.998	2.22e-40	3.96e-36	FALSE
ERPC	Spc25	-0.452	0.491	0.739	2.61e-40	4.66e-36	FALSE
ERPC	H1f0	-0.449	0.829	0.915	3.21e-40	5.73e-36	FALSE
ERPC	Tubb3	-0.749	0.293	0.532	1.12e-39	2e-35	FALSE
ERPC	Sapcd1	-0.383	0.562	0.757	1.18e-39	2.11e-35	FALSE
ERPC	Id4	-0.452	0.253	0.509	1.86e-39	3.31e-35	TRUE
ERPC	Stmn4	-0.387	0.107	0.358	1.99e-39	3.56e-35	FALSE
ERPC	Spry2	-0.461	0.134	0.385	2.11e-39	3.76e-35	FALSE
ERPC	As3mt	-0.269	0.047	0.267	3.64e-39	6.5e-35	FALSE
ERPC	Map1b	-0.376	0.889	0.94	1.27e-38	2.26e-34	FALSE
ERPC	Cenpk	-0.393	0.222	0.472	1.58e-38	2.83e-34	FALSE
ERPC	Junb	-0.479	0.265	0.517	2.08e-38	3.7e-34	TRUE
ERPC	Psmd12	-0.366	0.505	0.715	5.16e-38	9.21e-34	FALSE
ERPC	Hnrnpdl	-0.282	0.948	0.973	9.26e-38	1.65e-33	FALSE
ERPC	Psmc4	-0.366	0.675	0.814	2.45e-37	4.38e-33	FALSE
ERPC	Fkbp3	-0.274	0.97	0.986	4.13e-37	7.37e-33	FALSE
ERPC	Ccar1	-0.371	0.585	0.757	5.72e-37	1.02e-32	FALSE
ERPC	Tmpo	-0.316	0.892	0.95	5.93e-37	1.06e-32	FALSE
ERPC	Slc1a3	-0.381	0.232	0.477	9.18e-37	1.64e-32	FALSE
ERPC	Ssb	-0.301	0.919	0.956	1.68e-36	3e-32	FALSE
ERPC	Ddx39	-0.362	0.62	0.807	2.72e-36	4.85e-32	FALSE
ERPC	Ccnb1	-0.489	0.426	0.682	2.88e-36	5.14e-32	FALSE
ERPC	Sncg	-0.472	0.039	0.235	1.03e-35	1.84e-31	FALSE
ERPC	Pla2g16	-0.367	0.263	0.51	3.88e-35	6.93e-31	FALSE
ERPC	Nsmce4a	-0.321	0.734	0.857	9.59e-35	1.71e-30	FALSE
ERPC	Nop58	-0.363	0.654	0.791	1.1e-34	1.97e-30	FALSE
ERPC	Rrm2	-0.402	0.657	0.855	1.77e-34	3.16e-30	FALSE
ERPC	Vax2os	-0.256	0.023	0.203	1.24e-33	2.22e-29	FALSE
ERPC	Atp5f1	-0.251	0.946	0.972	1.33e-33	2.38e-29	FALSE
ERPC	Hmgb1	-0.257	0.986	0.998	1.43e-33	2.56e-29	FALSE
ERPC	Gabarapl2	-0.343	0.746	0.842	1.51e-33	2.69e-29	FALSE
ERPC	Smim20	-0.344	0.336	0.571	6.59e-33	1.18e-28	FALSE
ERPC	Kif3a	-0.367	0.403	0.62	1.04e-32	1.86e-28	FALSE
ERPC	Kcnk1	-0.372	0.345	0.567	1.89e-32	3.37e-28	FALSE
ERPC	Ptn	-0.379	0.487	0.696	2.06e-32	3.67e-28	FALSE
ERPC	Cdkn1b	-0.326	0.174	0.403	2.21e-32	3.95e-28	FALSE
ERPC	Tex30	-0.348	0.41	0.618	2.64e-32	4.71e-28	FALSE
ERPC	Birc5	-0.363	0.642	0.872	6.38e-32	1.14e-27	FALSE
ERPC	Pa2g4	-0.341	0.745	0.849	7.59e-32	1.35e-27	FALSE
ERPC	Tmbim6	-0.326	0.683	0.813	2.37e-31	4.23e-27	FALSE
ERPC	Dpysl3	-0.425	0.173	0.401	1.58e-30	2.81e-26	FALSE
ERPC	Rraga	-0.333	0.433	0.632	2.05e-30	3.65e-26	FALSE
ERPC	Crygf	-0.325	0	0.135	3.67e-30	6.55e-26	FALSE
ERPC	Supt16	-0.497	0.517	0.668	4.01e-30	7.16e-26	FALSE
ERPC	Dusp6	-0.368	0.28	0.496	4.21e-30	7.51e-26	FALSE
ERPC	Nusap1	-0.44	0.408	0.636	6.58e-30	1.17e-25	FALSE
ERPC	Ina	-0.453	0.054	0.235	7.84e-30	1.4e-25	FALSE
ERPC	Cst3	-0.283	0.807	0.877	8.12e-30	1.45e-25	FALSE
ERPC	Klf6	-0.347	0.402	0.612	9.17e-30	1.64e-25	TRUE
ERPC	Maged1	-0.322	0.728	0.818	9.83e-30	1.75e-25	FALSE
ERPC	Psmc6	-0.302	0.696	0.824	1.03e-29	1.84e-25	FALSE
ERPC	Rpa3	-0.317	0.529	0.698	1.34e-29	2.4e-25	FALSE
ERPC	Hdac1	-0.338	0.365	0.565	1.91e-29	3.41e-25	FALSE
ERPC	Fos	-0.326	0.59	0.777	2.2e-29	3.93e-25	TRUE
ERPC	Nudc	-0.316	0.832	0.891	4.75e-29	8.48e-25	FALSE
ERPC	Hsf2	-0.407	0.185	0.384	9.11e-29	1.63e-24	TRUE
ERPC	Rassf1	-0.336	0.331	0.535	1.57e-28	2.81e-24	FALSE
ERPC	Brix1	-0.335	0.443	0.628	1.66e-28	2.96e-24	FALSE
ERPC	Gja8	-0.402	0	0.127	2.33e-28	4.17e-24	FALSE
ERPC	Eif2s1	-0.294	0.576	0.733	1.4e-27	2.5e-23	FALSE
ERPC	Rbbp7	-0.296	0.709	0.816	1.57e-27	2.8e-23	FALSE
ERPC	Cyp26a1	-0.449	0.124	0.323	1.99e-27	3.56e-23	FALSE
ERPC	Rabggtb	-0.343	0.465	0.636	2.48e-27	4.42e-23	FALSE
ERPC	Atxn10	-0.318	0.629	0.754	2.84e-27	5.07e-23	FALSE
ERPC	A730017C20Rik	-0.284	0.295	0.518	3.84e-27	6.85e-23	FALSE
ERPC	Cks2	-0.359	0.831	0.909	7.1e-27	1.27e-22	FALSE
ERPC	Psmd7	-0.283	0.746	0.847	7.87e-27	1.4e-22	FALSE
ERPC	BC005561	-0.316	0.504	0.659	8.09e-27	1.44e-22	FALSE
ERPC	Spc24	-0.327	0.472	0.671	1.03e-26	1.84e-22	FALSE
ERPC	Ppid	-0.301	0.496	0.669	1.34e-26	2.39e-22	FALSE
ERPC	Nnat	-0.401	0.737	0.837	1.55e-26	2.76e-22	FALSE
ERPC	Tagln2	-0.269	0.077	0.256	1.78e-26	3.18e-22	FALSE
ERPC	Ptch1	-0.258	0.131	0.328	2.24e-26	4e-22	FALSE
ERPC	Hist1h4i	-0.323	0.43	0.629	2.69e-26	4.8e-22	FALSE
ERPC	Hist1h2ae	-0.262	0.049	0.21	3.57e-26	6.36e-22	FALSE
ERPC	Cct7	-0.268	0.887	0.925	8.44e-26	1.51e-21	FALSE
ERPC	Actb	-0.812	0.993	0.996	9.09e-26	1.62e-21	FALSE
ERPC	Slc39a1	-0.467	0.28	0.474	1.01e-25	1.8e-21	FALSE
ERPC	2210016F16Rik	-0.285	0.164	0.355	1.04e-25	1.86e-21	FALSE
ERPC	Rpgrip1	-0.581	0.36	0.518	1.13e-25	2.02e-21	FALSE
ERPC	Id1	-0.358	0.88	0.937	1.32e-25	2.36e-21	TRUE
ERPC	Nxt1	-0.309	0.471	0.647	1.9e-25	3.39e-21	FALSE
ERPC	Magohb	-0.278	0.234	0.44	2.24e-25	3.99e-21	FALSE
ERPC	Magoh	-0.265	0.795	0.871	2.29e-25	4.1e-21	FALSE
ERPC	0610009B22Rik	-0.292	0.231	0.431	2.69e-25	4.79e-21	FALSE
ERPC	Psmd6	-0.317	0.511	0.673	2.74e-25	4.9e-21	FALSE
ERPC	Gmnn	-0.288	0.634	0.799	3.65e-25	6.51e-21	FALSE
ERPC	Arl6ip1	-0.373	0.749	0.849	3.67e-25	6.54e-21	FALSE
ERPC	Arrdc3	-0.253	0.097	0.278	3.74e-25	6.67e-21	FALSE
ERPC	Smc2	-0.276	0.661	0.848	5.61e-25	1e-20	FALSE
ERPC	Eef1e1	-0.276	0.597	0.738	9.44e-25	1.69e-20	FALSE
ERPC	Prc1	-0.315	0.36	0.577	1.4e-24	2.5e-20	FALSE
ERPC	Mllt11	-0.331	0.14	0.322	1.47e-24	2.62e-20	TRUE
ERPC	Zfp704	-0.329	0.279	0.461	2.34e-24	4.18e-20	TRUE
ERPC	Cct3	-0.265	0.842	0.892	2.7e-24	4.81e-20	FALSE
ERPC	Cenpf	-0.278	0.534	0.742	2.85e-24	5.08e-20	FALSE
ERPC	Exosc3	-0.284	0.475	0.632	4.26e-24	7.61e-20	FALSE
ERPC	Tubb4b	-0.322	0.696	0.86	5.58e-24	9.96e-20	FALSE
ERPC	Mip	-0.3	0	0.107	6.55e-24	1.17e-19	FALSE
ERPC	Tmed5	-0.287	0.245	0.435	1.09e-23	1.95e-19	FALSE
ERPC	Tyms	-0.314	0.504	0.693	1.72e-23	3.07e-19	FALSE
ERPC	Marf1	-0.315	0.164	0.345	2.07e-23	3.69e-19	FALSE
ERPC	Yae1d1	-0.284	0.415	0.597	2.78e-23	4.96e-19	FALSE
ERPC	Rrm1	-0.302	0.489	0.652	4e-23	7.13e-19	FALSE
ERPC	Hmgb2	-0.262	0.967	0.996	4.11e-23	7.33e-19	FALSE
ERPC	Racgap1	-0.312	0.486	0.681	4.43e-23	7.9e-19	FALSE
ERPC	Dnajc9	-0.26	0.75	0.879	5.27e-23	9.4e-19	FALSE
ERPC	Fbxo5	-0.346	0.403	0.578	7.76e-23	1.39e-18	FALSE
ERPC	Pdia4	-0.327	0.443	0.604	9.82e-23	1.75e-18	FALSE
ERPC	Txnl1	-0.256	0.762	0.843	1.47e-22	2.62e-18	FALSE
ERPC	D030056L22Rik	-0.287	0.559	0.703	1.49e-22	2.66e-18	FALSE
ERPC	Neil3	-0.269	0.142	0.323	1.94e-22	3.46e-18	FALSE
ERPC	Myef2	-0.358	0.545	0.667	2.07e-22	3.7e-18	FALSE
ERPC	Cdc20	-0.411	0.377	0.591	2.26e-22	4.04e-18	FALSE
ERPC	Dars	-0.276	0.421	0.588	3.76e-22	6.71e-18	FALSE
ERPC	Stmn3	-0.261	0.068	0.223	4.16e-22	7.42e-18	FALSE
ERPC	Fezf2	-0.274	0.272	0.47	4.38e-22	7.83e-18	TRUE
ERPC	Rad51	-0.289	0.33	0.509	4.49e-22	8.01e-18	FALSE
ERPC	Hist3h2a	-0.286	0.141	0.316	4.64e-22	8.29e-18	FALSE
ERPC	Ppp1cc	-0.26	0.842	0.905	7.03e-22	1.26e-17	FALSE
ERPC	1810037I17Rik	-0.253	0.784	0.866	7.79e-22	1.39e-17	FALSE
ERPC	Hsph1	-0.25	0.206	0.392	1.51e-21	2.7e-17	FALSE
ERPC	Dpy30	-0.259	0.767	0.856	1.54e-21	2.75e-17	FALSE
ERPC	Xrn2	-0.28	0.475	0.625	1.7e-21	3.04e-17	FALSE
ERPC	Gadd45g	-0.324	0.13	0.304	2.01e-21	3.58e-17	FALSE
ERPC	Ndc80	-0.28	0.174	0.352	2.3e-21	4.11e-17	FALSE
ERPC	Gal	-0.284	0.034	0.166	2.87e-21	5.13e-17	FALSE
ERPC	Mphosph8	-0.282	0.508	0.653	5.32e-21	9.49e-17	FALSE
ERPC	1810032O08Rik	-0.262	0.185	0.358	5.53e-21	9.87e-17	FALSE
ERPC	Fen1	-0.284	0.417	0.587	6.14e-21	1.1e-16	FALSE
ERPC	Ube2c	-0.314	0.515	0.705	9.56e-21	1.71e-16	FALSE
ERPC	Vamp7	-0.256	0.225	0.409	9.74e-21	1.74e-16	FALSE
ERPC	Cox20	-0.254	0.496	0.635	9.88e-21	1.76e-16	FALSE
ERPC	Kdelr2	-0.334	0.574	0.678	1.6e-20	2.86e-16	FALSE
ERPC	Aurka	-0.29	0.232	0.417	2.06e-20	3.67e-16	FALSE
ERPC	Psmc2	-0.259	0.604	0.731	2.57e-20	4.59e-16	FALSE
ERPC	Pon2	-0.252	0.137	0.304	3.14e-20	5.6e-16	FALSE
ERPC	Cdca8	-0.275	0.612	0.799	3.38e-20	6.03e-16	FALSE
ERPC	Ift74	-0.287	0.501	0.65	4.19e-20	7.49e-16	FALSE
ERPC	Tex261	-0.292	0.494	0.637	5.86e-20	1.05e-15	FALSE
ERPC	Itgb3bp	-0.28	0.421	0.566	7.24e-20	1.29e-15	FALSE
ERPC	Med19	-0.256	0.454	0.609	1.42e-19	2.54e-15	FALSE
ERPC	Mcm7	-0.295	0.606	0.723	1.62e-19	2.89e-15	FALSE
ERPC	Gar1	-0.263	0.676	0.772	2.32e-19	4.14e-15	FALSE
ERPC	Exosc8	-0.273	0.548	0.695	2.35e-19	4.19e-15	FALSE
ERPC	Sar1b	-0.251	0.501	0.643	3.32e-19	5.92e-15	FALSE
ERPC	Syt11	-0.257	0.529	0.67	3.45e-19	6.16e-15	FALSE
ERPC	Psmd11	-0.265	0.689	0.774	4.18e-19	7.47e-15	FALSE
ERPC	Lockd	-0.27	0.397	0.579	4.37e-19	7.81e-15	FALSE
ERPC	Ahsa1	-0.271	0.615	0.729	8.18e-19	1.46e-14	FALSE
ERPC	Terf1	-0.274	0.266	0.432	9.19e-19	1.64e-14	TRUE
ERPC	Fignl1	-0.289	0.382	0.53	2.11e-18	3.76e-14	FALSE
ERPC	Kif20b	-0.266	0.265	0.437	2.18e-18	3.88e-14	FALSE
ERPC	Esf1	-0.262	0.534	0.651	2.74e-18	4.89e-14	FALSE
ERPC	Smu1	-0.263	0.468	0.613	4.52e-18	8.06e-14	FALSE
ERPC	Tmx1	-0.256	0.495	0.631	6.77e-18	1.21e-13	FALSE
ERPC	Ier5	-0.27	0.368	0.521	9.23e-18	1.65e-13	FALSE
ERPC	Slc24a5	-0.359	0.457	0.57	1.68e-17	3e-13	FALSE
ERPC	Cep57	-0.262	0.506	0.639	1.75e-17	3.13e-13	FALSE
ERPC	Rpn2	-0.258	0.556	0.681	2.24e-17	3.99e-13	FALSE
ERPC	Igfbp7	-0.46	0.026	0.129	3.7e-17	6.6e-13	FALSE
ERPC	Hes6	-0.302	0.637	0.732	4.06e-17	7.24e-13	TRUE
ERPC	Nefl	-0.357	0.055	0.175	5.04e-17	9e-13	FALSE
ERPC	Nek2	-0.26	0.225	0.378	6.24e-17	1.11e-12	FALSE
ERPC	Ruvbl1	-0.26	0.475	0.591	1.18e-16	2.1e-12	FALSE
ERPC	Exosc7	-0.259	0.482	0.607	1.57e-16	2.81e-12	FALSE
ERPC	Kif22	-0.283	0.339	0.492	1.74e-16	3.11e-12	FALSE
ERPC	Sdf2l1	-0.259	0.43	0.577	2.36e-16	4.21e-12	FALSE
ERPC	Shcbp1	-0.261	0.243	0.395	2.36e-16	4.22e-12	FALSE
ERPC	Rpa2	-0.258	0.582	0.71	4.32e-16	7.7e-12	FALSE
ERPC	Cenpe	-0.252	0.4	0.575	5.38e-16	9.61e-12	FALSE
ERPC	Mcm3	-0.258	0.455	0.615	1.66e-15	2.97e-11	FALSE
ERPC	Tagln3	-0.288	0.355	0.489	1.88e-15	3.36e-11	FALSE
ERPC	Plk1	-0.27	0.246	0.403	2.11e-15	3.77e-11	FALSE
[truncated: 2,277 more rows]

## Sheet: Table_S7B
Table S7B: Differential gene expression between NaR and RO. (B) RO > NaR.
[truncated: 2,790 more rows]

[truncated: 4 more sheets: Table_S8A, Table_S8B, Table_S9, Table_S10]
